# Supplementary material for: Genomic Analysis of Paenarthrobacter sp. FR1 Reveals Its Marine-Adapted Pectin-Degrading System and Ecological Role in Carbon Cycling
Source: Microorganisms. 2025 Dec 23;14(1):39. doi: 10.3390/microorganisms14010039 (PMC12844168; doi:10.3390/microorganisms14010039)
Supplement: Supplementary file 1 [file microorganisms-14-00039-s001.zip]

Archive with 8 entries (8 files):
- figure_s2_GrowthCurve.tif
- Table_S2_CAZymeComparison.xlsx
- Table_S4_transporter.xls.xlsx
- Table_S3_transmembrane.xlsx
- figure_s1a_liquid.png
- figure_s1b_solid.png
- Table_S1_CAZyme.xlsx
- figure_S3_SECRETION.pdf
