# Supplementary material for: Genomic Analysis of Paenarthrobacter sp. FR1 Reveals Its Marine-Adapted Pectin-Degrading System and Ecological Role in Carbon Cycling
Source: Microorganisms. 2025 Dec 23;14(1):39. doi: 10.3390/microorganisms14010039 (PMC12844168; doi:10.3390/microorganisms14010039)
Supplement: Supplementary file 1 [file microorganisms-14-00039-s001.zip › Table_S2_CAZymeComparison.xlsx]

## Sheet: Sheet1
Class	AA	CBM	CE	GH	GT	PL
Paenarthrobacter sp. FR1	11	5	35	108	46	7
Paenarthrobacter aurescens	5	3	10	74	41	4
Paenarthrobacter nicotinovorans	10	3	10	86	39	3
Paenarthrobacter aromaticivorans	10	6	15	99	42	5
