# Supplementary material for: Genomic Analysis of Paenarthrobacter sp. FR1 Reveals Its Marine-Adapted Pectin-Degrading System and Ecological Role in Carbon Cycling
Source: Microorganisms. 2025 Dec 23;14(1):39. doi: 10.3390/microorganisms14010039 (PMC12844168; doi:10.3390/microorganisms14010039)
Supplement: Supplementary file 1 [file microorganisms-14-00039-s001.zip › Table_S4_transporter.xls.xlsx]

## Sheet: Table_S3_transporter
Gene ID	Location	Sample Name	TCDB ID	TCDB Description	TCDB Family	TCDB Subclass	TCDB Class	Identity(%)	Evalue	Score	Align_len	Coverage
gene0005	Scaffold1	Paenarthrobacter_sp_F1	Q6UKY4|3.D.1.6.4	Acyl carrier protein 1 - Chlamydomonas reinhardtii.	The H+ or Na+-translocating NADH Dehydrogenase (NDH) Family	Oxidoreduction-driven transporters	Primary Active Transporters	41.7	2.1e-06	114	48	59.26
gene0026	Scaffold1	Paenarthrobacter_sp_F1	Q3C2E8|9.B.76.1.1	Goadsporin biosynthetic protein - Streptomyces sp. TP-A0584.	The Goadsporin Immunity Protein, GodI (GodI) Family	Putative transport proteins	Incompletely Characterized Transport Systems	63.1	1.3e-170	1537	524	99.62
gene0029	Scaffold1	Paenarthrobacter_sp_F1	Q79VF1|1.A.11.1.3	Ammonia permeases - Corynebacterium glutamicum (Brevibacterium flavum).	The Ammonium Transporter Channel (Amt) Family	伪-Type Channels	Channels/Pores	53.6	1.3e-113	1045	402	91.57
gene0030	Scaffold1	Paenarthrobacter_sp_F1	L8FFP2|2.A.1.2.95	High-affinity glucose transporter OS=Mycobacterium smegmatis MKD8 GN=blt PE=4 SV=1	The Major Facilitator Superfamily (MFS)	Porters (uniporters, symporters, antiporters)	Electrochemical Potential-driven Transporters	53.4	1e-101	942	386	95.07
gene0031	Scaffold1	Paenarthrobacter_sp_F1	P66842|3.A.5.2.2	Cell division protein ftsY homolog OS=Mycobacterium tuberculosis GN=ftsY PE=3 SV=1	The General Secretory Pathway (Sec) Family	P-P-bond-hydrolysis-driven transporters	Primary Active Transporters	51.5	1.6e-99	923	394	98.25
gene0035	Scaffold1	Paenarthrobacter_sp_F1	B2JBG5|2.A.1.59.2	Major facilitator superfamily MFS_1 OS=Nostoc punctiforme (strain ATCC 29133 / PCC 73102) GN=Npun_BF137 PE=4 SV=1	The Major Facilitator Superfamily (MFS)	Porters (uniporters, symporters, antiporters)	Electrochemical Potential-driven Transporters	31.3	3.8e-38	394	394	90.99
gene0045	Scaffold1	Paenarthrobacter_sp_F1	AKM80112|3.A.11.1.5	putative ATP-dependent DNA helicase [Candidatus Saccharibacteria bacterium GW2011_GWC2_44_17]	The Bacterial Competence-related DNA Transformation Transporter (DNA-T) Family	P-P-bond-hydrolysis-driven transporters	Primary Active Transporters	35.4	9.7e-98	910	714	95.07
gene0069	Scaffold1	Paenarthrobacter_sp_F1	Q2J9P5|3.A.1.125.3	ABC transporter related - Frankia sp. (strain CcI3).	The ATP-binding Cassette (ABC) Superfamily	P-P-bond-hydrolysis-driven transporters	Primary Active Transporters	60.2	1.3e-86	810	256	96.97
gene0070	Scaffold1	Paenarthrobacter_sp_F1	Q2J9P4|3.A.1.125.3	Putative uncharacterized protein - Frankia sp. (strain CcI3).	The ATP-binding Cassette (ABC) Superfamily	P-P-bond-hydrolysis-driven transporters	Primary Active Transporters	27.6	1.3e-42	435	822	99.76
gene0072	Scaffold1	Paenarthrobacter_sp_F1	AKF46139|3.A.1.122.36	ABC-type antimicrobial peptide transport system, ATPase component [Pseudomonas syringae pv. syringae B301D]	The ATP-binding Cassette (ABC) Superfamily	P-P-bond-hydrolysis-driven transporters	Primary Active Transporters	36.7	3e-35	367	214	85.26
gene0088	Scaffold1	Paenarthrobacter_sp_F1	D4G632|2.A.6.3.9	Uncharacterized protein OS=Bacillus subtilis subsp. natto (strain BEST195) GN=yerP PE=4 SV=2	The Resistance-Nodulation-Cell Division (RND) Superfamily	Porters (uniporters, symporters, antiporters)	Electrochemical Potential-driven Transporters	31.7	2.5e-115	1063	1015	94.68
gene0094	Scaffold1	Paenarthrobacter_sp_F1	WP_078436298.1|2.A.45.1.2	arsenic transporter [Campylobacter coli]	The Arsenite-Antimonite (ArsB) Efflux Family	Porters (uniporters, symporters, antiporters)	Electrochemical Potential-driven Transporters	26.4	1.2e-09	148	312	78.39
gene0100	Scaffold1	Paenarthrobacter_sp_F1	F9VN10|3.D.10.1.4	Succinate dehydrogenase flavoprotein subunit OS=Sulfolobus tokodaii (strain DSM 16993 / JCM 10545 / NBRC 100140 / 7) GN=sdhA PE=4 SV=1	The Prokaryotic Succinate Dehydrogenase (SDH) Family	Oxidoreduction-driven transporters	Primary Active Transporters	38.2	2.3e-52	518	411	67.16
gene0104	Scaffold1	Paenarthrobacter_sp_F1	Q46065|2.A.3.1.12	Aromatic amino acid transport protein aroP - Corynebacterium glutamicum (Brevibacterium flavum).	The Amino Acid-Polyamine-Organocation (APC) Family	Porters (uniporters, symporters, antiporters)	Electrochemical Potential-driven Transporters	46.4	3.2e-99	921	447	96.96
gene0111	Scaffold1	Paenarthrobacter_sp_F1	P37643|2.A.1.6.10	Inner membrane metabolite transport protein yhjE OS=Escherichia coli (strain K12) GN=yhjE PE=1 SV=1	The Major Facilitator Superfamily (MFS)	Porters (uniporters, symporters, antiporters)	Electrochemical Potential-driven Transporters	39.7	5.2e-83	781	437	98.42
gene0114	Scaffold1	Paenarthrobacter_sp_F1	Q9S269|2.A.3.15.5	Putative amino acid permease OS=Streptomyces coelicolor (strain ATCC BAA-471 / A3(2) / M145) GN=SCO1683 PE=4 SV=1	The Amino Acid-Polyamine-Organocation (APC) Family	Porters (uniporters, symporters, antiporters)	Electrochemical Potential-driven Transporters	44.7	5e-103	954	471	95.93
gene0116	Scaffold1	Paenarthrobacter_sp_F1	SEH05707|2.A.127.1.7	Phosphoethanolamine transferase EptB [Thiotrichales bacterium HS_08]	The Enterobacterial Cardiolipin Transporter (CLT) Family	Porters (uniporters, symporters, antiporters)	Electrochemical Potential-driven Transporters	22.1	1.1e-10	158	264	49.25
gene0117	Scaffold1	Paenarthrobacter_sp_F1	P38046|3.A.1.16.1	Nitrate transport ATP-binding protein NRTD - Synechococcus sp. (strain PCC 7942) (Anacystis nidulans R2).	The ATP-binding Cassette (ABC) Superfamily	P-P-bond-hydrolysis-driven transporters	Primary Active Transporters	40.2	3.2e-49	488	261	91.9
gene0118	Scaffold1	Paenarthrobacter_sp_F1	Q47539|3.A.1.17.1	Taurine transport system permease protein tauC - Escherichia coli.	The ATP-binding Cassette (ABC) Superfamily	P-P-bond-hydrolysis-driven transporters	Primary Active Transporters	26.8	6e-23	261	243	93.82
gene0126	Scaffold1	Paenarthrobacter_sp_F1	D7VF10|1.A.8.13.3	MIP family glycerol uptake facilitator protein GlpF OS=Lactobacillus plantarum subsp. plantarum ATCC 14917 GN=glpF5 PE=3 SV=1	The Major Intrinsic Protein (MIP) Family	伪-Type Channels	Channels/Pores	33.6	2e-17	214	217	70.68
gene0128	Scaffold1	Paenarthrobacter_sp_F1	P0ADM0|9.B.51.1.1	Inner membrane protein YidH OS=Escherichia coli (strain K12) GN=yidH PE=1 SV=1	The Uncharacterized DUF202/YidH (YidH) Family	Putative transport proteins	Incompletely Characterized Transport Systems	48.2	6.3e-20	232	110	93.22
gene0133	Scaffold1	Paenarthrobacter_sp_F1	D4TYD9|3.A.1.126.4	ABC transporter, ATP-binding protein OS=Actinomyces odontolyticus F0309 OX=649742 GN=HMPREF0970_00964 PE=4 SV=1	The ATP-binding Cassette (ABC) Superfamily	P-P-bond-hydrolysis-driven transporters	Primary Active Transporters	29	4.7e-22	254	220	70.97
gene0135	Scaffold1	Paenarthrobacter_sp_F1	P0ABP6|9.B.27.2.3	Protein dedA OS=Escherichia coli (strain K12) GN=dedA PE=1 SV=1	The Death Effector Domain A (DedA) Family	Putative transport proteins	Incompletely Characterized Transport Systems	44.3	1.7e-41	421	192	74.13
gene0147	Scaffold1	Paenarthrobacter_sp_F1	F6FPI3|3.A.1.159.1	Putative uncharacterized protein OS=Isoptericola variabilis (strain 225) GN=Isova_0912 PE=4 SV=1	The ATP-binding Cassette (ABC) Superfamily	P-P-bond-hydrolysis-driven transporters	Primary Active Transporters	42	5.2e-106	980	519	99.24
gene0148	Scaffold1	Paenarthrobacter_sp_F1	F6FPI2|3.A.1.159.1	ABC transporter related protein OS=Isoptericola variabilis (strain 225) OX=743718 GN=Isova_0911 PE=4 SV=1	The ATP-binding Cassette (ABC) Superfamily	P-P-bond-hydrolysis-driven transporters	Primary Active Transporters	74.8	5.7e-102	943	250	85.03
gene0152	Scaffold1	Paenarthrobacter_sp_F1	O53656|2.A.86.1.7	UPF0118 membrane protein Rv0205/MT0215 OS=Mycobacterium tuberculosis GN=Rv0205 PE=3 SV=1	The Autoinducer-2 Exporter (AI-2E) Family (Formerly the PerM Family, TC #9.B.22)	Porters (uniporters, symporters, antiporters)	Electrochemical Potential-driven Transporters	26.9	2.2e-14	189	308	71.63
gene0158	Scaffold1	Paenarthrobacter_sp_F1	WP_101456069|4.H.1.1.7	DUF2156 domain-containing protein [Bifidobacterium pseudolongum]	The Lysyl Phosphatidylglycerol Synthase/Flippase (MprF) Family	Lysylphosphatidylglycerol Synthase/Flippases	Group Translocators	31.5	1.2e-88	832	756	90.76
gene0161	Scaffold1	Paenarthrobacter_sp_F1	P0A6E6|3.A.2.1.1	ATP synthase epsilon chain - Escherichia coli.	The H+- or Na+-translocating F-type, V-type and A-type ATPase (F-ATPase) Superfamily	P-P-bond-hydrolysis-driven transporters	Primary Active Transporters	31.7	4.4e-08	129	82	87.23
gene0162	Scaffold1	Paenarthrobacter_sp_F1	P07677|3.A.2.1.14	ATP synthase subunit beta OS=Bacillus sp. (strain PS3) OX=2334 GN=atpD PE=1 SV=1	The H+- or Na+-translocating F-type, V-type and A-type ATPase (F-ATPase) Superfamily	P-P-bond-hydrolysis-driven transporters	Primary Active Transporters	65	9.1e-166	1495	456	94.41
gene0163	Scaffold1	Paenarthrobacter_sp_F1	P09222|3.A.2.1.14	ATP synthase gamma chain OS=Bacillus sp. (strain PS3) OX=2334 GN=atpG PE=1 SV=1	The H+- or Na+-translocating F-type, V-type and A-type ATPase (F-ATPase) Superfamily	P-P-bond-hydrolysis-driven transporters	Primary Active Transporters	38.4	1.5e-41	422	292	98.65
gene0164	Scaffold1	Paenarthrobacter_sp_F1	BAK19946|3.A.2.1.10	ApH+ATPase alpha subunit [Aphanothece halophytica]	The H+- or Na+-translocating F-type, V-type and A-type ATPase (F-ATPase) Superfamily	P-P-bond-hydrolysis-driven transporters	Primary Active Transporters	58.3	4.7e-166	1498	508	91.37
gene0166	Scaffold1	Paenarthrobacter_sp_F1	P0ABA0|3.A.2.1.1	ATP synthase B chain - Escherichia coli.	The H+- or Na+-translocating F-type, V-type and A-type ATPase (F-ATPase) Superfamily	P-P-bond-hydrolysis-driven transporters	Primary Active Transporters	33.6	6e-09	139	146	79.35
gene0167	Scaffold1	Paenarthrobacter_sp_F1	P00845|3.A.2.1.14	ATP synthase subunit c OS=Bacillus sp. (strain PS3) OX=2334 GN=atpE PE=1 SV=1	The H+- or Na+-translocating F-type, V-type and A-type ATPase (F-ATPase) Superfamily	P-P-bond-hydrolysis-driven transporters	Primary Active Transporters	52.5	7.5e-10	143	59	88.06
gene0168	Scaffold1	Paenarthrobacter_sp_F1	A1B619|3.A.2.1.7	ATP synthase subunit a OS=Paracoccus denitrificans (strain Pd 1222) GN=atpB PE=3 SV=1	The H+- or Na+-translocating F-type, V-type and A-type ATPase (F-ATPase) Superfamily	P-P-bond-hydrolysis-driven transporters	Primary Active Transporters	35.1	3.3e-24	272	222	83.46
gene0177	Scaffold1	Paenarthrobacter_sp_F1	P0A1B9|3.A.6.1.3	Probable ATP synthase SpaL OS=Salmonella typhimurium (strain LT2 / SGSC1412 / ATCC 700720) GN=spaL PE=1 SV=1	The Type III (Virulence-related) Secretory Pathway (IIISP) Family	P-P-bond-hydrolysis-driven transporters	Primary Active Transporters	28.7	1.4e-13	184	242	34.04
gene0199	Scaffold1	Paenarthrobacter_sp_F1	B2IWT1|3.A.1.15.13	ABC-3 protein OS=Nostoc punctiforme (strain ATCC 29133 / PCC 73102) GN=Npun_F4577 PE=3 SV=1	The ATP-binding Cassette (ABC) Superfamily	P-P-bond-hydrolysis-driven transporters	Primary Active Transporters	26.6	6.7e-18	218	247	83.45
gene0200	Scaffold1	Paenarthrobacter_sp_F1	Q5SHV0|3.A.1.10.6	Iron ABC transporter, ATP-binding protein OS=Thermus thermophilus (strain HB8 / ATCC 27634 / DSM 579) OX=300852 GN=TTHA1630 PE=3 SV=1	The ATP-binding Cassette (ABC) Superfamily	P-P-bond-hydrolysis-driven transporters	Primary Active Transporters	35.4	9.1e-30	320	222	81.92
gene0202	Scaffold1	Paenarthrobacter_sp_F1	WP_091620562.1|1.A.112.2.8	HlyC/CorC family transporter [Micromonospora peucetia]	The Cyclin M Mg2+ Exporter (CNNM) Family	伪-Type Channels	Channels/Pores	35	7.2e-51	503	342	96.07
gene0203	Scaffold1	Paenarthrobacter_sp_F1	Q0PBV6|1.A.112.2.3	Putative integral membrane protein with haemolysin domain OS=Campylobacter jejuni subsp. jejuni serotype O:2 (strain NCTC 11168) GN=Cj0183 PE=4 SV=1	The Cyclin M Mg2+ Exporter (CNNM) Family	伪-Type Channels	Channels/Pores	31	6.7e-54	530	422	93.78
gene0218	Scaffold1	Paenarthrobacter_sp_F1	D5UKP1|2.A.1.3.80	Drug resistance transporter, EmrB/QacA subfamily OS=Cellulomonas flavigena (strain ATCC 482 / DSM 20109 / NCIB 8073 / NRS 134) OX=446466 GN=Cfla_0952 PE=3 SV=1	The Major Facilitator Superfamily (MFS)	Porters (uniporters, symporters, antiporters)	Electrochemical Potential-driven Transporters	32.9	2.6e-51	508	420	87.32
gene0220	Scaffold1	Paenarthrobacter_sp_F1	O43464|8.A.217.1.1	Serine protease HTRA2, mitochondrial OS=Homo sapiens OX=9606 GN=HTRA2 PE=1 SV=2	The Apoptosis Cell Death Regulator (ACDR) Family	Auxiliary transport proteins	Accessory Factors Involved in Transport	30.5	8.7e-27	295	261	80.06
gene0223	Scaffold1	Paenarthrobacter_sp_F1	W7IRK4|3.A.1.140.4	Cell division protein FtsX OS=Actinokineospora spheciospongiae GN=UO65_5372 PE=3 SV=1	The ATP-binding Cassette (ABC) Superfamily	P-P-bond-hydrolysis-driven transporters	Primary Active Transporters	33.7	2e-41	421	303	99.67
gene0224	Scaffold1	Paenarthrobacter_sp_F1	W7IGC2|3.A.1.140.4	Cell division transporter, ATP-binding protein FtsE OS=Actinokineospora spheciospongiae GN=UO65_5373 PE=4 SV=1	The ATP-binding Cassette (ABC) Superfamily	P-P-bond-hydrolysis-driven transporters	Primary Active Transporters	66.7	3.2e-80	755	225	85.23
gene0232	Scaffold1	Paenarthrobacter_sp_F1	Q7UHP7|9.A.47.2.1	Putative secretory protein OS=Rhodopirellula baltica (strain SH1) GN=RB13073 PE=4 SV=1	The Tight Adherence (Pilus) Biogenesis Apparatus (TABA) Family	Recognized transporters of unknown biochemical mechanism	Incompletely Characterized Transport Systems	38.6	2.1e-62	603	351	86.24
gene0241	Scaffold1	Paenarthrobacter_sp_F1	P72884|3.A.1.103.5	ABC transporter OS=Synechocystis sp. (strain PCC 6803 / Kazusa) GN=rfbB PE=4 SV=1	The ATP-binding Cassette (ABC) Superfamily	P-P-bond-hydrolysis-driven transporters	Primary Active Transporters	54.7	5.2e-61	589	200	82.3
gene0248	Scaffold1	Paenarthrobacter_sp_F1	Q932J9|3.A.7.17.1	Protein essC - Staphylococcus aureus (strain Mu50 / ATCC 700699).	The Type IV (Conjugal DNA-Protein Transfer or VirB) Secretory Pathway (IVSP) Family	P-P-bond-hydrolysis-driven transporters	Primary Active Transporters	26.8	1.2e-48	489	574	42.17
gene0251	Scaffold1	Paenarthrobacter_sp_F1	WP_013898827.1|9.B.259.2.1	PAS domain S-box protein [Methanosalsum zhilinae]	The Uncharacterized Archaeal/Bacterial Protein-9 (UABP1) Family	Putative transport proteins	Incompletely Characterized Transport Systems	24.2	2.5e-17	215	312	63.8
gene0259	Scaffold1	Paenarthrobacter_sp_F1	P0A5Y8|3.A.5.2.2	Protein translocase subunit secA 1 OS=Mycobacterium tuberculosis GN=secA1 PE=1 SV=1	The General Secretory Pathway (Sec) Family	P-P-bond-hydrolysis-driven transporters	Primary Active Transporters	59.6	4.2e-305	2699	910	99.67
gene0264	Scaffold1	Paenarthrobacter_sp_F1	MAS05117.1|9.B.34.1.7	hybrid sensor histidine kinase/response regulator [Ahrensia sp.]	The Kinase/Phosphatase/Cyclic-GMP Synthase/Cyclic di-GMP Hydrolase (KPSH) Family	Putative transport proteins	Incompletely Characterized Transport Systems	29.5	2e-22	260	233	35.57
gene0265	Scaffold1	Paenarthrobacter_sp_F1	GIM07801.1|3.E.1.5.3	hypothetical protein Vretimale_11876 [Volvox reticuliferus]	The Ion-translocating Microbial Rhodopsin (MR) Family	Light absorption-driven transporters	Primary Active Transporters	40	3.5e-19	228	115	51.34
gene0266	Scaffold1	Paenarthrobacter_sp_F1	WP_104082812|9.B.28.5.7	hypothetical protein [Cryobacterium sp. Y11]	The Putative Essential Component of the MusEFGKI ABC Transporter, MusI (MusI) Family	Putative transport proteins	Incompletely Characterized Transport Systems	33.8	2.4e-29	317	291	90.65
gene0274	Scaffold1	Paenarthrobacter_sp_F1	P75796|3.A.1.5.11	Hypothetical ABC transporter ATP-binding protein yliA - Escherichia coli.	The ATP-binding Cassette (ABC) Superfamily	P-P-bond-hydrolysis-driven transporters	Primary Active Transporters	44.9	1.2e-127	1167	549	96.65
gene0275	Scaffold1	Paenarthrobacter_sp_F1	O30544|3.A.1.5.4	ACCE - Agrobacterium radiobacter.	The ATP-binding Cassette (ABC) Superfamily	P-P-bond-hydrolysis-driven transporters	Primary Active Transporters	34	2.9e-30	325	264	79.52
gene0276	Scaffold1	Paenarthrobacter_sp_F1	W0WN20|3.A.1.5.39	Dipeptide transport system permease protein dppB OS=Pseudomonas aeruginosa MH38 GN=dppB PE=3 SV=1	The ATP-binding Cassette (ABC) Superfamily	P-P-bond-hydrolysis-driven transporters	Primary Active Transporters	38.4	9.9e-56	545	334	92.01
gene0286	Scaffold1	Paenarthrobacter_sp_F1	P25294|3.A.16.1.6	Protein SIS1 OS=Saccharomyces cerevisiae (strain ATCC 204508 / S288c) OX=559292 GN=SIS1 PE=1 SV=1	The Endoplasmic Reticular Retrotranslocon (ER-RT) Family	P-P-bond-hydrolysis-driven transporters	Primary Active Transporters	40.5	5.6e-07	124	82	26.11
gene0290	Scaffold1	Paenarthrobacter_sp_F1	P39344|2.A.8.1.2	GNT-II SYSTEM L-IDONATE TRANSPORTER (L-IDO TRANSPORTER) - Escherichia coli.	The Gluconate:H+ Symporter (GntP) Family	Porters (uniporters, symporters, antiporters)	Electrochemical Potential-driven Transporters	41.9	9e-86	805	447	95.72
gene0293	Scaffold1	Paenarthrobacter_sp_F1	Q6US86|3.D.12.1.1	FixB OS=Rhodospirillum rubrum OX=1085 GN=fixB PE=3 SV=1	The Nitrogen Fixation Complex, FixABCX (FixABCX) Family	Oxidoreduction-driven transporters	Primary Active Transporters	30.4	6e-25	279	310	97.79
gene0295	Scaffold1	Paenarthrobacter_sp_F1	O43464|8.A.217.1.1	Serine protease HTRA2, mitochondrial OS=Homo sapiens OX=9606 GN=HTRA2 PE=1 SV=2	The Apoptosis Cell Death Regulator (ACDR) Family	Auxiliary transport proteins	Accessory Factors Involved in Transport	30.4	6.7e-08	134	162	30.06
gene0297	Scaffold1	Paenarthrobacter_sp_F1	E8XKQ3|9.B.100.1.1	Phage shock protein PspA OS=Salmonella enterica subsp. enterica serovar Typhimurium str. 4/74 GN=pspA PE=4 SV=1	The Phage Shock Protein (Psp) Family	Putative transport proteins	Incompletely Characterized Transport Systems	26.1	2.3e-14	187	230	87.79
gene0301	Scaffold1	Paenarthrobacter_sp_F1	WP_044035693.1|9.B.299.1.3	membrane protein [Clostridium bornimense]	The Large Prokaryotic COG1615 (COG1615) Family	Putative transport proteins	Incompletely Characterized Transport Systems	28.8	3.4e-122	1122	952	95.39
gene0313	Scaffold1	Paenarthrobacter_sp_F1	B8F896|3.A.1.3.28	Amino acid ABC transporter, substrate-binding protein OS=Haemophilus parasuis serovar 5 (strain SH0165) GN=HAPS_2096 PE=3 SV=1	The ATP-binding Cassette (ABC) Superfamily	P-P-bond-hydrolysis-driven transporters	Primary Active Transporters	26	3.1e-13	178	241	76.27
gene0314	Scaffold1	Paenarthrobacter_sp_F1	P54536|3.A.1.3.15	Probable amino-acid ABC transporter permease protein yqiY - Bacillus subtilis.	The ATP-binding Cassette (ABC) Superfamily	P-P-bond-hydrolysis-driven transporters	Primary Active Transporters	37.9	7.7e-31	329	206	81.1
gene0315	Scaffold1	Paenarthrobacter_sp_F1	Q9F3K7|3.A.1.3.24	ATP-binding protein OS=Streptomyces coelicolor (strain ATCC BAA-471 / A3(2) / M145) GN=SCO5258 PE=3 SV=1	The ATP-binding Cassette (ABC) Superfamily	P-P-bond-hydrolysis-driven transporters	Primary Active Transporters	56.7	2.9e-67	643	235	95.92
gene0327	Scaffold1	Paenarthrobacter_sp_F1	Q8I553|3.A.16.1.3	Ubiquitin-activating enzyme, putative OS=Plasmodium falciparum (isolate 3D7) GN=PFL1790w PE=4 SV=1	The Endoplasmic Reticular Retrotranslocon (ER-RT) Family	P-P-bond-hydrolysis-driven transporters	Primary Active Transporters	26.9	1.1e-10	157	145	36.25
gene0339	Scaffold1	Paenarthrobacter_sp_F1	O00571|1.I.1.1.3	ATP-dependent RNA helicase DDX3X OS=Homo sapiens GN=DDX3X PE=1 SV=3	The Nuclear Pore Complex (NPC) Family	Membrane-bounded Channels	Channels/Pores	32.4	5.3e-56	549	468	82.39
gene0341	Scaffold1	Paenarthrobacter_sp_F1	D3P9M4|2.A.95.1.6	Multiple antibiotic transporter, MarC family OS=Deferribacter desulfuricans (strain DSM 14783 / JCM 11476 / NBRC 101012 / SSM1) GN=DEFDS_1963 PE=4 SV=1	The 6 TMS Neutral Amino Acid Transporter (NAAT) Family	Porters (uniporters, symporters, antiporters)	Electrochemical Potential-driven Transporters	32.3	3.5e-18	219	189	93.56
gene0344	Scaffold1	Paenarthrobacter_sp_F1	O50451|1.C.53.2.10	Probable transmembrane protein OS=Mycobacterium tuberculosis (strain ATCC 25618 / H37Rv) OX=83332 GN=Rv1234 PE=1 SV=1	The Lactocyclicin Q (Lactocyclicin Q) Family	Pore-Forming Toxins (Proteins and Peptides)	Channels/Pores	52.8	1e-33	354	143	52.38
gene0345	Scaffold1	Paenarthrobacter_sp_F1	Q5SMG8|1.A.26.1.2	Mg2+ transporter MgtE - Thermus thermophilus (strain HB8 / ATCC 27634 / DSM 579).	The Mg2+ Transporter-E (MgtE) Family	伪-Type Channels	Channels/Pores	34.1	4.8e-25	281	229	53.63
gene0347	Scaffold1	Paenarthrobacter_sp_F1	A0L4L0|3.A.1.132.3	Putative uncharacterized protein - Magnetococcus sp. (strain MC-1).	The ATP-binding Cassette (ABC) Superfamily	P-P-bond-hydrolysis-driven transporters	Primary Active Transporters	31.1	1.4e-33	354	356	94.93
gene0356	Scaffold1	Paenarthrobacter_sp_F1	P48243|3.A.1.3.9	Glutamate transport ATP-binding protein gluA - Corynebacterium glutamicum (Brevibacterium flavum).	The ATP-binding Cassette (ABC) Superfamily	P-P-bond-hydrolysis-driven transporters	Primary Active Transporters	74.4	7e-101	933	242	96.41
gene0357	Scaffold1	Paenarthrobacter_sp_F1	P48242|3.A.1.3.9	Glutamate-binding protein precursor - Corynebacterium glutamicum (Brevibacterium flavum).	The ATP-binding Cassette (ABC) Superfamily	P-P-bond-hydrolysis-driven transporters	Primary Active Transporters	36.3	9.2e-36	372	271	92.81
gene0358	Scaffold1	Paenarthrobacter_sp_F1	P48244|3.A.1.3.9	Glutamate transport system permease protein gluC - Corynebacterium glutamicum (Brevibacterium flavum).	The ATP-binding Cassette (ABC) Superfamily	P-P-bond-hydrolysis-driven transporters	Primary Active Transporters	35.9	1.4e-25	283	209	96.76
gene0359	Scaffold1	Paenarthrobacter_sp_F1	P48245|3.A.1.3.9	Glutamate transport system permease protein gluD - Corynebacterium glutamicum (Brevibacterium flavum).	The ATP-binding Cassette (ABC) Superfamily	P-P-bond-hydrolysis-driven transporters	Primary Active Transporters	40	2.4e-31	334	222	74.75
gene0373	Scaffold1	Paenarthrobacter_sp_F1	I6Y482|3.A.1.5.48	Probable dipeptide-transport ATP-binding protein ABC transporter DppD OS=Mycobacterium tuberculosis (strain ATCC 25618 / H37Rv) OX=83332 GN=dppD PE=1 SV=1	The ATP-binding Cassette (ABC) Superfamily	P-P-bond-hydrolysis-driven transporters	Primary Active Transporters	57.8	1e-171	1547	548	96.31
gene0374	Scaffold1	Paenarthrobacter_sp_F1	Q9F351|3.A.1.5.35	Putative peptide transport system integral membrane protein OS=Streptomyces coelicolor (strain ATCC BAA-471 / A3(2) / M145) GN=SCO5119 PE=3 SV=1	The ATP-binding Cassette (ABC) Superfamily	P-P-bond-hydrolysis-driven transporters	Primary Active Transporters	52.1	1e-77	734	292	92.99
gene0375	Scaffold1	Paenarthrobacter_sp_F1	I6YGV9|3.A.1.5.48	Probable dipeptide-transport integral membrane protein ABC transporter DppB OS=Mycobacterium tuberculosis (strain ATCC 25618 / H37Rv) OX=83332 GN=dppB PE=1 SV=1	The ATP-binding Cassette (ABC) Superfamily	P-P-bond-hydrolysis-driven transporters	Primary Active Transporters	61.8	2.9e-96	894	304	98.38
gene0376	Scaffold1	Paenarthrobacter_sp_F1	I6X811|3.A.1.5.48	Probable periplasmic dipeptide-binding lipoprotein DppA OS=Mycobacterium tuberculosis (strain ATCC 25618 / H37Rv) OX=83332 GN=dppA PE=1 SV=1	The ATP-binding Cassette (ABC) Superfamily	P-P-bond-hydrolysis-driven transporters	Primary Active Transporters	45	1.1e-125	1150	542	96.79
gene0378	Scaffold1	Paenarthrobacter_sp_F1	EDU99479.1|9.B.101.3.1	RmuC domain protein [Bacteroides coprocola DSM 17136]	The Cytotoxin-associated Gene Product (CagA) Family	Putative transport proteins	Incompletely Characterized Transport Systems	27.4	9.9e-20	235	249	60.88
gene0386	Scaffold1	Paenarthrobacter_sp_F1	Q93A34|3.A.1.12.8	BilEB - Listeria monocytogenes.	The ATP-binding Cassette (ABC) Superfamily	P-P-bond-hydrolysis-driven transporters	Primary Active Transporters	36.4	1.2e-25	284	199	80.57
gene0387	Scaffold1	Paenarthrobacter_sp_F1	Q87WH4|3.A.1.12.10	Glycine betaine/choline OpuC ABC transporter, permease protein OS=Pseudomonas syringae pv. tomato GN=PSPTO4576 PE=3 SV=1	The ATP-binding Cassette (ABC) Superfamily	P-P-bond-hydrolysis-driven transporters	Primary Active Transporters	32.8	2.5e-18	221	196	79.67
gene0388	Scaffold1	Paenarthrobacter_sp_F1	Q8ZPK4|3.A.1.12.14	ABC-type proline/glycine betaine transport system OS=Salmonella typhimurium (strain LT2 / SGSC1412 / ATCC 700720) GN=STM1491 PE=3 SV=1	The ATP-binding Cassette (ABC) Superfamily	P-P-bond-hydrolysis-driven transporters	Primary Active Transporters	42.1	2.8e-74	705	356	97.8
gene0396	Scaffold1	Paenarthrobacter_sp_F1	BAV24557.1|2.A.1.36.6	hypothetical transport protein ynfM [Corynebacterium glutamicum]	The Major Facilitator Superfamily (MFS)	Porters (uniporters, symporters, antiporters)	Electrochemical Potential-driven Transporters	42.2	5.4e-71	677	389	97.01
gene0397	Scaffold1	Paenarthrobacter_sp_F1	S5VBU1|1.A.78.2.3	Uncharacterized protein OS=Streptomyces collinus Tu 365 GN=B446_29190 PE=4 SV=1	The K+-selective Channel in Endosomes and Lysosomes (KEL) Family	伪-Type Channels	Channels/Pores	33.3	9.1e-09	138	97	45.54
gene0399	Scaffold1	Paenarthrobacter_sp_F1	Q9LA76|2.A.1.71.1	Valanimycin resistance OS=Streptomyces viridifaciens PE=4 SV=1	The Major Facilitator Superfamily (MFS)	Porters (uniporters, symporters, antiporters)	Electrochemical Potential-driven Transporters	38.6	1e-48	485	374	90.56
gene0401	Scaffold1	Paenarthrobacter_sp_F1	WP_147581693.1|9.B.401.1.4	DUF1761 family protein [Flavobacterium alkalisoli]	The DUF1761 (DUF1761) Family	Putative transport proteins	Incompletely Characterized Transport Systems	37.5	2.5e-07	124	80	56.74
gene0402	Scaffold1	Paenarthrobacter_sp_F1	O50455|1.A.35.3.5	Magnesium transport protein CorA OS=Mycobacterium tuberculosis (strain ATCC 25618 / H37Rv) GN=corA PE=1 SV=1	The CorA Metal Ion Transporter (MIT) Family	伪-Type Channels	Channels/Pores	39.9	2.5e-61	593	329	99.4
gene0405	Scaffold1	Paenarthrobacter_sp_F1	G7U9A2|1.A.43.1.3	Putative fluoride ion transporter CrcB OS=Propionibacterium acnes ATCC 11828 GN=crcB PE=3 SV=1	The Camphor Resistance or Fluoride Exporter (Fluc) Family	伪-Type Channels	Channels/Pores	34.2	9.9e-08	127	116	94.31
gene0406	Scaffold1	Paenarthrobacter_sp_F1	G7U9A2|1.A.43.1.3	Putative fluoride ion transporter CrcB OS=Propionibacterium acnes ATCC 11828 GN=crcB PE=3 SV=1	The Camphor Resistance or Fluoride Exporter (Fluc) Family	伪-Type Channels	Channels/Pores	41	5.1e-11	156	116	78.91
gene0416	Scaffold1	Paenarthrobacter_sp_F1	AKM79973|3.A.1.115.3	putative ABC transporter protein, ATP biding [Candidatus Saccharibacteria bacterium GW2011_GWC2_44_17]	The ATP-binding Cassette (ABC) Superfamily	P-P-bond-hydrolysis-driven transporters	Primary Active Transporters	74.7	7.6e-35	360	91	92.86
gene0417	Scaffold1	Paenarthrobacter_sp_F1	AKM79973|3.A.1.115.3	putative ABC transporter protein, ATP biding [Candidatus Saccharibacteria bacterium GW2011_GWC2_44_17]	The ATP-binding Cassette (ABC) Superfamily	P-P-bond-hydrolysis-driven transporters	Primary Active Transporters	73.6	6.8e-33	346	87	41.63
gene0438	Scaffold1	Paenarthrobacter_sp_F1	Q1LZ68|4.A.2.1.8	Constitutive fructose permease - Streptococcus mutans UA159.	The PTS Fructose-Mannitol (Fru) Family	Phosphotransfer-driven Group Translocators (PTS)	Group Translocators	26.4	5.9e-08	130	138	85.19
gene0444	Scaffold1	Paenarthrobacter_sp_F1	F7K9Z4|3.A.1.111.8	Uncharacterized protein OS=Lachnospiraceae bacterium 3_1_57FAA_CT1 OX=658086 GN=HMPREF0994_02677 PE=4 SV=1	The ATP-binding Cassette (ABC) Superfamily	P-P-bond-hydrolysis-driven transporters	Primary Active Transporters	23.5	5.2e-44	446	578	91.46
gene0445	Scaffold1	Paenarthrobacter_sp_F1	P74477|2.A.49.6.1	Chloride channel protein - Synechocystis sp. (strain PCC 6803).	The Chloride Carrier/Channel (ClC) Family	Porters (uniporters, symporters, antiporters)	Electrochemical Potential-driven Transporters	47.8	2e-06	121	46	9.15
gene0446	Scaffold1	Paenarthrobacter_sp_F1	WP_083216016.1|9.B.97.5.4	acyltransferase family protein [Rhizorhabdus dicambivorans]	The Acyltransferase-3/Putative Acetyl-CoA Transporter (ATAT) Family	Putative transport proteins	Incompletely Characterized Transport Systems	30.7	2.2e-32	346	396	57.14
gene0447	Scaffold1	Paenarthrobacter_sp_F1	B9DIS8|9.B.97.5.1	Putative membrane protein with acyltransferase 3 family domain OS=Staphylococcus carnosus (strain TM300) GN=Sca_0581 PE=4 SV=1	The Acyltransferase-3/Putative Acetyl-CoA Transporter (ATAT) Family	Putative transport proteins	Incompletely Characterized Transport Systems	28.5	3.6e-24	275	328	50.54
gene0448	Scaffold1	Paenarthrobacter_sp_F1	G0G9H5|9.B.145.1.5	Putative uncharacterized protein OS=Amycolatopsis mediterranei S699 GN=RAM_13740 PE=4 SV=1	The DUF389/PF04087 (DUF389) Family	Putative transport proteins	Incompletely Characterized Transport Systems	51.7	6.3e-70	667	315	96.92
gene0483	Scaffold1	Paenarthrobacter_sp_F1	P22610|3.A.15.2.1	Type 4 prepilin-like proteins leader peptide processing enzyme (Protein secretion protein XCPA) (PILD protein) [Includes: Leader peptidase (EC 3.4.99.-) (Prepilin peptidase); N-methyltransferase (EC 2.1.1.-)] - Pseudomonas aeruginosa	The Outer Membrane Protein Secreting Main Terminal Branch (MTB) Family	P-P-bond-hydrolysis-driven transporters	Primary Active Transporters	35.6	2.7e-08	134	157	73.36
gene0489	Scaffold1	Paenarthrobacter_sp_F1	Q1D7R3|3.A.7.18.2	Type II/IV secretion system protein OS=Myxococcus xanthus (strain DK1622) OX=246197 GN=MXAN_3107 PE=3 SV=1	The Type IV (Conjugal DNA-Protein Transfer or VirB) Secretory Pathway (IVSP) Family	P-P-bond-hydrolysis-driven transporters	Primary Active Transporters	50.2	2.3e-121	1112	450	93.56
gene0491	Scaffold1	Paenarthrobacter_sp_F1	Q1D3F7|3.A.7.18.2	Type II secretion system protein F domain protein OS=Myxococcus xanthus (strain DK1622) OX=246197 GN=MXAN_4650 PE=4 SV=1	The Type IV (Conjugal DNA-Protein Transfer or VirB) Secretory Pathway (IVSP) Family	P-P-bond-hydrolysis-driven transporters	Primary Active Transporters	35.8	1.4e-28	310	228	78.08
gene0500	Scaffold1	Paenarthrobacter_sp_F1	P10905|3.A.1.1.3	SN-glycerol-3-phosphate transport system permease protein ugpA - Escherichia coli.	The ATP-binding Cassette (ABC) Superfamily	P-P-bond-hydrolysis-driven transporters	Primary Active Transporters	35.9	9.4e-37	381	286	86.4
gene0501	Scaffold1	Paenarthrobacter_sp_F1	Q5SLB5|3.A.1.1.50	Sugar ABC transporter, permease protein OS=Thermus thermophilus (strain HB8 / ATCC 27634 / DSM 579) GN=TTHA0378 PE=3 SV=1	The ATP-binding Cassette (ABC) Superfamily	P-P-bond-hydrolysis-driven transporters	Primary Active Transporters	37.5	6.6e-37	382	216	71.52
gene0505	Scaffold1	Paenarthrobacter_sp_F1	P0A5Z2|3.A.5.2.2	Preprotein translocase subunit secY OS=Mycobacterium tuberculosis GN=secY PE=3 SV=1	The General Secretory Pathway (Sec) Family	P-P-bond-hydrolysis-driven transporters	Primary Active Transporters	59.9	3.5e-148	1343	436	100
gene0526	Scaffold1	Paenarthrobacter_sp_F1	Q9UEF7|8.A.49.1.1	Klotho OS=Homo sapiens GN=KL PE=1 SV=2	The Klotho Auxiliary Protein (Klotho) Family	Auxiliary transport proteins	Accessory Factors Involved in Transport	33.8	1.1e-35	373	253	53.04
gene0541	Scaffold1	Paenarthrobacter_sp_F1	Q9ZK21|1.C.82.1.1	50S ribosomal protein L1 - Helicobacter pylori J99 (Campylobacter pylori J99).	The Pore-forming Amphipathic Helical Peptide HP(2-20) (HP2-20) Family	Pore-Forming Toxins (Proteins and Peptides)	Channels/Pores	52.7	3.6e-59	573	225	95.74
gene0554	Scaffold1	Paenarthrobacter_sp_F1	D5UKP1|2.A.1.3.80	Drug resistance transporter, EmrB/QacA subfamily OS=Cellulomonas flavigena (strain ATCC 482 / DSM 20109 / NCIB 8073 / NRS 134) OX=446466 GN=Cfla_0952 PE=3 SV=1	The Major Facilitator Superfamily (MFS)	Porters (uniporters, symporters, antiporters)	Electrochemical Potential-driven Transporters	51.5	3.6e-120	1102	433	84.57
gene0556	Scaffold1	Paenarthrobacter_sp_F1	Q9ULJ7|9.A.3.1.1	Ankyrin repeat domain-containing protein 50 OS=Homo sapiens GN=ANKRD50 PE=1 SV=4	The Sorting Nexin27 (SNX27)-Retromer Assembly Apparatus (RetromerAA) Family	Recognized transporters of unknown biochemical mechanism	Incompletely Characterized Transport Systems	37.5	1.4e-08	135	91	64.08
gene0576	Scaffold1	Paenarthrobacter_sp_F1	P75810|2.A.1.60.2	Inner membrane protein ybjJ OS=Escherichia coli (strain K12) GN=ybjJ PE=1 SV=1	The Major Facilitator Superfamily (MFS)	Porters (uniporters, symporters, antiporters)	Electrochemical Potential-driven Transporters	34.1	9.7e-50	494	421	97
gene0581	Scaffold1	Paenarthrobacter_sp_F1	XP_016293174.1|1.W.6.4.2	hypothetical protein PSEUBRA_SCAF18g04721 [Kalmanozyma brasiliensis GHG001]	The (Bacillus Phage phi29) Portal Protein 6 (PPP6) Family	Phage Portal Protein Subclass	Channels/Pores	23.9	3e-07	126	242	84.32
gene0583	Scaffold1	Paenarthrobacter_sp_F1	O05347|3.A.1.16.2	PUTATIVE ATP-BINDING TRANSPORT PROTEIN - Synechococcus sp. (strain PCC 7942) (Anacystis nidulans R2).	The ATP-binding Cassette (ABC) Superfamily	P-P-bond-hydrolysis-driven transporters	Primary Active Transporters	43.5	8.6e-58	562	269	90.88
gene0584	Scaffold1	Paenarthrobacter_sp_F1	Q47539|3.A.1.17.1	Taurine transport system permease protein tauC - Escherichia coli.	The ATP-binding Cassette (ABC) Superfamily	P-P-bond-hydrolysis-driven transporters	Primary Active Transporters	35.1	9.3e-31	329	234	76.47
gene0586	Scaffold1	Paenarthrobacter_sp_F1	P80874|8.A.5.1.4	General stress protein 69 OS=Bacillus subtilis (strain 168) GN=yhdN PE=1 SV=2	The Voltage-gated K+ Channel 脦虏-subunit (Kv脦虏) Family	Auxiliary transport proteins	Accessory Factors Involved in Transport	32.9	9.1e-21	243	220	68.97
gene0587	Scaffold1	Paenarthrobacter_sp_F1	Q07837|8.A.9.1.2	Neutral and basic amino acid transport protein rBAT OS=Homo sapiens GN=SLC3A1 PE=1 SV=2	The rBAT Transport Accessory Protein (rBAT) Family	Auxiliary transport proteins	Accessory Factors Involved in Transport	34.6	1.1e-56	555	339	58.05
gene0588	Scaffold1	Paenarthrobacter_sp_F1	D3R797|3.A.1.1.53	Raffinose transport system permease protein OS=Bifidobacterium animalis subsp. lactis (strain BB-12) OX=552531 GN=BIF_01594 PE=3 SV=1	The ATP-binding Cassette (ABC) Superfamily	P-P-bond-hydrolysis-driven transporters	Primary Active Transporters	41.8	2.6e-65	627	297	98.02
gene0589	Scaffold1	Paenarthrobacter_sp_F1	D3R798|3.A.1.1.53	Raffinose transport system permease protein OS=Bifidobacterium animalis subsp. lactis (strain BB-12) OX=552531 GN=BIF_01593 PE=3 SV=1	The ATP-binding Cassette (ABC) Superfamily	P-P-bond-hydrolysis-driven transporters	Primary Active Transporters	40.3	1.8e-58	568	292	95.74
gene0590	Scaffold1	Paenarthrobacter_sp_F1	Q8NMV3|3.A.1.1.45	ABC-type transporter, periplasmic component OS=Corynebacterium glutamicum (strain ATCC 13032 / DSM 20300 / JCM 1318 / LMG 3730 / NCIMB 10025) GN=amyE PE=4 SV=1	The ATP-binding Cassette (ABC) Superfamily	P-P-bond-hydrolysis-driven transporters	Primary Active Transporters	23.5	3.2e-13	179	348	82.27
gene0592	Scaffold1	Paenarthrobacter_sp_F1	P65526|2.A.36.3.3	Uncharacterized Na(+)/H(+) exchanger Rv2287/MT2345 OS=Mycobacterium tuberculosis GN=Rv2287 PE=3 SV=1	The Monovalent Cation:Proton Antiporter-1 (CPA1) Family	Porters (uniporters, symporters, antiporters)	Electrochemical Potential-driven Transporters	30.1	4.6e-46	463	519	99.43
gene0597	Scaffold1	Paenarthrobacter_sp_F1	P38919|3.A.18.1.1	Eukaryotic initiation factor 4A-III - Homo sapiens (Human).	The Nuclear mRNA Exporter (mRNA-E) Family	P-P-bond-hydrolysis-driven transporters	Primary Active Transporters	36.4	7.2e-66	635	389	54.18
gene0600	Scaffold1	Paenarthrobacter_sp_F1	WP_161837784|9.B.238.3.3	HAMP domain-containing histidine kinase [Anaerocolumna sedimenticola]	The Uncharacterized Bacterial 5 TMS Protein-1 (UBP1) Family	Putative transport proteins	Incompletely Characterized Transport Systems	24.9	4.1e-07	127	215	42.57
gene0606	Scaffold1	Paenarthrobacter_sp_F1	D6ZW64|3.A.1.1.48	Extracellular solute-binding protein, family 1 OS=Bifidobacterium longum subsp. longum (strain JDM301) GN=BLJ_1686 PE=4 SV=1	The ATP-binding Cassette (ABC) Superfamily	P-P-bond-hydrolysis-driven transporters	Primary Active Transporters	30.2	1.8e-38	397	435	97.97
gene0607	Scaffold1	Paenarthrobacter_sp_F1	D6ZW63|3.A.1.1.48	MalF-type ABC sugar transport systems permease component OS=Bifidobacterium longum subsp. longum (strain JDM301) GN=BLJ_1685 PE=3 SV=1	The ATP-binding Cassette (ABC) Superfamily	P-P-bond-hydrolysis-driven transporters	Primary Active Transporters	41	2.7e-57	558	312	99.05
gene0608	Scaffold1	Paenarthrobacter_sp_F1	D6ZW62|3.A.1.1.48	Permease of ABC transporter for sugars OS=Bifidobacterium longum subsp. longum (strain JDM301) GN=BLJ_1684 PE=3 SV=1	The ATP-binding Cassette (ABC) Superfamily	P-P-bond-hydrolysis-driven transporters	Primary Active Transporters	42.4	3.8e-61	591	288	94.74
gene0618	Scaffold1	Paenarthrobacter_sp_F1	Q70J75|3.A.1.105.3	ATP-binding protein - Streptomyces griseus subsp. griseus.	The ATP-binding Cassette (ABC) Superfamily	P-P-bond-hydrolysis-driven transporters	Primary Active Transporters	45.9	3.1e-77	730	318	98.76
gene0620	Scaffold1	Paenarthrobacter_sp_F1	Q42524|4.C.1.1.7	4-coumarate--CoA ligase 1 - Arabidopsis thaliana (Mouse-ear cress).	The Fatty Acid Group Translocation (FAT) Family	Acyl CoA ligase-coupled transporters	Group Translocators	27.3	2.5e-50	500	500	89.61
gene0625	Scaffold1	Paenarthrobacter_sp_F1	A1R937|3.A.1.126.2	Putative ABC transporter, ATP binding protein OS=Paenarthrobacter aurescens (strain TC1) OX=290340 GN=AAur_3047 PE=4 SV=1	The ATP-binding Cassette (ABC) Superfamily	P-P-bond-hydrolysis-driven transporters	Primary Active Transporters	84.6	9.4e-154	1390	330	100
gene0626	Scaffold1	Paenarthrobacter_sp_F1	A1R938|3.A.1.126.2	Putative ABC transporter, permease protein OS=Arthrobacter aurescens (strain TC1) GN=AAur_3049 PE=4 SV=1	The ATP-binding Cassette (ABC) Superfamily	P-P-bond-hydrolysis-driven transporters	Primary Active Transporters	91	2e-130	1188	266	100
gene0628	Scaffold1	Paenarthrobacter_sp_F1	P0A334|1.A.1.1.1	Voltage-gated potassium channel OS=Streptomyces lividans GN=kcsA PE=1 SV=1	The Voltage-gated Ion Channel (VIC) Superfamily	伪-Type Channels	Channels/Pores	41.3	1.7e-16	205	126	52.94
gene0639	Scaffold1	Paenarthrobacter_sp_F1	Q8R706|2.A.3.3.22	Amino acid transporters OS=Caldanaerobacter subterraneus subsp. tengcongensis (strain DSM 15242 / JCM 11007 / NBRC 100824 / MB4) GN=PotE6 PE=4 SV=1	The Amino Acid-Polyamine-Organocation (APC) Family	Porters (uniporters, symporters, antiporters)	Electrochemical Potential-driven Transporters	38.5	2.6e-81	767	483	93.42
gene0645	Scaffold1	Paenarthrobacter_sp_F1	P27844|2.A.7.7.2	Protein rarD OS=Escherichia coli (strain K12) GN=rarD PE=1 SV=2	The Drug/Metabolite Transporter (DMT) Superfamily	Porters (uniporters, symporters, antiporters)	Electrochemical Potential-driven Transporters	37.2	4.1e-50	496	293	94.82
gene0651	Scaffold1	Paenarthrobacter_sp_F1	B7GNP4|3.A.1.1.59	Binding-protein-dependent transport systems inner membrane component OS=Bifidobacterium longum subsp. infantis (strain ATCC 15697 / DSM 20088 / JCM 1222 / NCTC 11817 / S12) OX=391904 GN=Blon_2342 PE=3 SV=1	The ATP-binding Cassette (ABC) Superfamily	P-P-bond-hydrolysis-driven transporters	Primary Active Transporters	38.6	1.6e-46	465	272	88.03
gene0652	Scaffold1	Paenarthrobacter_sp_F1	Q9KWT8|3.A.1.1.10	AlgM1 - Sphingomonas sp.	The ATP-binding Cassette (ABC) Superfamily	P-P-bond-hydrolysis-driven transporters	Primary Active Transporters	39.5	5.9e-58	564	293	84.44
gene0659	Scaffold1	Paenarthrobacter_sp_F1	P76242|2.A.1.17.3	Inner membrane transport protein YeaN OS=Escherichia coli (strain K12) GN=yeaN PE=1 SV=1	The Major Facilitator Superfamily (MFS)	Porters (uniporters, symporters, antiporters)	Electrochemical Potential-driven Transporters	28.6	1.3e-30	329	376	89.95
gene0675	Scaffold1	Paenarthrobacter_sp_F1	A9WGD1|3.A.1.17.14	Riboflavin transport system permease protein RibX OS=Chloroflexus aurantiacus (strain ATCC 29366 / DSM 635 / J-10-fl) GN=ribX PE=1 SV=1	The ATP-binding Cassette (ABC) Superfamily	P-P-bond-hydrolysis-driven transporters	Primary Active Transporters	29	6.4e-19	227	251	79.94
gene0676	Scaffold1	Paenarthrobacter_sp_F1	Q55107|3.A.1.16.3	CYTOPLASMIC MEMBRANE PROTEIN C (CMPC PROTEIN) - Synechococcus sp. (strain PCC 7942) (Anacystis nidulans R2).	The ATP-binding Cassette (ABC) Superfamily	P-P-bond-hydrolysis-driven transporters	Primary Active Transporters	47.9	6.9e-45	450	202	83.13
gene0689	Scaffold1	Paenarthrobacter_sp_F1	Q6US85|3.D.12.1.1	Protein FixC OS=Rhodospirillum rubrum OX=1085 GN=fixC PE=3 SV=1	The Nitrogen Fixation Complex, FixABCX (FixABCX) Family	Oxidoreduction-driven transporters	Primary Active Transporters	27.2	7.2e-16	202	355	79.42
gene0692	Scaffold1	Paenarthrobacter_sp_F1	P0AEQ3|3.A.1.3.2	Glutamine-binding periplasmic protein - Escherichia coli.	The ATP-binding Cassette (ABC) Superfamily	P-P-bond-hydrolysis-driven transporters	Primary Active Transporters	30.1	2.6e-21	247	251	94.72
gene0693	Scaffold1	Paenarthrobacter_sp_F1	P54536|3.A.1.3.15	Probable amino-acid ABC transporter permease protein yqiY - Bacillus subtilis.	The ATP-binding Cassette (ABC) Superfamily	P-P-bond-hydrolysis-driven transporters	Primary Active Transporters	35.2	1.3e-28	310	216	82.13
gene0694	Scaffold1	Paenarthrobacter_sp_F1	Q9CES4|3.A.1.3.25	Glutamine ABC transporter ATP-binding protein OS=Lactococcus lactis subsp. lactis (strain IL1403) GN=glnQ PE=3 SV=1	The ATP-binding Cassette (ABC) Superfamily	P-P-bond-hydrolysis-driven transporters	Primary Active Transporters	58.8	9.6e-77	725	240	91.6
gene0703	Scaffold1	Paenarthrobacter_sp_F1	O53483|3.A.1.1.61	Probable sugar-transport integral membrane protein ABC transporter OS=Mycobacterium tuberculosis (strain ATCC 25618 / H37Rv) OX=83332 GN=Rv2039c PE=3 SV=1	The ATP-binding Cassette (ABC) Superfamily	P-P-bond-hydrolysis-driven transporters	Primary Active Transporters	38.5	1.4e-41	422	246	84.83
gene0704	Scaffold1	Paenarthrobacter_sp_F1	Q93J93|3.A.1.1.36	Putative integral membrane binding-protein-dependent transport protein OS=Streptomyces coelicolor (strain ATCC BAA-471 / A3(2) / M145) GN=SCO7504 PE=3 SV=1	The ATP-binding Cassette (ABC) Superfamily	P-P-bond-hydrolysis-driven transporters	Primary Active Transporters	32.6	7.4e-39	399	311	97.19
gene0710	Scaffold1	Paenarthrobacter_sp_F1	Q7W0Q7|2.A.1.46.1	Probable transporter OS=Bordetella pertussis GN=BP0032 PE=4 SV=1	The Major Facilitator Superfamily (MFS)	Porters (uniporters, symporters, antiporters)	Electrochemical Potential-driven Transporters	54.3	1.6e-107	992	392	96.79
gene0732	Scaffold1	Paenarthrobacter_sp_F1	P42954|3.A.1.104.1	Teichoic acid translocation ATP-binding protein tagH - Bacillus subtilis.	The ATP-binding Cassette (ABC) Superfamily	P-P-bond-hydrolysis-driven transporters	Primary Active Transporters	40.2	1.4e-39	405	199	67.23
gene0751	Scaffold1	Paenarthrobacter_sp_F1	H8E4X1|9.B.18.1.2	Exopolysaccharide biosynthesis polyprenyl glycosylphosphotransferase OS=Microbacterium laevaniformans OR221 GN=OR221_1901 PE=4 SV=1	The Xanthan Glycosyl Transferase, GumD (GumD) Family	Putative transport proteins	Incompletely Characterized Transport Systems	43.5	2.4e-105	974	472	97.93
gene0763	Scaffold1	Paenarthrobacter_sp_F1	K9YXY1|8.A.3.1.2	Capsular exopolysaccharide biosynthesis protein OS=Dactylococcopsis salina PCC 8305 GN=Dacsa_3240 PE=4 SV=1	The Cytoplasmic Membrane-Periplasmic Auxiliary-1 (MPA1) Protein with Cytoplasmic (C) Domain (MPA1-C or MPA1+C) Family	Auxiliary transport proteins	Accessory Factors Involved in Transport	34.7	2.2e-37	388	306	60
gene0774	Scaffold1	Paenarthrobacter_sp_F1	WP_096642402.1|1.C.39.4.9	hypothetical protein [Calothrix brevissima]	The Membrane Attack Complex/Perforin (MACPF) Family	Pore-Forming Toxins (Proteins and Peptides)	Channels/Pores	28.9	4.1e-09	145	207	33.6
gene0775	Scaffold1	Paenarthrobacter_sp_F1	WP_018128393.1|9.B.238.3.1	hybrid sensor histidine kinase/response regulator [Balneola vulgaris]	The Uncharacterized Bacterial 5 TMS Protein-1 (UBP1) Family	Putative transport proteins	Incompletely Characterized Transport Systems	34	8.3e-48	481	374	32.47
gene0776	Scaffold1	Paenarthrobacter_sp_F1	D4ZZR3|9.B.34.1.3	Putative diguanylate cyclase OS=Arthrospira platensis (strain NIES-39 / IAM M-135) GN=NIES39_A07490 PE=4 SV=1	The Kinase/Phosphatase/Cyclic-GMP Synthase/Cyclic di-GMP Hydrolase (KPSH) Family	Putative transport proteins	Incompletely Characterized Transport Systems	34.5	1.4e-18	224	163	53.44
gene0787	Scaffold1	Paenarthrobacter_sp_F1	OHA58142.1|9.B.259.2.2	hypothetical protein A2607_01510 [Candidatus Vogelbacteria bacterium RIFOXYD1_FULL_42_15]	The Uncharacterized Archaeal/Bacterial Protein-9 (UABP1) Family	Putative transport proteins	Incompletely Characterized Transport Systems	32.9	1.8e-32	346	233	42.67
gene0790	Scaffold1	Paenarthrobacter_sp_F1	EHB50236.1|9.B.34.1.9	diguanylate cyclase/phosphodiesterase [Mycolicibacterium rhodesiae JS60]	The Kinase/Phosphatase/Cyclic-GMP Synthase/Cyclic di-GMP Hydrolase (KPSH) Family	Putative transport proteins	Incompletely Characterized Transport Systems	36.4	5.3e-79	747	476	92.07
gene0792	Scaffold1	Paenarthrobacter_sp_F1	WP_108369336.1|9.B.371.1.4	hotdog fold thioesterase [Flavobacterium magnum]	The PaaI Thioesterase (PTE) Family	Putative transport proteins	Incompletely Characterized Transport Systems	36.6	6.1e-15	190	112	73.68
gene0807	Scaffold1	Paenarthrobacter_sp_F1	P40812|2.A.3.1.8	L-asparagine permease (L-asparagine transport protein) - Salmonella typhimurium.	The Amino Acid-Polyamine-Organocation (APC) Family	Porters (uniporters, symporters, antiporters)	Electrochemical Potential-driven Transporters	48.5	3.7e-114	1050	452	92.81
gene0811	Scaffold1	Paenarthrobacter_sp_F1	AGN74890.1|3.A.1.120.7	ABC transporter [Streptomyces griseoviridis]	The ATP-binding Cassette (ABC) Superfamily	P-P-bond-hydrolysis-driven transporters	Primary Active Transporters	50.2	8.3e-131	1194	526	95.81
gene0814	Scaffold1	Paenarthrobacter_sp_F1	AKM80418|3.A.1.105.21	daunorubicin resistance ABC transporter ATPase, antibiotic transport system ATP-binding protein [Candidatus Saccharibacteria bacterium GW2011_GWC2_44_17]	The ATP-binding Cassette (ABC) Superfamily	P-P-bond-hydrolysis-driven transporters	Primary Active Transporters	53.1	2.7e-81	765	301	92.9
gene0816	Scaffold1	Paenarthrobacter_sp_F1	Q55282|3.A.1.15.1	Manganese transport system membrane protein mntB - Synechocystis sp. (strain PCC 6803).	The ATP-binding Cassette (ABC) Superfamily	P-P-bond-hydrolysis-driven transporters	Primary Active Transporters	49.8	1.4e-68	655	281	97.91
gene0817	Scaffold1	Paenarthrobacter_sp_F1	Q56953|3.A.1.15.4	Chelated iron transport system membrane protein yfeC - Yersinia pestis.	The ATP-binding Cassette (ABC) Superfamily	P-P-bond-hydrolysis-driven transporters	Primary Active Transporters	51.1	2.4e-61	592	234	95.9
gene0818	Scaffold1	Paenarthrobacter_sp_F1	Q55280|3.A.1.15.1	PERIPLASMIC-BINDING PROTEIN - Synechocystis sp. (strain PCC 6803).	The ATP-binding Cassette (ABC) Superfamily	P-P-bond-hydrolysis-driven transporters	Primary Active Transporters	58.3	6.6e-91	848	275	83.08
gene0827	Scaffold1	Paenarthrobacter_sp_F1	P9WJ95|9.B.282.1.1	Isoniazid-induced protein IniC OS=Mycobacterium tuberculosis (strain ATCC 25618 / H37Rv) OX=83332 GN=iniC PE=1 SV=1	The Isoniazid-resistance (IniABC) Family	Putative transport proteins	Incompletely Characterized Transport Systems	42.5	1.8e-97	906	478	97.35
gene0828	Scaffold1	Paenarthrobacter_sp_F1	P9WJ99|9.B.282.1.1	Isoniazid-induced protein IniA OS=Mycobacterium tuberculosis (strain ATCC 25618 / H37Rv) OX=83332 GN=iniA PE=1 SV=1	The Isoniazid-resistance (IniABC) Family	Putative transport proteins	Incompletely Characterized Transport Systems	43.1	1.1e-118	1090	583	92.69
gene0831	Scaffold1	Paenarthrobacter_sp_F1	P0A6Y8|1.A.33.1.2	Chaperone protein dnaK - Escherichia coli.	The Cation Channel-forming Heat Shock Protein-70 (Hsp70) Family	伪-Type Channels	Channels/Pores	28.5	1.1e-33	357	378	56.76
gene0832	Scaffold1	Paenarthrobacter_sp_F1	B8ZT62|9.B.14.3.4	Possible cytochrome C biogenesis protein OS=Mycobacterium leprae (strain Br4923) GN=MLBr02409 PE=4 SV=1	The Putative Heme Handling Protein (HHP) Family	Putative transport proteins	Incompletely Characterized Transport Systems	44.5	3.2e-51	506	253	71.27
gene0834	Scaffold1	Paenarthrobacter_sp_F1	Q939U6|5.A.1.2.7	CcdA-like protein OS=Rhodovulum sulfidophilum GN=soxV PE=4 SV=1	The Disulfide Bond Oxidoreductase D (DsbD) Family	Transmembrane 2-electron transfer carriers	Transmembrane Electron Carriers	36	9.6e-26	285	213	84.86
gene0850	Scaffold1	Paenarthrobacter_sp_F1	B7GNP4|3.A.1.1.59	Binding-protein-dependent transport systems inner membrane component OS=Bifidobacterium longum subsp. infantis (strain ATCC 15697 / DSM 20088 / JCM 1222 / NCTC 11817 / S12) OX=391904 GN=Blon_2342 PE=3 SV=1	The ATP-binding Cassette (ABC) Superfamily	P-P-bond-hydrolysis-driven transporters	Primary Active Transporters	36	1.4e-49	491	280	96.55
gene0851	Scaffold1	Paenarthrobacter_sp_F1	Q9KWT8|3.A.1.1.10	AlgM1 - Sphingomonas sp.	The ATP-binding Cassette (ABC) Superfamily	P-P-bond-hydrolysis-driven transporters	Primary Active Transporters	39.2	1.9e-58	568	288	88.89
gene0852	Scaffold1	Paenarthrobacter_sp_F1	Q9KWT6|3.A.1.1.10	AlgQ1 - Sphingomonas sp.	The ATP-binding Cassette (ABC) Superfamily	P-P-bond-hydrolysis-driven transporters	Primary Active Transporters	24.7	6.5e-21	246	437	85.85
gene0854	Scaffold1	Paenarthrobacter_sp_F1	G4PA66|9.B.28.1.5	YesL OS=Bacillus subtilis subsp. subtilis str. RO-NN-1 GN=I33_0785 PE=4 SV=1	The Putative Essential Component of the MusEFGKI ABC Transporter, MusI (MusI) Family	Putative transport proteins	Incompletely Characterized Transport Systems	32.4	5.3e-07	123	158	69.6
gene0857	Scaffold1	Paenarthrobacter_sp_F1	Q93KB7|3.A.1.1.11	Periplasmic binding protein precursor - Erwinia chrysanthemi.	The ATP-binding Cassette (ABC) Superfamily	P-P-bond-hydrolysis-driven transporters	Primary Active Transporters	27	4.1e-24	273	321	74.65
gene0858	Scaffold1	Paenarthrobacter_sp_F1	WP_067456760.1|2.A.1.30.2	MFS transporter [Actinomadura macra]	The Major Facilitator Superfamily (MFS)	Porters (uniporters, symporters, antiporters)	Electrochemical Potential-driven Transporters	41.7	4.3e-62	600	367	97.35
gene0859	Scaffold1	Paenarthrobacter_sp_F1	WP_123815917.1|9.B.28.6.1	hypothetical protein [Myceligenerans xiligouense]	The Putative Essential Component of the MusEFGKI ABC Transporter, MusI (MusI) Family	Putative transport proteins	Incompletely Characterized Transport Systems	33.6	1.3e-18	223	206	95.37
gene0860	Scaffold1	Paenarthrobacter_sp_F1	Q93KB9|3.A.1.1.11	Inner membrane protein - Erwinia chrysanthemi.	The ATP-binding Cassette (ABC) Superfamily	P-P-bond-hydrolysis-driven transporters	Primary Active Transporters	38.6	2e-57	559	277	90.82
gene0861	Scaffold1	Paenarthrobacter_sp_F1	Q93KC0|3.A.1.1.11	Inner membrane protein - Erwinia chrysanthemi.	The ATP-binding Cassette (ABC) Superfamily	P-P-bond-hydrolysis-driven transporters	Primary Active Transporters	44.9	2.3e-69	662	284	89.87
gene0864	Scaffold1	Paenarthrobacter_sp_F1	Q93KB7|3.A.1.1.11	Periplasmic binding protein precursor - Erwinia chrysanthemi.	The ATP-binding Cassette (ABC) Superfamily	P-P-bond-hydrolysis-driven transporters	Primary Active Transporters	27.1	4.5e-29	316	323	70.68
gene0865	Scaffold1	Paenarthrobacter_sp_F1	Q93KB9|3.A.1.1.11	Inner membrane protein - Erwinia chrysanthemi.	The ATP-binding Cassette (ABC) Superfamily	P-P-bond-hydrolysis-driven transporters	Primary Active Transporters	37.2	1.8e-47	472	222	98.67
gene0867	Scaffold1	Paenarthrobacter_sp_F1	Q93KC0|3.A.1.1.11	Inner membrane protein - Erwinia chrysanthemi.	The ATP-binding Cassette (ABC) Superfamily	P-P-bond-hydrolysis-driven transporters	Primary Active Transporters	47	2.8e-75	713	278	88.54
gene0883	Scaffold1	Paenarthrobacter_sp_F1	O87953|2.A.38.4.2	KTRB PROTEIN - Vibrio alginolyticus.	The K+ Transporter (Trk) Family	Porters (uniporters, symporters, antiporters)	Electrochemical Potential-driven Transporters	36.2	3e-60	585	434	90.99
gene0884	Scaffold1	Paenarthrobacter_sp_F1	P39760|2.A.38.4.4	Hypothetical protein ykqB (ORF4) - Bacillus subtilis.	The K+ Transporter (Trk) Family	Porters (uniporters, symporters, antiporters)	Electrochemical Potential-driven Transporters	35.7	5.5e-36	373	209	91.67
gene0900	Scaffold1	Paenarthrobacter_sp_F1	B3DUC1|9.A.47.2.2	Flp pilus assembly protein OS=Bifidobacterium longum (strain DJO10A) OX=205913 GN=tadC PE=4 SV=1	The Tight Adherence (Pilus) Biogenesis Apparatus (TABA) Family	Recognized transporters of unknown biochemical mechanism	Incompletely Characterized Transport Systems	25.9	6.3e-07	122	202	98.54
gene0902	Scaffold1	Paenarthrobacter_sp_F1	Q9XC06|3.A.7.15.1	TadA - Actinobacillus actinomycetemcomitans (Haemophilus actinomycetemcomitans).	The Type IV (Conjugal DNA-Protein Transfer or VirB) Secretory Pathway (IVSP) Family	P-P-bond-hydrolysis-driven transporters	Primary Active Transporters	39.7	2.5e-58	568	322	76.67
gene0909	Scaffold1	Paenarthrobacter_sp_F1	P69451|4.C.1.1.4	Long-chain-fatty-acid--CoA ligase - Escherichia coli.	The Fatty Acid Group Translocation (FAT) Family	Acyl CoA ligase-coupled transporters	Group Translocators	30.7	1e-16	211	189	27.75
gene0911	Scaffold1	Paenarthrobacter_sp_F1	AKF46139|3.A.1.122.36	ABC-type antimicrobial peptide transport system, ATPase component [Pseudomonas syringae pv. syringae B301D]	The ATP-binding Cassette (ABC) Superfamily	P-P-bond-hydrolysis-driven transporters	Primary Active Transporters	42.7	8.6e-43	432	223	89.56
gene0915	Scaffold1	Paenarthrobacter_sp_F1	B3EYN0|3.A.1.1.57	Sugar abc transporter, permease protein OS=Geobacillus stearothermophilus OX=1422 GN=abnF PE=3 SV=1	The ATP-binding Cassette (ABC) Superfamily	P-P-bond-hydrolysis-driven transporters	Primary Active Transporters	33.2	3.2e-42	428	281	88.09
gene0916	Scaffold1	Paenarthrobacter_sp_F1	Q93J92|3.A.1.1.36	Putative integral membrane binding-protein-dependent transport protein OS=Streptomyces coelicolor (strain ATCC BAA-471 / A3(2) / M145) GN=SCO7505 PE=3 SV=1	The ATP-binding Cassette (ABC) Superfamily	P-P-bond-hydrolysis-driven transporters	Primary Active Transporters	31.4	2.8e-35	368	283	91.88
gene0920	Scaffold1	Paenarthrobacter_sp_F1	B2GH49|9.B.160.1.10	Putative S1C family peptidase OS=Kocuria rhizophila (strain ATCC 9341 / DSM 348 / NBRC 103217 / DC2201) GN=KRH_04540 PE=4 SV=1	The Colicin V Production (CvpA) Family	Putative transport proteins	Incompletely Characterized Transport Systems	41.6	3.2e-76	722	388	98.48
gene0921	Scaffold1	Paenarthrobacter_sp_F1	Q2W0I8|1.A.1.22.1	Kef-type K+ transport systems, predicted NAD-binding component - Magnetospirillum magneticum (strain AMB-1 / ATCC 700264).	The Voltage-gated Ion Channel (VIC) Superfamily	伪-Type Channels	Channels/Pores	36.7	1.6e-08	136	98	43.56
gene0929	Scaffold1	Paenarthrobacter_sp_F1	C1F8I9|3.A.1.106.17	Efflux ABC transporter, permease/ATP-binding protein OS=Acidobacterium capsulatum (strain ATCC 51196 / DSM 11244 / JCM 7670 / NBRC 15755 / NCIMB 13165 / 161) OX=240015 GN=ACP_0113 PE=4 SV=1	The ATP-binding Cassette (ABC) Superfamily	P-P-bond-hydrolysis-driven transporters	Primary Active Transporters	30.1	4.1e-67	645	563	93.99
gene0930	Scaffold1	Paenarthrobacter_sp_F1	Q8G7R7|3.A.1.106.3	Probable permease protein of ABC transporter system OS=Bifidobacterium longum GN=BL0180 PE=3 SV=1	The ATP-binding Cassette (ABC) Superfamily	P-P-bond-hydrolysis-driven transporters	Primary Active Transporters	34.5	3e-89	836	595	97.54
gene0938	Scaffold1	Paenarthrobacter_sp_F1	Q01857|2.A.23.1.3	C4-DICARBOXYLATE TRANSPORT PROTEIN - Rhizobium leguminosarum.	The Dicarboxylate/Amino Acid:Cation (Na+ or H+) Symporter (DAACS) Family	Porters (uniporters, symporters, antiporters)	Electrochemical Potential-driven Transporters	45.9	1.1e-105	977	442	89.29
gene0942	Scaffold1	Paenarthrobacter_sp_F1	A8J166|2.A.39.3.14	Predicted protein OS=Chlamydomonas reinhardtii GN=CHLREDRAFT_191336 PE=4 SV=1	The Nucleobase:Cation Symporter-1 (NCS1) Family	Porters (uniporters, symporters, antiporters)	Electrochemical Potential-driven Transporters	31.6	8.3e-56	547	453	86.95
gene0949	Scaffold2	Paenarthrobacter_sp_F1	P9WL31|3.A.1.21.2	Uncharacterized protein Rv2895c OS=Mycobacterium tuberculosis (strain ATCC 25618 / H37Rv) OX=83332 GN=Rv2895c PE=1 SV=1	The ATP-binding Cassette (ABC) Superfamily	P-P-bond-hydrolysis-driven transporters	Primary Active Transporters	44.3	4.8e-58	564	259	92.83
gene0956	Scaffold2	Paenarthrobacter_sp_F1	WP_068734760.1|1.C.95.1.8	WXG100 family type VII secretion target [Paeniglutamicibacter antarcticus]	The Pore-forming ESAT-6 Protein (ESAT-6) Family	Pore-Forming Toxins (Proteins and Peptides)	Channels/Pores	38.5	7.2e-14	179	96	100
gene0957	Scaffold2	Paenarthrobacter_sp_F1	OHA58142.1|9.B.259.2.2	hypothetical protein A2607_01510 [Candidatus Vogelbacteria bacterium RIFOXYD1_FULL_42_15]	The Uncharacterized Archaeal/Bacterial Protein-9 (UABP1) Family	Putative transport proteins	Incompletely Characterized Transport Systems	31.3	3.1e-20	240	223	44.96
gene0959	Scaffold2	Paenarthrobacter_sp_F1	P64711|2.A.75.1.3	Putative amino-acid transporter Rv0488/MT0507 OS=Mycobacterium tuberculosis GN=Rv0488 PE=3 SV=1	The L-Lysine Exporter (LysE) Family	Porters (uniporters, symporters, antiporters)	Electrochemical Potential-driven Transporters	51.6	5.4e-38	390	185	88.1
gene0982	Scaffold2	Paenarthrobacter_sp_F1	P39456|3.A.1.3.14	Probable amino-acid ABC transporter ATP-binding protein yckI - Bacillus subtilis.	The ATP-binding Cassette (ABC) Superfamily	P-P-bond-hydrolysis-driven transporters	Primary Active Transporters	60.1	3.7e-84	789	253	93.7
gene0983	Scaffold2	Paenarthrobacter_sp_F1	P42200|3.A.1.3.14	Probable amino-acid ABC transporter permease protein yckJ - Bacillus subtilis.	The ATP-binding Cassette (ABC) Superfamily	P-P-bond-hydrolysis-driven transporters	Primary Active Transporters	63.1	3e-71	677	216	98.63
gene0984	Scaffold2	Paenarthrobacter_sp_F1	P42199|3.A.1.3.14	Probable amino-acid ABC transporter extracellular binding protein yckK precursor - Bacillus subtilis.	The ATP-binding Cassette (ABC) Superfamily	P-P-bond-hydrolysis-driven transporters	Primary Active Transporters	50.6	1.9e-64	619	265	97.79
gene0987	Scaffold2	Paenarthrobacter_sp_F1	Q53712|3.A.1.120.3	ATP-BINDING PROTEIN - Streptomyces antibioticus.	The ATP-binding Cassette (ABC) Superfamily	P-P-bond-hydrolysis-driven transporters	Primary Active Transporters	34.8	3.1e-61	594	540	97.65
gene0988	Scaffold2	Paenarthrobacter_sp_F1	Q9KZE5|3.A.1.106.9	Putative ABC-transport protein OS=Streptomyces coelicolor (strain ATCC BAA-471 / A3(2) / M145) GN=ecaA PE=4 SV=1	The ATP-binding Cassette (ABC) Superfamily	P-P-bond-hydrolysis-driven transporters	Primary Active Transporters	72	1.2e-242	2159	621	97.49
gene1010	Scaffold2	Paenarthrobacter_sp_F1	O34718|2.A.1.1.26	METABOLITE TRANSPORT PROTEIN - Bacillus subtilis.	The Major Facilitator Superfamily (MFS)	Porters (uniporters, symporters, antiporters)	Electrochemical Potential-driven Transporters	54.2	3.5e-133	1214	454	94.19
gene1013	Scaffold2	Paenarthrobacter_sp_F1	Q9WXW9|3.A.1.2.18	Sugar ABC transporter, periplasmic sugar-binding protein OS=Thermotoga maritima (strain ATCC 43589 / MSB8 / DSM 3109 / JCM 10099) OX=243274 GN=TM_0114 PE=1 SV=1	The ATP-binding Cassette (ABC) Superfamily	P-P-bond-hydrolysis-driven transporters	Primary Active Transporters	25.8	2.1e-12	171	235	71
gene1014	Scaffold2	Paenarthrobacter_sp_F1	Q1M4Q8|3.A.1.2.16	Erythritol permease, component of ABC transporter OS=Rhizobium leguminosarum bv. viciae (strain 3841) GN=eryF PE=4 SV=1	The ATP-binding Cassette (ABC) Superfamily	P-P-bond-hydrolysis-driven transporters	Primary Active Transporters	28.9	3.3e-24	273	308	88.25
gene1015	Scaffold2	Paenarthrobacter_sp_F1	Q9F9B0|3.A.1.2.7	FRCA (Putative ATP-binding ABC transporter protein) - Rhizobium meliloti (Sinorhizobium meliloti).	The ATP-binding Cassette (ABC) Superfamily	P-P-bond-hydrolysis-driven transporters	Primary Active Transporters	42.1	2.9e-48	480	243	78.9
gene1025	Scaffold2	Paenarthrobacter_sp_F1	B3E0V5|2.A.89.3.9	Ferritin-like domain fused to DUF125 family domain OS=Methylacidiphilum infernorum (isolate V4) GN=Minf_2378 PE=4 SV=1	The Vacuolar Iron Transporter (VIT) Family	Porters (uniporters, symporters, antiporters)	Electrochemical Potential-driven Transporters	32.6	1.4e-15	199	216	55.81
gene1028	Scaffold2	Paenarthrobacter_sp_F1	M1TZ79|2.A.21.2.5	Proline transporter OpuE OS=Bacillus subtilis subsp. subtilis 6051-HGW GN=opuE PE=3 SV=1	The Solute:Sodium Symporter (SSS) Family	Porters (uniporters, symporters, antiporters)	Electrochemical Potential-driven Transporters	24.2	7.2e-12	168	471	93.27
gene1033	Scaffold2	Paenarthrobacter_sp_F1	Q45082|2.A.1.6.5	MOPB PROTEIN - Burkholderia cepacia (Pseudomonas cepacia).	The Major Facilitator Superfamily (MFS)	Porters (uniporters, symporters, antiporters)	Electrochemical Potential-driven Transporters	37.6	5.2e-67	643	407	92.08
gene1037	Scaffold2	Paenarthrobacter_sp_F1	Q9ZGB6|2.A.1.3.32	LanJ OS=Streptomyces cyanogenus GN=lanJ PE=4 SV=1	The Major Facilitator Superfamily (MFS)	Porters (uniporters, symporters, antiporters)	Electrochemical Potential-driven Transporters	38	5.4e-79	748	521	76.51
gene1038	Scaffold2	Paenarthrobacter_sp_F1	A4XGX0|3.A.1.135.10	ABC transporter related protein OS=Caldicellulosiruptor saccharolyticus (strain ATCC 43494 / DSM 8903 / Tp8T 6331) OX=351627 GN=Csac_0521 PE=4 SV=1	The ATP-binding Cassette (ABC) Superfamily	P-P-bond-hydrolysis-driven transporters	Primary Active Transporters	41.7	4.2e-125	1145	568	98.44
gene1039	Scaffold2	Paenarthrobacter_sp_F1	E2YHZ7|3.A.1.135.7	ABC transporter, ATP-binding protein OS=Enterococcus faecalis DAPTO 512 GN=HMPREF9492_00064 PE=4 SV=1	The ATP-binding Cassette (ABC) Superfamily	P-P-bond-hydrolysis-driven transporters	Primary Active Transporters	49.3	1.5e-137	1253	518	74.86
gene1041	Scaffold2	Paenarthrobacter_sp_F1	P67826|9.B.158.1.2	Copper homeostasis protein CutC OS=Escherichia coli (strain K12) GN=cutC PE=3 SV=1	The Cut Copper Homeostasis (Cut) Family	Putative transport proteins	Incompletely Characterized Transport Systems	32.1	6.8e-27	295	240	94.49
gene1048	Scaffold2	Paenarthrobacter_sp_F1	MAS05117.1|9.B.34.1.7	hybrid sensor histidine kinase/response regulator [Ahrensia sp.]	The Kinase/Phosphatase/Cyclic-GMP Synthase/Cyclic di-GMP Hydrolase (KPSH) Family	Putative transport proteins	Incompletely Characterized Transport Systems	28.6	9e-32	340	472	84.89
gene1049	Scaffold2	Paenarthrobacter_sp_F1	GIM07801.1|3.E.1.5.3	hypothetical protein Vretimale_11876 [Volvox reticuliferus]	The Ion-translocating Microbial Rhodopsin (MR) Family	Light absorption-driven transporters	Primary Active Transporters	28.5	1.2e-09	146	131	53.47
gene1057	Scaffold2	Paenarthrobacter_sp_F1	P0A2G3|2.A.1.6.7	Citrate-proton symporter - Salmonella typhimurium.	The Major Facilitator Superfamily (MFS)	Porters (uniporters, symporters, antiporters)	Electrochemical Potential-driven Transporters	30.4	9.3e-40	408	373	84.39
gene1078	Scaffold2	Paenarthrobacter_sp_F1	P76470|2.A.1.14.35	Inner membrane transport protein RhmT OS=Escherichia coli (strain K12) GN=rhmT PE=1 SV=2	The Major Facilitator Superfamily (MFS)	Porters (uniporters, symporters, antiporters)	Electrochemical Potential-driven Transporters	39.5	2.5e-85	801	423	94.21
gene1085	Scaffold2	Paenarthrobacter_sp_F1	P39694|3.A.11.1.1	COME OPERON PROTEIN 1 - Bacillus subtilis.	The Bacterial Competence-related DNA Transformation Transporter (DNA-T) Family	P-P-bond-hydrolysis-driven transporters	Primary Active Transporters	46.3	1.4e-06	124	54	6.77
gene1098	Scaffold2	Paenarthrobacter_sp_F1	A2RJJ9|2.A.1.3.37	Putative uncharacterized protein OS=Lactococcus lactis subsp. cremoris (strain MG1363) GN=llmg_0856 PE=4 SV=1	The Major Facilitator Superfamily (MFS)	Porters (uniporters, symporters, antiporters)	Electrochemical Potential-driven Transporters	32.3	1.5e-54	536	451	92.8
gene1102	Scaffold2	Paenarthrobacter_sp_F1	Q9KWT8|3.A.1.1.10	AlgM1 - Sphingomonas sp.	The ATP-binding Cassette (ABC) Superfamily	P-P-bond-hydrolysis-driven transporters	Primary Active Transporters	44	2.6e-71	679	297	91.1
gene1103	Scaffold2	Paenarthrobacter_sp_F1	B7GNP4|3.A.1.1.59	Binding-protein-dependent transport systems inner membrane component OS=Bifidobacterium longum subsp. infantis (strain ATCC 15697 / DSM 20088 / JCM 1222 / NCTC 11817 / S12) OX=391904 GN=Blon_2342 PE=3 SV=1	The ATP-binding Cassette (ABC) Superfamily	P-P-bond-hydrolysis-driven transporters	Primary Active Transporters	39.2	3.9e-53	522	273	88.06
gene1104	Scaffold2	Paenarthrobacter_sp_F1	C9RT46|3.A.1.1.9	Extracellular solute-binding protein family 1 OS=Geobacillus sp. (strain Y412MC61) GN=GYMC61_2709 PE=4 SV=1	The ATP-binding Cassette (ABC) Superfamily	P-P-bond-hydrolysis-driven transporters	Primary Active Transporters	26.4	5e-11	161	311	57.17
gene1122	Scaffold2	Paenarthrobacter_sp_F1	P94574|2.A.1.3.57	Uncharacterized MFS-type transporter ywoD OS=Bacillus subtilis (strain 168) GN=ywoD PE=3 SV=1	The Major Facilitator Superfamily (MFS)	Porters (uniporters, symporters, antiporters)	Electrochemical Potential-driven Transporters	35.2	2.9e-63	611	444	91.93
gene1123	Scaffold2	Paenarthrobacter_sp_F1	CAF3382096.1|9.B.87.5.7	unnamed protein product [Rotaria sp. Silwood1]	The Selenoprotein P Receptor (SelP-Receptor) Family	Putative transport proteins	Incompletely Characterized Transport Systems	37.1	1.7e-17	215	172	51.96
gene1126	Scaffold2	Paenarthrobacter_sp_F1	F0N2E7|2.A.109.1.2	Protein Alx OS=Neisseria meningitidis serogroup B (strain M04-240196) GN=alx PE=4 SV=1	The Tellurium Ion Resistance (TerC) Family	Porters (uniporters, symporters, antiporters)	Electrochemical Potential-driven Transporters	38.5	1.8e-55	543	312	78.99
gene1155	Scaffold2	Paenarthrobacter_sp_F1	P24586|3.A.1.101.1	Polysialic acid transport ATP-binding protein kpsT - Escherichia coli.	The ATP-binding Cassette (ABC) Superfamily	P-P-bond-hydrolysis-driven transporters	Primary Active Transporters	32.7	1.4e-06	119	97	48.74
gene1158	Scaffold2	Paenarthrobacter_sp_F1	Q9F2U9|2.A.3.3.17	Putative amino acid transporter OS=Streptomyces coelicolor (strain ATCC BAA-471 / A3(2) / M145) GN=SCO4612 PE=4 SV=1	The Amino Acid-Polyamine-Organocation (APC) Family	Porters (uniporters, symporters, antiporters)	Electrochemical Potential-driven Transporters	57.5	4e-109	1006	401	95.7
gene1159	Scaffold2	Paenarthrobacter_sp_F1	Q00538|2.A.1.3.10	Methylenomycin A resistance protein (MMR peptide) - Bacillus subtilis.	The Major Facilitator Superfamily (MFS)	Porters (uniporters, symporters, antiporters)	Electrochemical Potential-driven Transporters	28.7	2.9e-09	145	181	41.61
gene1167	Scaffold2	Paenarthrobacter_sp_F1	WP_077485219.1|8.A.172.2.1	Hsp20/alpha crystallin family protein [Rhodanobacter sp. C06]	The 脦卤-Crystallin Chaperone (CryA) Family	Auxiliary transport proteins	Accessory Factors Involved in Transport	35.2	1.8e-13	177	119	85
gene1170	Scaffold2	Paenarthrobacter_sp_F1	E3H5G9|9.B.226.1.5	Uncharacterized protein OS=Rothia dentocariosa (strain ATCC 17931 / CDC X599 / XDIA) GN=HMPREF0733_11345 PE=4 SV=1	The Uncharacterized 9 or 10 TMS Protein (U-TMP1) Family	Putative transport proteins	Incompletely Characterized Transport Systems	39.9	5.8e-79	746	401	93.47
gene1173	Scaffold2	Paenarthrobacter_sp_F1	P96710|2.A.1.1.55	Arabinose-proton symporter - Bacillus subtilis.	The Major Facilitator Superfamily (MFS)	Porters (uniporters, symporters, antiporters)	Electrochemical Potential-driven Transporters	24.7	5e-25	281	418	92.89
gene1183	Scaffold2	Paenarthrobacter_sp_F1	A0QQ68|3.A.1.9.2	Putative transporter - Mycobacterium smegmatis (strain ATCC 700084 / mc(2)155).	The ATP-binding Cassette (ABC) Superfamily	P-P-bond-hydrolysis-driven transporters	Primary Active Transporters	39.9	4.3e-46	461	281	98.94
gene1184	Scaffold2	Paenarthrobacter_sp_F1	O69063|3.A.1.9.4	Hypophosphite import ATP-binding protein HtxD OS=Pseudomonas stutzeri OX=316 GN=htxD PE=3 SV=1	The ATP-binding Cassette (ABC) Superfamily	P-P-bond-hydrolysis-driven transporters	Primary Active Transporters	40.2	4.2e-45	452	246	96.85
gene1192	Scaffold2	Paenarthrobacter_sp_F1	A8TDW7|3.A.1.122.7	ABC transporter related - Methanococcus voltae A3.	The ATP-binding Cassette (ABC) Superfamily	P-P-bond-hydrolysis-driven transporters	Primary Active Transporters	42.9	1.2e-44	448	226	93.39
gene1194	Scaffold2	Paenarthrobacter_sp_F1	Q58206|3.A.1.122.14	Uncharacterized ABC transporter ATP-binding protein MJ0796 OS=Methanocaldococcus jannaschii (strain ATCC 43067 / DSM 2661 / JAL-1 / JCM 10045 / NBRC 100440) GN=MJ0796 PE=1 SV=1	The ATP-binding Cassette (ABC) Superfamily	P-P-bond-hydrolysis-driven transporters	Primary Active Transporters	47.8	1.1e-52	517	223	96.96
gene1196	Scaffold2	Paenarthrobacter_sp_F1	P25548|3.A.1.2.5	Multiple sugar-binding periplasmic receptor CHVE precursor - Agrobacterium tumefaciens.	The ATP-binding Cassette (ABC) Superfamily	P-P-bond-hydrolysis-driven transporters	Primary Active Transporters	49.4	8.9e-81	761	327	89.59
gene1197	Scaffold2	Paenarthrobacter_sp_F1	B3EYM2|3.A.1.2.32	L-arabinose membrane permease OS=Geobacillus stearothermophilus OX=1422 GN=araH PE=4 SV=1	The ATP-binding Cassette (ABC) Superfamily	P-P-bond-hydrolysis-driven transporters	Primary Active Transporters	49.7	1.6e-94	880	385	91.23
gene1198	Scaffold2	Paenarthrobacter_sp_F1	B3EYM1|3.A.1.2.32	L-arabinose transport ATP-binding protein OS=Geobacillus stearothermophilus OX=1422 GN=araG PE=4 SV=1	The ATP-binding Cassette (ABC) Superfamily	P-P-bond-hydrolysis-driven transporters	Primary Active Transporters	63.1	2.4e-180	1621	501	96.72
gene1204	Scaffold2	Paenarthrobacter_sp_F1	Q9HM05|3.A.1.128.7	Gliding motility protein (GldA) related protein OS=Thermoplasma acidophilum (strain ATCC 25905 / DSM 1728 / JCM 9062 / NBRC 15155 / AMRC-C165) GN=Ta0066 PE=3 SV=1	The ATP-binding Cassette (ABC) Superfamily	P-P-bond-hydrolysis-driven transporters	Primary Active Transporters	27.8	1.9e-23	265	218	91.6
gene1208	Scaffold2	Paenarthrobacter_sp_F1	Q9L100|2.A.3.3.16	Putative amino acid transporter OS=Streptomyces coelicolor (strain ATCC BAA-471 / A3(2) / M145) GN=SCO1459 PE=4 SV=1	The Amino Acid-Polyamine-Organocation (APC) Family	Porters (uniporters, symporters, antiporters)	Electrochemical Potential-driven Transporters	62.2	5.3e-159	1437	473	90.1
gene1215	Scaffold2	Paenarthrobacter_sp_F1	P50332|3.A.1.102.1	Nodulation ATP-binding protein I - Rhizobium galegae.	The ATP-binding Cassette (ABC) Superfamily	P-P-bond-hydrolysis-driven transporters	Primary Active Transporters	46.9	7.9e-70	666	304	98.38
gene1222	Scaffold2	Paenarthrobacter_sp_F1	T5KJT2|9.B.126.1.3	Uncharacterized protein OS=Microbacterium maritypicum MF109 GN=L687_17230 PE=4 SV=1	The Putative Lipid IV Exporter (YhjD) Family	Putative transport proteins	Incompletely Characterized Transport Systems	29.5	2.3e-26	291	272	90.67
gene1228	Scaffold2	Paenarthrobacter_sp_F1	I7G4J1|3.D.10.1.9	Succinate dehydrogenase iron-sulfur protein subunit SdhB OS=Mycolicibacterium smegmatis (strain ATCC 700084 / mc(2)155) OX=246196 GN=sdhB PE=3 SV=1	The Prokaryotic Succinate Dehydrogenase (SDH) Family	Oxidoreduction-driven transporters	Primary Active Transporters	62.9	2.9e-94	876	238	91.54
gene1229	Scaffold2	Paenarthrobacter_sp_F1	I7FYK4|3.D.10.1.9	Succinate dehydrogenase flavoprotein subunit OS=Mycolicibacterium smegmatis (strain ATCC 700084 / mc(2)155) OX=246196 GN=sdhA PE=3 SV=1	The Prokaryotic Succinate Dehydrogenase (SDH) Family	Oxidoreduction-driven transporters	Primary Active Transporters	69.8	1e-251	2237	599	100
gene1230	Scaffold2	Paenarthrobacter_sp_F1	I7FGY0|3.D.10.1.9	Succinate dehydrogenase hydrophobic membrane anchor protein SdhD OS=Mycolicibacterium smegmatis (strain ATCC 700084 / mc(2)155) OX=246196 GN=sdhD PE=4 SV=1	The Prokaryotic Succinate Dehydrogenase (SDH) Family	Oxidoreduction-driven transporters	Primary Active Transporters	57.3	1e-33	352	110	69.62
gene1231	Scaffold2	Paenarthrobacter_sp_F1	I7G657|3.D.10.1.9	Succinate dehydrogenase cytochrome B-556 subunit SdhC OS=Mycolicibacterium smegmatis (strain ATCC 700084 / mc(2)155) OX=246196 GN=sdhC PE=4 SV=1	The Prokaryotic Succinate Dehydrogenase (SDH) Family	Oxidoreduction-driven transporters	Primary Active Transporters	68.3	2.3e-36	374	104	82.54
gene1237	Scaffold2	Paenarthrobacter_sp_F1	D2BKA1|3.A.1.2.17	Basic membrane lipoprotein OS=Lactococcus lactis subsp. lactis (strain KF147) GN=bmpA PE=4 SV=1	The ATP-binding Cassette (ABC) Superfamily	P-P-bond-hydrolysis-driven transporters	Primary Active Transporters	34.5	5.2e-36	375	354	96.2
gene1238	Scaffold2	Paenarthrobacter_sp_F1	Q8DU37|3.A.1.2.12	Putative sugar ABC transporter, ATP-binding protein - Streptococcus mutans.	The ATP-binding Cassette (ABC) Superfamily	P-P-bond-hydrolysis-driven transporters	Primary Active Transporters	47.2	3.9e-127	1162	494	97.24
gene1239	Scaffold2	Paenarthrobacter_sp_F1	Q8DU38|3.A.1.2.12	Putative sugar ABC transporter, permease protein - Streptococcus mutans.	The ATP-binding Cassette (ABC) Superfamily	P-P-bond-hydrolysis-driven transporters	Primary Active Transporters	36.7	7.8e-42	426	313	68.64
gene1240	Scaffold2	Paenarthrobacter_sp_F1	A2RKA5|3.A.1.2.17	Purine/cytidine ABC transporter permease protein OS=Lactococcus lactis subsp. cremoris (strain MG1363) GN=nupC PE=4 SV=1	The ATP-binding Cassette (ABC) Superfamily	P-P-bond-hydrolysis-driven transporters	Primary Active Transporters	41.6	6.4e-54	530	299	69.7
gene1251	Scaffold2	Paenarthrobacter_sp_F1	A0QSM8|3.A.24.5.1	Subtilase family protein OS=Mycobacterium smegmatis (strain ATCC 700084 / mc(2)155) GN=MSMEG_1533 PE=3 SV=1	The Type VII or ESX Protein Secretion System (T7SS) Family	P-P-bond-hydrolysis-driven transporters	Primary Active Transporters	33.5	2.6e-24	275	303	65.73
gene1257	Scaffold2	Paenarthrobacter_sp_F1	Q8YT15|3.A.1.4.6	ATP-binding protein of branched-chain amino acid ABC transporter - Anabaena sp. (strain PCC 7120)	The ATP-binding Cassette (ABC) Superfamily	P-P-bond-hydrolysis-driven transporters	Primary Active Transporters	51	3.6e-68	651	241	94.14
gene1258	Scaffold2	Paenarthrobacter_sp_F1	Q55164|3.A.1.4.2	HIGH-AFFINITY BRANCHED-CHAIN AMINO ACID TRANSPORT ATP-BINDING PROTEIN - Synechocystis sp. (strain PCC 6803).	The ATP-binding Cassette (ABC) Superfamily	P-P-bond-hydrolysis-driven transporters	Primary Active Transporters	45.6	2.1e-57	559	247	74.85
gene1259	Scaffold2	Paenarthrobacter_sp_F1	P74455|3.A.1.4.2	HIGH-AFFINITY BRANCHED-CHAIN AMINO ACID TRANSPORT PROTEIN BRAE - Synechocystis sp. (strain PCC 6803).	The ATP-binding Cassette (ABC) Superfamily	P-P-bond-hydrolysis-driven transporters	Primary Active Transporters	46.6	2e-31	335	148	45.96
gene1260	Scaffold2	Paenarthrobacter_sp_F1	Q8YXD0|3.A.1.4.6	Permease protein of ABC transporter - Anabaena sp. (strain PCC 7120)	The ATP-binding Cassette (ABC) Superfamily	P-P-bond-hydrolysis-driven transporters	Primary Active Transporters	39	5.2e-41	419	277	59.57
gene1266	Scaffold2	Paenarthrobacter_sp_F1	D3LPG3|2.A.86.1.6	Aldose 1-epimerase OS=Micrococcus luteus SK58 GN=HMPREF0569_0710 PE=4 SV=1	The Autoinducer-2 Exporter (AI-2E) Family (Formerly the PerM Family, TC #9.B.22)	Porters (uniporters, symporters, antiporters)	Electrochemical Potential-driven Transporters	49.2	1.8e-85	802	384	90.14
gene1268	Scaffold2	Paenarthrobacter_sp_F1	Q64XM9|9.B.104.3.2	Putative uncharacterized protein OS=Bacteroides fragilis (strain YCH46) PE=4 SV=1	The Rhomboid Protease (Rhomboid) Family	Putative transport proteins	Incompletely Characterized Transport Systems	32.3	6.1e-16	200	184	83.26
gene1274	Scaffold2	Paenarthrobacter_sp_F1	A4VGV1|1.C.113.1.3	Channel protein, hemolysin III family OS=Pseudomonas stutzeri (strain A1501) GN=PST_0496 PE=4 SV=1	The Hemolysin III (Hly III) Family	Pore-Forming Toxins (Proteins and Peptides)	Channels/Pores	31.1	4.1e-17	210	202	94.84
gene1276	Scaffold2	Paenarthrobacter_sp_F1	B3ERW3|3.A.23.6.1	Uncharacterized protein OS=Amoebophilus asiaticus (strain 5a2) GN=Aasi_0564 PE=4 SV=1	The Type VI Symbiosis/Virulence Secretory System (T6SS) Family	P-P-bond-hydrolysis-driven transporters	Primary Active Transporters	36.4	5.5e-27	298	195	42.03
gene1281	Scaffold2	Paenarthrobacter_sp_F1	Q9ZGB6|2.A.1.3.32	LanJ OS=Streptomyces cyanogenus GN=lanJ PE=4 SV=1	The Major Facilitator Superfamily (MFS)	Porters (uniporters, symporters, antiporters)	Electrochemical Potential-driven Transporters	37.9	1.2e-89	839	491	87.21
gene1300	Scaffold2	Paenarthrobacter_sp_F1	O43865|8.A.151.1.1	S-adenosylhomocysteine hydrolase-like protein 1 OS=Homo sapiens OX=9606 GN=AHCYL1 PE=1 SV=2	The IP芒鈥毱扲 binding protein released with inositol 1,4,5-trisphosphate (IRBIT) Family	Auxiliary transport proteins	Accessory Factors Involved in Transport	37.9	6.4e-82	772	489	99.39
gene1304	Scaffold2	Paenarthrobacter_sp_F1	Q2JF02|9.B.98.1.3	Putative membrane protein OS=Frankia sp. (strain CcI3) GN=Francci3_0756 PE=4 SV=1	The DUF95 (DUF95) Family	Putative transport proteins	Incompletely Characterized Transport Systems	41.6	8.1e-65	623	324	98.18
gene1306	Scaffold2	Paenarthrobacter_sp_F1	O06750|9.A.31.1.4	Uncharacterized protein YitO OS=Bacillus subtilis (strain 168) OX=224308 GN=yitO PE=4 SV=2	The Putative SdpAB Peptide Antibiotic-like Killing Factor Exporter (SdpAB) Family	Recognized transporters of unknown biochemical mechanism	Incompletely Characterized Transport Systems	33	4.8e-35	366	272	87.46
gene1310	Scaffold2	Paenarthrobacter_sp_F1	Q9XIA9|4.C.1.1.14	Long chain acyl-CoA synthetase 2 OS=Arabidopsis thaliana GN=LACS2 PE=2 SV=1	The Fatty Acid Group Translocation (FAT) Family	Acyl CoA ligase-coupled transporters	Group Translocators	25.2	2.9e-44	448	545	89.34
gene1311	Scaffold2	Paenarthrobacter_sp_F1	I1WBQ5|9.B.142.5.1	Glycosyl transferase family protein OS=Bifidobacterium animalis subsp. animalis (strain ATCC 25527 / DSM 20104 / JCM 1190 / R101-8) GN=BANAN_07440 PE=4 SV=1	The Integral membrane Glycosyltransferase family 39 (GT39) Family	Putative transport proteins	Incompletely Characterized Transport Systems	40.6	1.1e-107	995	507	83.94
gene1317	Scaffold2	Paenarthrobacter_sp_F1	Q48L33|3.A.16.1.5	Hydrolase, TatD family OS=Pseudomonas savastanoi pv. phaseolicola (strain 1448A / Race 6) OX=264730 GN=PSPPH_1649 PE=4 SV=1	The Endoplasmic Reticular Retrotranslocon (ER-RT) Family	P-P-bond-hydrolysis-driven transporters	Primary Active Transporters	35.2	8e-31	329	254	96.21
gene1321	Scaffold2	Paenarthrobacter_sp_F1	P9WQK3|3.A.1.120.8	Energy-dependent translational throttle protein EttA OS=Mycobacterium tuberculosis (strain ATCC 25618 / H37Rv) OX=83332 GN=ettA PE=1 SV=1	The ATP-binding Cassette (ABC) Superfamily	P-P-bond-hydrolysis-driven transporters	Primary Active Transporters	35.6	2.4e-70	673	470	77.05
gene1334	Scaffold2	Paenarthrobacter_sp_F1	Q9S1X8|2.A.33.1.6	Na(+)/H(+) antiporter nhaA 1/4 OS=Streptomyces coelicolor (strain ATCC BAA-471 / A3(2) / M145) GN=nhaA1 PE=3 SV=1	The NhaA Na+:H+ Antiporter (NhaA) Family	Porters (uniporters, symporters, antiporters)	Electrochemical Potential-driven Transporters	48.5	1.2e-87	821	391	88.46
gene1338	Scaffold2	Paenarthrobacter_sp_F1	AKM80112|3.A.11.1.5	putative ATP-dependent DNA helicase [Candidatus Saccharibacteria bacterium GW2011_GWC2_44_17]	The Bacterial Competence-related DNA Transformation Transporter (DNA-T) Family	P-P-bond-hydrolysis-driven transporters	Primary Active Transporters	36.1	6e-57	560	368	30.41
gene1366	Scaffold2	Paenarthrobacter_sp_F1	Q8NTX0|2.A.1.1.53	Permeases of the major facilitator superfamily - Corynebacterium glutamicum (Brevibacterium flavum).	The Major Facilitator Superfamily (MFS)	Porters (uniporters, symporters, antiporters)	Electrochemical Potential-driven Transporters	74.8	3.4e-192	1723	462	94.67
gene1381	Scaffold2	Paenarthrobacter_sp_F1	P77374|5.A.3.3.1	Putative dimethyl sulfoxide reductase chain ynfE precursor (EC 1.8.99.-) (DMSO reductase) - Escherichia coli.	The Prokaryotic Molybdopterin-containing Oxidoreductase (PMO) Family	Transmembrane 2-electron transfer carriers	Transmembrane Electron Carriers	24.1	1.7e-22	261	419	57.16
gene1382	Scaffold2	Paenarthrobacter_sp_F1	Q93PW1|2.A.1.8.11	NarK - Paracoccus pantotrophus (Thiosphaera pantotropha).	The Major Facilitator Superfamily (MFS)	Porters (uniporters, symporters, antiporters)	Electrochemical Potential-driven Transporters	44.3	6.5e-92	858	432	91.91
gene1383	Scaffold2	Paenarthrobacter_sp_F1	P37643|2.A.1.6.10	Inner membrane metabolite transport protein yhjE OS=Escherichia coli (strain K12) GN=yhjE PE=1 SV=1	The Major Facilitator Superfamily (MFS)	Porters (uniporters, symporters, antiporters)	Electrochemical Potential-driven Transporters	52.8	3.7e-116	1067	445	98.02
gene1384	Scaffold2	Paenarthrobacter_sp_F1	Q03030|3.B.1.1.1	OXALOACETATE DECARBOXYLASE ALPHA CHAIN (EC 4.1.1.3) - Salmonella typhimurium.	The Na+-transporting Carboxylic Acid Decarboxylase (NaT-DC) Family	Decarboxylation-driven transporters	Primary Active Transporters	37.1	3.7e-10	154	141	22.63
gene1386	Scaffold2	Paenarthrobacter_sp_F1	QWF26000.1|2.A.6.5.15	fatty acid efflux MMPL transporter FarE [Staphylococcus aureus subsp. aureus RN4220]	The Resistance-Nodulation-Cell Division (RND) Superfamily	Porters (uniporters, symporters, antiporters)	Electrochemical Potential-driven Transporters	38.4	8.9e-100	928	613	73.06
gene1389	Scaffold2	Paenarthrobacter_sp_F1	P77529|2.A.23.1.8	Uncharacterized symporter YdjN OS=Escherichia coli (strain K12) GN=ydjN PE=3 SV=1	The Dicarboxylate/Amino Acid:Cation (Na+ or H+) Symporter (DAACS) Family	Porters (uniporters, symporters, antiporters)	Electrochemical Potential-driven Transporters	33.6	1.3e-44	450	402	84.28
gene1396	Scaffold3	Paenarthrobacter_sp_F1	B5YBB1|3.A.1.151.2	ABC transporter, ATP-binding protein OS=Dictyoglomus thermophilum (strain ATCC 35947 / DSM 3960 / H-6-12) GN=DICTH_1828 PE=4 SV=1	The ATP-binding Cassette (ABC) Superfamily	P-P-bond-hydrolysis-driven transporters	Primary Active Transporters	30.2	3.7e-23	263	230	84.87
gene1399	Scaffold3	Paenarthrobacter_sp_F1	P04983|3.A.1.2.1	Ribose transport ATP-binding protein rbsA - Escherichia coli.	The ATP-binding Cassette (ABC) Superfamily	P-P-bond-hydrolysis-driven transporters	Primary Active Transporters	32	1.6e-67	648	486	95.67
gene1406	Scaffold3	Paenarthrobacter_sp_F1	Q53712|3.A.1.120.3	ATP-BINDING PROTEIN - Streptomyces antibioticus.	The ATP-binding Cassette (ABC) Superfamily	P-P-bond-hydrolysis-driven transporters	Primary Active Transporters	33.2	5.7e-60	583	497	93.42
gene1408	Scaffold3	Paenarthrobacter_sp_F1	Q6GUB2|3.A.1.25.1	ATP-binding protein BioM OS=Rhizobium etli GN=bioM PE=4 SV=1	The ATP-binding Cassette (ABC) Superfamily	P-P-bond-hydrolysis-driven transporters	Primary Active Transporters	43.9	4.2e-42	426	211	86.12
gene1414	Scaffold3	Paenarthrobacter_sp_F1	A3U437|9.B.29.2.12	Suf C, ATPase OS=Pseudooceanicola batsensis (strain ATCC BAA-863 / DSM 15984 / KCTC 12145 / HTCC2597) OX=252305 GN=OB2597_03564 PE=4 SV=1	The 4-5 TMS Putative Chaperone (4-5PC) Family	Putative transport proteins	Incompletely Characterized Transport Systems	53.1	4.5e-66	633	241	92.34
gene1419	Scaffold3	Paenarthrobacter_sp_F1	Q7AKK4|3.A.1.105.14	ABC transport protein, ATP-binding subunit OS=Streptomyces coelicolor (strain ATCC BAA-471 / A3(2) / M145) GN=SCO4075 PE=3 SV=1	The ATP-binding Cassette (ABC) Superfamily	P-P-bond-hydrolysis-driven transporters	Primary Active Transporters	38.4	1.1e-44	449	291	96.68
gene1430	Scaffold3	Paenarthrobacter_sp_F1	P66791|3.A.5.2.2	Probable protein-export membrane protein secG OS=Mycobacterium tuberculosis GN=secG PE=3 SV=1	The General Secretory Pathway (Sec) Family	P-P-bond-hydrolysis-driven transporters	Primary Active Transporters	47.4	3.5e-12	164	76	89.41
gene1433	Scaffold3	Paenarthrobacter_sp_F1	B3ET62|3.A.23.6.1	Glyceraldehyde-3-phosphate dehydrogenase OS=Amoebophilus asiaticus (strain 5a2) GN=Aasi_1069 PE=3 SV=1	The Type VI Symbiosis/Virulence Secretory System (T6SS) Family	P-P-bond-hydrolysis-driven transporters	Primary Active Transporters	56.5	1.8e-96	896	333	99.11
gene1445	Scaffold3	Paenarthrobacter_sp_F1	XP_001747976.1|1.H.3.3.2	hypothetical protein [Monosiga brevicollis MX1]	The 4 TMS Amastin (Amastin) Family	Paracellular Channels	Channels/Pores	30.4	2.4e-14	189	179	38.91
gene1448	Scaffold3	Paenarthrobacter_sp_F1	Q8NLV8|2.A.1.81.3	ABC-type transporter, permease components OS=Corynebacterium glutamicum (strain ATCC 13032 / DSM 20300 / JCM 1318 / LMG 3730 / NCIMB 10025) GN=cg3130 PE=4 SV=1	The Major Facilitator Superfamily (MFS)	Porters (uniporters, symporters, antiporters)	Electrochemical Potential-driven Transporters	40	1.3e-57	562	435	96.67
gene1449	Scaffold3	Paenarthrobacter_sp_F1	F0N2E7|2.A.109.1.2	Protein Alx OS=Neisseria meningitidis serogroup B (strain M04-240196) GN=alx PE=4 SV=1	The Tellurium Ion Resistance (TerC) Family	Porters (uniporters, symporters, antiporters)	Electrochemical Potential-driven Transporters	39.1	8.7e-54	528	314	91.81
gene1462	Scaffold3	Paenarthrobacter_sp_F1	Q9RJ23|2.A.20.1.6	Putative low-affinity phosphate transport protein OS=Streptomyces coelicolor (strain ATCC BAA-471 / A3(2) / M145) GN=SCO1845 PE=4 SV=1	The Inorganic Phosphate Transporter (PiT) Family	Porters (uniporters, symporters, antiporters)	Electrochemical Potential-driven Transporters	58	6e-107	987	369	93.18
gene1468	Scaffold3	Paenarthrobacter_sp_F1	P0AEP1|2.A.1.1.1	Galactose-proton symporter OS=Escherichia coli (strain K12) OX=83333 GN=galP PE=1 SV=1	The Major Facilitator Superfamily (MFS)	Porters (uniporters, symporters, antiporters)	Electrochemical Potential-driven Transporters	34.6	4.9e-63	609	441	92.65
gene1472	Scaffold3	Paenarthrobacter_sp_F1	P42332|3.A.1.131.1	Bacitracin transport ATP-binding protein bcrA - Bacillus licheniformis.	The ATP-binding Cassette (ABC) Superfamily	P-P-bond-hydrolysis-driven transporters	Primary Active Transporters	39	3.6e-52	514	308	93.05
gene1481	Scaffold3	Paenarthrobacter_sp_F1	Q9S269|2.A.3.15.5	Putative amino acid permease OS=Streptomyces coelicolor (strain ATCC BAA-471 / A3(2) / M145) GN=SCO1683 PE=4 SV=1	The Amino Acid-Polyamine-Organocation (APC) Family	Porters (uniporters, symporters, antiporters)	Electrochemical Potential-driven Transporters	33.7	5.5e-70	669	462	95.26
gene1483	Scaffold3	Paenarthrobacter_sp_F1	Q9YS30|1.A.53.1.4	Polyprotein OS=Classical swine fever virus PE=4 SV=2	The Hepatitis C Virus P7 Viroporin Cation-selective Channel (HCV-P7) Family	伪-Type Channels	Channels/Pores	23.2	7e-07	127	353	40.39
gene1507	Scaffold3	Paenarthrobacter_sp_F1	Q9L179|3.A.1.14.12	Putative membrane transport protein - Streptomyces coelicolor.	The ATP-binding Cassette (ABC) Superfamily	P-P-bond-hydrolysis-driven transporters	Primary Active Transporters	57.3	6.9e-194	1739	695	97.48
gene1508	Scaffold3	Paenarthrobacter_sp_F1	Q9L178|3.A.1.14.12	Possible binding-protein-dependent transport lipoprotein - Streptomyces coelicolor.	The ATP-binding Cassette (ABC) Superfamily	P-P-bond-hydrolysis-driven transporters	Primary Active Transporters	59.2	1.8e-96	896	317	97.84
gene1509	Scaffold3	Paenarthrobacter_sp_F1	Q9L177|3.A.1.14.12	Putative ABC-transport protein, ATP-binding component - Streptomyces coelicolor.	The ATP-binding Cassette (ABC) Superfamily	P-P-bond-hydrolysis-driven transporters	Primary Active Transporters	61.5	4.8e-87	814	262	95.62
gene1513	Scaffold3	Paenarthrobacter_sp_F1	Q9KXJ6|3.A.1.32.1	Putative ABC transporter ATP-binding protein SCO2324 OS=Streptomyces coelicolor GN=SCO2324 PE=3 SV=1	The ATP-binding Cassette (ABC) Superfamily	P-P-bond-hydrolysis-driven transporters	Primary Active Transporters	42.7	3e-07	130	93	11.07
gene1517	Scaffold3	Paenarthrobacter_sp_F1	Q45308|2.A.37.2.3	GRMA PROTEIN - Bacillus megaterium.	The Monovalent Cation:Proton Antiporter-2 (CPA2) Family	Porters (uniporters, symporters, antiporters)	Electrochemical Potential-driven Transporters	23.1	6.7e-13	176	377	93.55
gene1532	Scaffold3	Paenarthrobacter_sp_F1	RLT34927.1|9.A.76.1.12	acyl-CoA desaturase [Chloroflexi bacterium]	The Omega3 Fatty Acid Desaturase 3/Putative Transporter (FAD3) Family	Recognized transporters of unknown biochemical mechanism	Incompletely Characterized Transport Systems	37	2.4e-49	490	324	87.8
gene1537	Scaffold3	Paenarthrobacter_sp_F1	O68878|3.A.1.14.21	ABC-type permease OS=Pseudomonas aeruginosa GN=phuU PE=4 SV=1	The ATP-binding Cassette (ABC) Superfamily	P-P-bond-hydrolysis-driven transporters	Primary Active Transporters	40.9	3.1e-49	489	318	86.18
gene1538	Scaffold3	Paenarthrobacter_sp_F1	Q8EI20|3.A.1.14.23	ABC-type cobalamin uptake system ATPase component BtuD OS=Shewanella oneidensis (strain MR-1) OX=211586 GN=btuD PE=4 SV=2	The ATP-binding Cassette (ABC) Superfamily	P-P-bond-hydrolysis-driven transporters	Primary Active Transporters	41.5	1.6e-50	499	236	85.82
gene1540	Scaffold3	Paenarthrobacter_sp_F1	Q7NL25|3.A.1.106.11	HlyB/MsbA family ABC transporter OS=Gloeobacter violaceus (strain PCC 7421) GN=glr1301 PE=3 SV=1	The ATP-binding Cassette (ABC) Superfamily	P-P-bond-hydrolysis-driven transporters	Primary Active Transporters	34.3	1.6e-57	562	536	97.1
gene1541	Scaffold3	Paenarthrobacter_sp_F1	Q7NL26|3.A.1.106.12	HlyB/MsbA family ABC transporter OS=Gloeobacter violaceus (strain PCC 7421) GN=glr1300 PE=3 SV=1	The ATP-binding Cassette (ABC) Superfamily	P-P-bond-hydrolysis-driven transporters	Primary Active Transporters	34.3	9.1e-64	616	555	97.71
gene1549	Scaffold3	Paenarthrobacter_sp_F1	O53687|3.A.24.3.1	ESX-3 secretion system protein EccA3 OS=Mycobacterium tuberculosis GN=eccA3 PE=3 SV=1	The Type VII or ESX Protein Secretion System (T7SS) Family	P-P-bond-hydrolysis-driven transporters	Primary Active Transporters	41.6	3.3e-53	523	268	77.91
gene1550	Scaffold3	Paenarthrobacter_sp_F1	I6Y482|3.A.1.5.48	Probable dipeptide-transport ATP-binding protein ABC transporter DppD OS=Mycobacterium tuberculosis (strain ATCC 25618 / H37Rv) OX=83332 GN=dppD PE=1 SV=1	The ATP-binding Cassette (ABC) Superfamily	P-P-bond-hydrolysis-driven transporters	Primary Active Transporters	39.8	1.1e-92	865	516	96.81
gene1551	Scaffold3	Paenarthrobacter_sp_F1	W0WMS8|3.A.1.5.39	Dipeptide transport system permease protein dppC OS=Pseudomonas aeruginosa MH38 GN=dppC PE=3 SV=1	The ATP-binding Cassette (ABC) Superfamily	P-P-bond-hydrolysis-driven transporters	Primary Active Transporters	37.6	5.7e-43	434	265	94.31
gene1552	Scaffold3	Paenarthrobacter_sp_F1	I6YGV9|3.A.1.5.48	Probable dipeptide-transport integral membrane protein ABC transporter DppB OS=Mycobacterium tuberculosis (strain ATCC 25618 / H37Rv) OX=83332 GN=dppB PE=1 SV=1	The ATP-binding Cassette (ABC) Superfamily	P-P-bond-hydrolysis-driven transporters	Primary Active Transporters	30.2	7.3e-31	330	305	97.44
gene1553	Scaffold3	Paenarthrobacter_sp_F1	P23843|3.A.1.5.41	Periplasmic oligopeptide-binding protein OS=Escherichia coli (strain K12) GN=oppA PE=1 SV=2	The ATP-binding Cassette (ABC) Superfamily	P-P-bond-hydrolysis-driven transporters	Primary Active Transporters	25.8	9.5e-21	246	397	53.22
gene1558	Scaffold3	Paenarthrobacter_sp_F1	C6B3K0|2.A.101.1.2	Dicarboxylate carrier MatC domain protein OS=Rhizobium leguminosarum bv. trifolii (strain WSM1325) GN=Rleg_0617 PE=4 SV=1	The Malonate Uptake (MatC) Family (Formerly UIT1)	Porters (uniporters, symporters, antiporters)	Electrochemical Potential-driven Transporters	41.8	6.1e-85	798	414	85.89
gene1571	Scaffold3	Paenarthrobacter_sp_F1	D6ZW64|3.A.1.1.48	Extracellular solute-binding protein, family 1 OS=Bifidobacterium longum subsp. longum (strain JDM301) GN=BLJ_1686 PE=4 SV=1	The ATP-binding Cassette (ABC) Superfamily	P-P-bond-hydrolysis-driven transporters	Primary Active Transporters	24.4	2.3e-11	163	409	97.85
gene1573	Scaffold3	Paenarthrobacter_sp_F1	Q92SZ9|3.A.1.1.58	Putative ABC transporter OS=Rhizobium meliloti (strain 1021) OX=266834 GN=SMc02871 PE=3 SV=1	The ATP-binding Cassette (ABC) Superfamily	P-P-bond-hydrolysis-driven transporters	Primary Active Transporters	33.5	9.3e-25	277	272	95.1
gene1577	Scaffold3	Paenarthrobacter_sp_F1	P76242|2.A.1.17.3	Inner membrane transport protein YeaN OS=Escherichia coli (strain K12) GN=yeaN PE=1 SV=1	The Major Facilitator Superfamily (MFS)	Porters (uniporters, symporters, antiporters)	Electrochemical Potential-driven Transporters	29.4	1.3e-28	312	376	84.49
gene1585	Scaffold3	Paenarthrobacter_sp_F1	BAB41762.1|2.A.1.6.14	proP [Staphylococcus aureus subsp. aureus N315]	The Major Facilitator Superfamily (MFS)	Porters (uniporters, symporters, antiporters)	Electrochemical Potential-driven Transporters	29.7	9.6e-43	434	408	86.44
gene1589	Scaffold3	Paenarthrobacter_sp_F1	P46105|2.A.1.3.25	Probable actinorhodin transporter OS=Streptomyces coelicolor GN=actII-2 PE=3 SV=1	The Major Facilitator Superfamily (MFS)	Porters (uniporters, symporters, antiporters)	Electrochemical Potential-driven Transporters	26.3	1.2e-16	209	427	88.22
gene1606	Scaffold3	Paenarthrobacter_sp_F1	AKM80894|8.A.49.1.3	putative beta-glucosidase [Candidatus Saccharibacteria bacterium GW2011_GWC2_44_17]	The Klotho Auxiliary Protein (Klotho) Family	Auxiliary transport proteins	Accessory Factors Involved in Transport	30.3	4.4e-55	540	399	94.33
gene1612	Scaffold3	Paenarthrobacter_sp_F1	WP_144228417.1|4.C.3.1.11	alpha/beta hydrolase fold domain-containing protein [Opitutaceae bacterium 53C-WASEF]	The Acyl-CoA Thioesterase (ACoA-T) Family	Acyl CoA ligase-coupled transporters	Group Translocators	31.4	7.6e-19	226	221	77.54
gene1615	Scaffold3	Paenarthrobacter_sp_F1	Q9F349|3.A.1.5.35	Putative peptide transport system ATP-binding protein OS=Streptomyces coelicolor (strain ATCC BAA-471 / A3(2) / M145) GN=SCO5121 PE=3 SV=1	The ATP-binding Cassette (ABC) Superfamily	P-P-bond-hydrolysis-driven transporters	Primary Active Transporters	44	4.2e-69	660	318	94.93
gene1616	Scaffold3	Paenarthrobacter_sp_F1	P26905|3.A.1.5.2	Dipeptide transport ATP-binding protein dppD - Bacillus subtilis.	The ATP-binding Cassette (ABC) Superfamily	P-P-bond-hydrolysis-driven transporters	Primary Active Transporters	47.4	1.2e-67	650	319	46.98
gene1617	Scaffold3	Paenarthrobacter_sp_F1	P42062|3.A.1.5.20	Oligopeptide transport system permease protein appB - Bacillus subtilis.	The ATP-binding Cassette (ABC) Superfamily	P-P-bond-hydrolysis-driven transporters	Primary Active Transporters	34.2	1.5e-36	379	310	99.04
gene1618	Scaffold3	Paenarthrobacter_sp_F1	P33950|3.A.1.5.27	Heme-binding protein A OS=Haemophilus influenzae GN=hbpA PE=1 SV=2	The ATP-binding Cassette (ABC) Superfamily	P-P-bond-hydrolysis-driven transporters	Primary Active Transporters	26.4	3.5e-14	188	358	69.11
gene1625	Scaffold3	Paenarthrobacter_sp_F1	P96712|2.A.1.3.50	Multidrug resistance protein 3 OS=Bacillus subtilis (strain 168) GN=bmr3 PE=1 SV=1	The Major Facilitator Superfamily (MFS)	Porters (uniporters, symporters, antiporters)	Electrochemical Potential-driven Transporters	33.9	5.9e-64	617	455	94.01
gene1626	Scaffold3	Paenarthrobacter_sp_F1	Q45082|2.A.1.6.5	MOPB PROTEIN - Burkholderia cepacia (Pseudomonas cepacia).	The Major Facilitator Superfamily (MFS)	Porters (uniporters, symporters, antiporters)	Electrochemical Potential-driven Transporters	38.1	4.7e-71	678	441	96.71
gene1636	Scaffold3	Paenarthrobacter_sp_F1	WP_062382148.1|1.A.115.1.5	SDR family oxidoreductase [Pseudomonas abietaniphila]	The Pore-forming NADPH-dependent 1-Acyldihydroxyacetone Phosphate Reductase (Ayr1) Family	伪-Type Channels	Channels/Pores	33.6	1.4e-32	344	246	98.8
gene1667	Scaffold3	Paenarthrobacter_sp_F1	Q3MB44|3.A.1.2.29	Ribose import ATP-binding protein RbsA OS=Anabaena variabilis (strain ATCC 29413 / PCC 7937) GN=rbsA PE=3 SV=1	The ATP-binding Cassette (ABC) Superfamily	P-P-bond-hydrolysis-driven transporters	Primary Active Transporters	37.1	2.8e-88	827	508	97.32
gene1668	Scaffold3	Paenarthrobacter_sp_F1	A6VKS9|3.A.1.2.13	Monosaccharide-transporting ATPase - Actinobacillus succinogenes (strain ATCC 55618 / 130Z).	The ATP-binding Cassette (ABC) Superfamily	P-P-bond-hydrolysis-driven transporters	Primary Active Transporters	38.2	2.4e-48	481	296	88.62
gene1669	Scaffold3	Paenarthrobacter_sp_F1	WP_062382148.1|1.A.115.1.5	SDR family oxidoreductase [Pseudomonas abietaniphila]	The Pore-forming NADPH-dependent 1-Acyldihydroxyacetone Phosphate Reductase (Ayr1) Family	伪-Type Channels	Channels/Pores	30.8	4.4e-18	219	247	97.63
gene1674	Scaffold3	Paenarthrobacter_sp_F1	O35018|2.A.1.3.30	Lincomycin resistance protein lmrB - Bacillus subtilis.	The Major Facilitator Superfamily (MFS)	Porters (uniporters, symporters, antiporters)	Electrochemical Potential-driven Transporters	36.1	1.1e-70	675	469	93.99
gene1678	Scaffold3	Paenarthrobacter_sp_F1	P0A830|2.A.23.1.7	Aerobic C4-dicarboxylate transport protein OS=Escherichia coli (strain K12) GN=dctA PE=1 SV=1	The Dicarboxylate/Amino Acid:Cation (Na+ or H+) Symporter (DAACS) Family	Porters (uniporters, symporters, antiporters)	Electrochemical Potential-driven Transporters	45.8	1.5e-101	941	420	91.9
gene1704	Scaffold3	Paenarthrobacter_sp_F1	Q8NU75|4.B.1.1.5	Nicotinamide mononucleotide transporter OS=Corynebacterium glutamicum GN=Cgl0064 PE=4 SV=1	The Nicotinamide Ribonucleoside (NR) Uptake Permease (PnuC) Family	Nicotinamide ribonucleoside uptake transporters	Group Translocators	55.8	2.5e-65	626	212	92.17
gene1717	Scaffold3	Paenarthrobacter_sp_F1	Q8R706|2.A.3.3.22	Amino acid transporters OS=Caldanaerobacter subterraneus subsp. tengcongensis (strain DSM 15242 / JCM 11007 / NBRC 100824 / MB4) GN=PotE6 PE=4 SV=1	The Amino Acid-Polyamine-Organocation (APC) Family	Porters (uniporters, symporters, antiporters)	Electrochemical Potential-driven Transporters	42.7	1.6e-98	915	472	97.52
gene1719	Scaffold3	Paenarthrobacter_sp_F1	F8A1M3|2.A.46.1.4	Benzoate transporter OS=Cellvibrio gilvus (strain ATCC 13127 / NRRL B-14078) GN=Celgi_0010 PE=4 SV=1	The Benzoate:H+ Symporter (BenE) Family	Porters (uniporters, symporters, antiporters)	Electrochemical Potential-driven Transporters	56.1	9.7e-103	951	380	88.79
gene1734	Scaffold3	Paenarthrobacter_sp_F1	P77735|8.A.5.1.6	Uncharacterized oxidoreductase YajO OS=Escherichia coli (strain K12) GN=yajO PE=3 SV=2	The Voltage-gated K+ Channel 脦虏-subunit (Kv脦虏) Family	Auxiliary transport proteins	Accessory Factors Involved in Transport	34.3	3e-43	437	320	98.46
gene1741	Scaffold3	Paenarthrobacter_sp_F1	A4X503|2.A.3.14.1	Putative uncharacterized protein OS=Salinispora tropica (strain ATCC BAA-916 / DSM 44818 / CNB-440) GN=Strop_1487 PE=4 SV=1	The Amino Acid-Polyamine-Organocation (APC) Family	Porters (uniporters, symporters, antiporters)	Electrochemical Potential-driven Transporters	61.4	5.3e-209	1869	641	97.56
gene1743	Scaffold3	Paenarthrobacter_sp_F1	P0AGI8|2.A.38.1.1	Trk system potassium uptake protein trkA - Escherichia coli.	The K+ Transporter (Trk) Family	Porters (uniporters, symporters, antiporters)	Electrochemical Potential-driven Transporters	26.5	3.6e-17	211	217	88.93
gene1759	Scaffold3	Paenarthrobacter_sp_F1	Q9KZE5|3.A.1.106.9	Putative ABC-transport protein OS=Streptomyces coelicolor (strain ATCC BAA-471 / A3(2) / M145) GN=ecaA PE=4 SV=1	The ATP-binding Cassette (ABC) Superfamily	P-P-bond-hydrolysis-driven transporters	Primary Active Transporters	25.8	7.7e-22	257	534	47.17
gene1760	Scaffold3	Paenarthrobacter_sp_F1	WP_020877055.1|3.D.4.12.1	cytochrome d ubiquinol oxidase subunit II [Desulfococcus multivorans]	The Proton-translocating Cytochrome Oxidase (COX) Superfamily	Oxidoreduction-driven transporters	Primary Active Transporters	40.2	3.7e-58	566	330	89.43
gene1761	Scaffold3	Paenarthrobacter_sp_F1	P0ABJ9|3.D.4.3.2	Cytochrome d ubiquinol oxidase subunit 1 OS=Escherichia coli (strain K12) GN=cydA PE=1 SV=1	The Proton-translocating Cytochrome Oxidase (COX) Superfamily	Oxidoreduction-driven transporters	Primary Active Transporters	31	1.5e-63	614	497	92.72
gene1765	Scaffold3	Paenarthrobacter_sp_F1	P77726|2.A.1.2.60	Inner membrane transport protein YajR OS=Escherichia coli (strain K12) GN=yajR PE=1 SV=2	The Major Facilitator Superfamily (MFS)	Porters (uniporters, symporters, antiporters)	Electrochemical Potential-driven Transporters	31	4.9e-08	134	142	35.68
gene1785	Scaffold4	Paenarthrobacter_sp_F1	X5H3P0|3.D.10.1.6	Succinate dehydrogenase flavoprotein subunit OS=Neorickettsia helminthoeca str. Oregon GN=sdhA PE=3 SV=1	The Prokaryotic Succinate Dehydrogenase (SDH) Family	Oxidoreduction-driven transporters	Primary Active Transporters	35.4	5.4e-80	756	534	91.75
gene1788	Scaffold4	Paenarthrobacter_sp_F1	WP_067456760.1|2.A.1.30.2	MFS transporter [Actinomadura macra]	The Major Facilitator Superfamily (MFS)	Porters (uniporters, symporters, antiporters)	Electrochemical Potential-driven Transporters	51.6	1.9e-111	1026	414	98.57
gene1791	Scaffold4	Paenarthrobacter_sp_F1	P96712|2.A.1.3.50	Multidrug resistance protein 3 OS=Bacillus subtilis (strain 168) GN=bmr3 PE=1 SV=1	The Major Facilitator Superfamily (MFS)	Porters (uniporters, symporters, antiporters)	Electrochemical Potential-driven Transporters	36.3	1.4e-68	657	428	85.09
gene1799	Scaffold4	Paenarthrobacter_sp_F1	P72593|3.A.1.14.24	Iron(III) dicitrate transport system permease protein FecB OS=Synechocystis sp. (strain PCC 6803 / Kazusa) OX=1111708 GN=fecB PE=4 SV=1	The ATP-binding Cassette (ABC) Superfamily	P-P-bond-hydrolysis-driven transporters	Primary Active Transporters	41.3	2e-45	456	270	76.06
gene1800	Scaffold4	Paenarthrobacter_sp_F1	P23876|3.A.1.14.2	Ferric enterobactin transport system permease protein fepD - Escherichia coli.	The ATP-binding Cassette (ABC) Superfamily	P-P-bond-hydrolysis-driven transporters	Primary Active Transporters	54.1	2.6e-83	783	315	83.11
gene1801	Scaffold4	Paenarthrobacter_sp_F1	P23877|3.A.1.14.2	Ferric enterobactin transport system permease protein fepG - Escherichia coli.	The ATP-binding Cassette (ABC) Superfamily	P-P-bond-hydrolysis-driven transporters	Primary Active Transporters	53.3	1.8e-86	810	323	92.02
gene1802	Scaffold4	Paenarthrobacter_sp_F1	Q9S215|3.A.1.14.22	Putative iron-siderophore uptake system ATP-binding component OS=Streptomyces coelicolor (strain ATCC BAA-471 / A3(2) / M145) GN=SCO1785 PE=3 SV=1	The ATP-binding Cassette (ABC) Superfamily	P-P-bond-hydrolysis-driven transporters	Primary Active Transporters	66.5	1.4e-99	922	257	94.14
gene1813	Scaffold4	Paenarthrobacter_sp_F1	B3EYM2|3.A.1.2.32	L-arabinose membrane permease OS=Geobacillus stearothermophilus OX=1422 GN=araH PE=4 SV=1	The ATP-binding Cassette (ABC) Superfamily	P-P-bond-hydrolysis-driven transporters	Primary Active Transporters	56.5	3.4e-116	1067	379	88.76
gene1814	Scaffold4	Paenarthrobacter_sp_F1	B3EYM1|3.A.1.2.32	L-arabinose transport ATP-binding protein OS=Geobacillus stearothermophilus OX=1422 GN=araG PE=4 SV=1	The ATP-binding Cassette (ABC) Superfamily	P-P-bond-hydrolysis-driven transporters	Primary Active Transporters	63.1	2.7e-184	1655	502	98.62
gene1815	Scaffold4	Paenarthrobacter_sp_F1	P25548|3.A.1.2.5	Multiple sugar-binding periplasmic receptor CHVE precursor - Agrobacterium tumefaciens.	The ATP-binding Cassette (ABC) Superfamily	P-P-bond-hydrolysis-driven transporters	Primary Active Transporters	60.2	6.6e-111	1021	347	90.84
gene1823	Scaffold4	Paenarthrobacter_sp_F1	Q72H66|3.A.1.1.25	Maltose transport system permease protein malG - Thermus thermophilus (strain HB27 / ATCC BAA-163 / DSM 7039).	The ATP-binding Cassette (ABC) Superfamily	P-P-bond-hydrolysis-driven transporters	Primary Active Transporters	39.7	1.1e-39	406	238	76.53
gene1824	Scaffold4	Paenarthrobacter_sp_F1	G4FGN7|3.A.1.1.41	ABC-type transporter, integral membrane subunit OS=Thermotoga maritima (strain ATCC 43589 / MSB8 / DSM 3109 / JCM 10099) GN=ThemaDRAFT_1379 PE=3 SV=1	The ATP-binding Cassette (ABC) Superfamily	P-P-bond-hydrolysis-driven transporters	Primary Active Transporters	22.9	1.2e-21	251	277	78.47
gene1825	Scaffold4	Paenarthrobacter_sp_F1	Q7AKP1|3.A.1.1.44	Putative maltose-binding protein OS=Streptomyces coelicolor (strain ATCC BAA-471 / A3(2) / M145) GN=SCO2231 PE=4 SV=1	The ATP-binding Cassette (ABC) Superfamily	P-P-bond-hydrolysis-driven transporters	Primary Active Transporters	23.8	1.2e-10	157	430	95.13
gene1838	Scaffold4	Paenarthrobacter_sp_F1	O34739|2.A.3.8.12	YkbA protein - Bacillus subtilis.	The Amino Acid-Polyamine-Organocation (APC) Family	Porters (uniporters, symporters, antiporters)	Electrochemical Potential-driven Transporters	24.8	1.6e-09	148	352	66.54
gene1843	Scaffold4	Paenarthrobacter_sp_F1	P31141|2.A.1.2.32	Chloramphenicol resistance protein - Streptomyces lividans.	The Major Facilitator Superfamily (MFS)	Porters (uniporters, symporters, antiporters)	Electrochemical Potential-driven Transporters	33.5	5.6e-44	444	370	92.27
gene1871	Scaffold4	Paenarthrobacter_sp_F1	P07658|3.D.1.9.2	Formate dehydrogenase H OS=Escherichia coli (strain K12) GN=fdhF PE=1 SV=2	The H+ or Na+-translocating NADH Dehydrogenase (NDH) Family	Oxidoreduction-driven transporters	Primary Active Transporters	28.3	1.4e-35	374	316	40.93
gene1875	Scaffold4	Paenarthrobacter_sp_F1	Q8NN75|2.A.15.1.7	Choline-glycine betaine transporter OS=Corynebacterium glutamicum GN=lcoP PE=4 SV=1	The Betaine/Carnitine/Choline Transporter (BCCT) Family	Porters (uniporters, symporters, antiporters)	Electrochemical Potential-driven Transporters	44.8	7.1e-132	1204	554	82.32
gene1886	Scaffold4	Paenarthrobacter_sp_F1	W0WLZ8|3.A.1.5.39	Dipeptide transport ATP-binding protein DppF OS=Pseudomonas aeruginosa MH38 GN=dppF PE=3 SV=1	The ATP-binding Cassette (ABC) Superfamily	P-P-bond-hydrolysis-driven transporters	Primary Active Transporters	43.3	1.6e-60	586	306	93.01
gene1887	Scaffold4	Paenarthrobacter_sp_F1	P76027|3.A.1.5.41	Oligopeptide transport ATP-binding protein OppD OS=Escherichia coli (strain K12) GN=oppD PE=3 SV=2	The ATP-binding Cassette (ABC) Superfamily	P-P-bond-hydrolysis-driven transporters	Primary Active Transporters	44.4	4.4e-70	671	324	49.09
gene1888	Scaffold4	Paenarthrobacter_sp_F1	P75798|3.A.1.5.11	Inner membrane ABC transporter permease protein yliC - Escherichia coli.	The ATP-binding Cassette (ABC) Superfamily	P-P-bond-hydrolysis-driven transporters	Primary Active Transporters	34.4	8.2e-49	485	302	91.24
gene1889	Scaffold4	Paenarthrobacter_sp_F1	WP_097243669.1|8.A.212.1.3	serine hydrolase domain-containing protein [Nocardia amikacinitolerans]	The d-Amino Acid Peptidase (dAAP) Family	Auxiliary transport proteins	Accessory Factors Involved in Transport	37.2	1.3e-55	545	372	80.52
gene1893	Scaffold4	Paenarthrobacter_sp_F1	P26902|3.A.1.5.2	Dipeptide transport protein DPPA - Bacillus subtilis.	The ATP-binding Cassette (ABC) Superfamily	P-P-bond-hydrolysis-driven transporters	Primary Active Transporters	37.1	7.2e-38	390	275	97.86
gene1894	Scaffold4	Paenarthrobacter_sp_F1	Q9F349|3.A.1.5.35	Putative peptide transport system ATP-binding protein OS=Streptomyces coelicolor (strain ATCC BAA-471 / A3(2) / M145) GN=SCO5121 PE=3 SV=1	The ATP-binding Cassette (ABC) Superfamily	P-P-bond-hydrolysis-driven transporters	Primary Active Transporters	46	1.8e-54	533	253	94.76
gene1895	Scaffold4	Paenarthrobacter_sp_F1	P26905|3.A.1.5.2	Dipeptide transport ATP-binding protein dppD - Bacillus subtilis.	The ATP-binding Cassette (ABC) Superfamily	P-P-bond-hydrolysis-driven transporters	Primary Active Transporters	43.8	1.8e-66	637	289	92.93
gene1896	Scaffold4	Paenarthrobacter_sp_F1	P75799|3.A.1.5.11	Hypothetical ABC transporter permease protein yliD - Escherichia coli.	The ATP-binding Cassette (ABC) Superfamily	P-P-bond-hydrolysis-driven transporters	Primary Active Transporters	38.9	3.8e-45	453	251	84.23
gene1897	Scaffold4	Paenarthrobacter_sp_F1	Q9CIL1|3.A.1.5.25	Oligopeptide ABC trasporter permease protein OS=Lactococcus lactis subsp. lactis GN=optB PE=3 SV=1	The ATP-binding Cassette (ABC) Superfamily	P-P-bond-hydrolysis-driven transporters	Primary Active Transporters	35.1	4.4e-44	444	310	99.68
gene1898	Scaffold4	Paenarthrobacter_sp_F1	P33950|3.A.1.5.27	Heme-binding protein A OS=Haemophilus influenzae GN=hbpA PE=1 SV=2	The ATP-binding Cassette (ABC) Superfamily	P-P-bond-hydrolysis-driven transporters	Primary Active Transporters	25.4	1.1e-39	408	440	84.62
gene1899	Scaffold4	Paenarthrobacter_sp_F1	P26902|3.A.1.5.2	Dipeptide transport protein DPPA - Bacillus subtilis.	The ATP-binding Cassette (ABC) Superfamily	P-P-bond-hydrolysis-driven transporters	Primary Active Transporters	40.1	1.2e-37	388	237	84.34
gene1902	Scaffold4	Paenarthrobacter_sp_F1	Q6US87|3.D.12.1.1	FixA OS=Rhodospirillum rubrum OX=1085 GN=fixA PE=3 SV=1	The Nitrogen Fixation Complex, FixABCX (FixABCX) Family	Oxidoreduction-driven transporters	Primary Active Transporters	27.5	5e-17	210	256	98.46
gene1903	Scaffold4	Paenarthrobacter_sp_F1	Q6US86|3.D.12.1.1	FixB OS=Rhodospirillum rubrum OX=1085 GN=fixB PE=3 SV=1	The Nitrogen Fixation Complex, FixABCX (FixABCX) Family	Oxidoreduction-driven transporters	Primary Active Transporters	32.4	1.6e-33	353	317	98.75
gene1921	Scaffold4	Paenarthrobacter_sp_F1	Q55473|3.A.1.1.32	Membrane bound sugar transport protein OS=Synechocystis sp. (strain PCC 6803) GN=slr0531 PE=3 SV=1	The ATP-binding Cassette (ABC) Superfamily	P-P-bond-hydrolysis-driven transporters	Primary Active Transporters	50.5	4.2e-74	703	286	89.38
gene1922	Scaffold4	Paenarthrobacter_sp_F1	Q55472|3.A.1.1.32	Membrane bound sugar transport protein OS=Synechocystis sp. (strain PCC 6803) GN=slr0530 PE=3 SV=1	The ATP-binding Cassette (ABC) Superfamily	P-P-bond-hydrolysis-driven transporters	Primary Active Transporters	46.2	7.9e-65	623	276	85.98
gene1923	Scaffold4	Paenarthrobacter_sp_F1	Q55471|3.A.1.1.32	Slr0529 protein OS=Synechocystis sp. (strain PCC 6803) GN=slr0529 PE=4 SV=1	The ATP-binding Cassette (ABC) Superfamily	P-P-bond-hydrolysis-driven transporters	Primary Active Transporters	40.2	9e-83	779	402	89.73
gene1938	Scaffold4	Paenarthrobacter_sp_F1	O29973|2.A.7.3.28	Uncharacterized transporter AF_0266 OS=Archaeoglobus fulgidus (strain ATCC 49558 / VC-16 / DSM 4304 / JCM 9628 / NBRC 100126) GN=AF_0266 PE=3 SV=1	The Drug/Metabolite Transporter (DMT) Superfamily	Porters (uniporters, symporters, antiporters)	Electrochemical Potential-driven Transporters	24.8	1e-16	208	274	87.54
gene1941	Scaffold4	Paenarthrobacter_sp_F1	O07084|2.A.4.1.3	Cation transport protein YRDO - Bacillus subtilis.	The Cation Diffusion Facilitator (CDF) Family	Porters (uniporters, symporters, antiporters)	Electrochemical Potential-driven Transporters	39	1.6e-51	508	298	97.39
gene1942	Scaffold4	Paenarthrobacter_sp_F1	Q8Y9V9|4.A.6.1.29	Lmo0411 protein OS=Listeria monocytogenes serovar 1/2a (strain ATCC BAA-679 / EGD-e) OX=169963 GN=lmo0411 PE=4 SV=1	The PTS Mannose-Fructose-Sorbose (Man) Family	Phosphotransfer-driven Group Translocators (PTS)	Group Translocators	37.6	4.3e-68	655	401	44.56
gene1947	Scaffold4	Paenarthrobacter_sp_F1	NLW40898.1|2.A.40.7.8	MAG: NCS2 family permease [Tissierellia bacterium]	The Nucleobase/Ascorbate Transporter (NAT) or Nucleobase:Cation Symporter-2 (NCS2) Family	Porters (uniporters, symporters, antiporters)	Electrochemical Potential-driven Transporters	38.4	1.4e-70	674	459	95.63
gene1958	Scaffold4	Paenarthrobacter_sp_F1	O31199|2.A.3.1.9	Inducible histidine transporter - Pseudomonas putida.	The Amino Acid-Polyamine-Organocation (APC) Family	Porters (uniporters, symporters, antiporters)	Electrochemical Potential-driven Transporters	66.5	1.9e-168	1518	462	96.65
gene1959	Scaffold4	Paenarthrobacter_sp_F1	WP_062382148.1|1.A.115.1.5	SDR family oxidoreductase [Pseudomonas abietaniphila]	The Pore-forming NADPH-dependent 1-Acyldihydroxyacetone Phosphate Reductase (Ayr1) Family	伪-Type Channels	Channels/Pores	30.3	2.6e-15	195	245	98.39
gene1960	Scaffold4	Paenarthrobacter_sp_F1	Q45082|2.A.1.6.5	MOPB PROTEIN - Burkholderia cepacia (Pseudomonas cepacia).	The Major Facilitator Superfamily (MFS)	Porters (uniporters, symporters, antiporters)	Electrochemical Potential-driven Transporters	39.6	4.2e-75	713	419	90.69
gene1962	Scaffold4	Paenarthrobacter_sp_F1	Q9S215|3.A.1.14.22	Putative iron-siderophore uptake system ATP-binding component OS=Streptomyces coelicolor (strain ATCC BAA-471 / A3(2) / M145) GN=SCO1785 PE=3 SV=1	The ATP-binding Cassette (ABC) Superfamily	P-P-bond-hydrolysis-driven transporters	Primary Active Transporters	68.9	1.8e-95	887	253	85.47
gene1963	Scaffold4	Paenarthrobacter_sp_F1	Q9S214|3.A.1.14.22	Putative iron-siderophore uptake system transmembrane component OS=Streptomyces coelicolor (strain ATCC BAA-471 / A3(2) / M145) GN=SCO1786 PE=4 SV=1	The ATP-binding Cassette (ABC) Superfamily	P-P-bond-hydrolysis-driven transporters	Primary Active Transporters	50.7	5.2e-81	763	341	94.2
gene1964	Scaffold4	Paenarthrobacter_sp_F1	Q9S213|3.A.1.14.22	Putative iron-siderophore uptake system transmembrane component OS=Streptomyces coelicolor (strain ATCC BAA-471 / A3(2) / M145) GN=SCO1787 PE=4 SV=1	The ATP-binding Cassette (ABC) Superfamily	P-P-bond-hydrolysis-driven transporters	Primary Active Transporters	50.6	2.3e-89	835	348	96.94
gene1965	Scaffold4	Paenarthrobacter_sp_F1	P9WL31|3.A.1.21.2	Uncharacterized protein Rv2895c OS=Mycobacterium tuberculosis (strain ATCC 25618 / H37Rv) OX=83332 GN=Rv2895c PE=1 SV=1	The ATP-binding Cassette (ABC) Superfamily	P-P-bond-hydrolysis-driven transporters	Primary Active Transporters	31.1	2e-30	326	258	88.05
gene1968	Scaffold4	Paenarthrobacter_sp_F1	Q9RK15|3.A.1.119.5	Putative ABC transporter transmembrane protein OS=Streptomyces coelicolor (strain ATCC BAA-471 / A3(2) / M145) GN=SCO0491 PE=3 SV=1	The ATP-binding Cassette (ABC) Superfamily	P-P-bond-hydrolysis-driven transporters	Primary Active Transporters	32.8	1.8e-59	579	547	92.55
gene1969	Scaffold4	Paenarthrobacter_sp_F1	O85018|3.A.1.119.3	EXIT - Mycobacterium smegmatis.	The ATP-binding Cassette (ABC) Superfamily	P-P-bond-hydrolysis-driven transporters	Primary Active Transporters	42.8	1e-110	1021	573	98.12
gene1980	Scaffold4	Paenarthrobacter_sp_F1	O50482|2.A.78.2.2	Putative membrane protein OS=Streptomyces coelicolor (strain ATCC BAA-471 / A3(2) / M145) GN=SCO5764 PE=4 SV=1	The Branched Chain Amino Acid Exporter (LIV-E) Family	Porters (uniporters, symporters, antiporters)	Electrochemical Potential-driven Transporters	45.5	3.8e-13	173	101	98.06
gene1990	Scaffold4	Paenarthrobacter_sp_F1	O31137|2.A.1.21.3	TETRACYCLINE-RESISTANCE DETERMINANT TETV - Mycobacterium smegmatis.	The Major Facilitator Superfamily (MFS)	Porters (uniporters, symporters, antiporters)	Electrochemical Potential-driven Transporters	50.1	1.2e-111	1028	427	96.61
gene1993	Scaffold4	Paenarthrobacter_sp_F1	P39886|2.A.1.3.12	Tetracenomycin C resistance and export protein - Streptomyces glaucescens.	The Major Facilitator Superfamily (MFS)	Porters (uniporters, symporters, antiporters)	Electrochemical Potential-driven Transporters	23.2	2.2e-14	190	434	80.22
gene2002	Scaffold4	Paenarthrobacter_sp_F1	Q9AK99|2.A.7.3.41	Putative integral membrane protein OS=Streptomyces coelicolor GN=SCO1363 PE=4 SV=1	The Drug/Metabolite Transporter (DMT) Superfamily	Porters (uniporters, symporters, antiporters)	Electrochemical Potential-driven Transporters	28.8	3.4e-06	117	275	93.54
gene2007	Scaffold4	Paenarthrobacter_sp_F1	B2HPR5|3.A.3.7.3	Potassium-transporting ATPase potassium-binding subunit OS=Mycobacterium marinum (strain ATCC BAA-535 / M) OX=216594 GN=kdpA PE=3 SV=1	The P-type ATPase (P-ATPase) Superfamily	P-P-bond-hydrolysis-driven transporters	Primary Active Transporters	55.4	1.9e-151	1372	542	97.66
gene2008	Scaffold4	Paenarthrobacter_sp_F1	B2HPR6|3.A.3.7.3	Potassium-transporting ATPase ATP-binding subunit OS=Mycobacterium marinum (strain ATCC BAA-535 / M) OX=216594 GN=kdpB PE=3 SV=1	The P-type ATPase (P-ATPase) Superfamily	P-P-bond-hydrolysis-driven transporters	Primary Active Transporters	63.8	2.7e-222	1984	665	93.4
gene2009	Scaffold4	Paenarthrobacter_sp_F1	Q1M607|3.A.3.7.2	Potassium-transporting ATPase C chain OS=Rhizobium leguminosarum bv. viciae (strain 3841) GN=kdpC PE=3 SV=1	The P-type ATPase (P-ATPase) Superfamily	P-P-bond-hydrolysis-driven transporters	Primary Active Transporters	42.8	1.4e-27	300	192	94.58
gene2010	Scaffold4	Paenarthrobacter_sp_F1	WP_018128393.1|9.B.238.3.1	hybrid sensor histidine kinase/response regulator [Balneola vulgaris]	The Uncharacterized Bacterial 5 TMS Protein-1 (UBP1) Family	Putative transport proteins	Incompletely Characterized Transport Systems	23.9	1.2e-11	168	236	27.76
gene2023	Scaffold4	Paenarthrobacter_sp_F1	Q8Y433|5.B.14.1.1	Lmo2641 protein OS=Listeria monocytogenes serovar 1/2a (strain ATCC BAA-679 / EGD-e) OX=169963 GN=lmo2641 PE=3 SV=1	The Flavin-based Extracellular Electron Transfer (F-EET) Family	Transmembrane 1-electron transfer carriers	Transmembrane Electron Carriers	25.1	4.8e-10	151	219	60.66
gene2027	Scaffold4	Paenarthrobacter_sp_F1	AKM80493.1|9.B.241.2.1	4-hydroxybenzoate polyprenyltransferase-like protein prenyltransferase [Candidatus Saccharibacteria bacterium GW2011_GWC2_44_17]	The Prenyl Transferase (UbiA) Family	Putative transport proteins	Incompletely Characterized Transport Systems	52.4	6.8e-74	702	273	68.42
gene2029	Scaffold4	Paenarthrobacter_sp_F1	M5B8T3|9.A.24.4.1	Conserved membrane protein OS=Clavibacter michiganensis subsp. nebraskensis NCPPB 2581 GN=wcoO PE=4 SV=1	The Mitochondrial Cholesterol/Porphyrin/5-aminolevulinic acid Uptake Translocator Protein (TSPO) Family	Recognized transporters of unknown biochemical mechanism	Incompletely Characterized Transport Systems	50.7	1.4e-54	534	272	98.91
gene2037	Scaffold4	Paenarthrobacter_sp_F1	P42670|2.A.1.3.11	Puromycin resistance protein pur8 - Streptomyces lipmanii (Streptomyces alboniger).	The Major Facilitator Superfamily (MFS)	Porters (uniporters, symporters, antiporters)	Electrochemical Potential-driven Transporters	44.1	4.5e-93	868	452	95.56
gene2052	Scaffold4	Paenarthrobacter_sp_F1	Q0S1N2|4.A.2.1.13	Phosphotransferase system, fructose-specific OS=Rhodococcus sp. (strain RHA1) GN=RHA1_ro06782 PE=4 SV=1	The PTS Fructose-Mannitol (Fru) Family	Phosphotransfer-driven Group Translocators (PTS)	Group Translocators	59.9	1.3e-205	1840	680	99.71
gene2068	Scaffold4	Paenarthrobacter_sp_F1	P0C0L7|2.A.1.6.4	Proline/betaine transporter - Escherichia coli.	The Major Facilitator Superfamily (MFS)	Porters (uniporters, symporters, antiporters)	Electrochemical Potential-driven Transporters	42.6	1.7e-107	993	481	88.58
gene2070	Scaffold4	Paenarthrobacter_sp_F1	P96668|2.A.7.3.24	Uncharacterized transporter ydeK OS=Bacillus subtilis (strain 168) GN=ydeK PE=3 SV=1	The Drug/Metabolite Transporter (DMT) Superfamily	Porters (uniporters, symporters, antiporters)	Electrochemical Potential-driven Transporters	43	1.9e-52	516	284	94.04
gene2077	Scaffold4	Paenarthrobacter_sp_F1	RZD32576|1.A.115.1.2	NAD-binding protein [Euryarchaeota archaeon]	The Pore-forming NADPH-dependent 1-Acyldihydroxyacetone Phosphate Reductase (Ayr1) Family	伪-Type Channels	Channels/Pores	34.1	5.1e-22	253	228	88.03
gene2097	Scaffold4	Paenarthrobacter_sp_F1	Q46892|2.A.8.1.7	Inner membrane permease ygbN OS=Escherichia coli (strain K12) GN=ygbN PE=1 SV=1	The Gluconate:H+ Symporter (GntP) Family	Porters (uniporters, symporters, antiporters)	Electrochemical Potential-driven Transporters	49.6	2.6e-112	1034	460	94.26
gene2113	Scaffold4	Paenarthrobacter_sp_F1	P94528|3.A.1.1.34	Probable arabinose-binding protein OS=Bacillus subtilis GN=araN PE=2 SV=2	The ATP-binding Cassette (ABC) Superfamily	P-P-bond-hydrolysis-driven transporters	Primary Active Transporters	28.5	9.2e-16	201	322	73.85
gene2114	Scaffold4	Paenarthrobacter_sp_F1	Q93KC0|3.A.1.1.11	Inner membrane protein - Erwinia chrysanthemi.	The ATP-binding Cassette (ABC) Superfamily	P-P-bond-hydrolysis-driven transporters	Primary Active Transporters	48.2	2.9e-75	713	280	88.61
gene2115	Scaffold4	Paenarthrobacter_sp_F1	Q93KB9|3.A.1.1.11	Inner membrane protein - Erwinia chrysanthemi.	The ATP-binding Cassette (ABC) Superfamily	P-P-bond-hydrolysis-driven transporters	Primary Active Transporters	36.8	1.6e-59	577	298	100
gene2122	Scaffold4	Paenarthrobacter_sp_F1	P80874|8.A.5.1.4	General stress protein 69 OS=Bacillus subtilis (strain 168) GN=yhdN PE=1 SV=2	The Voltage-gated K+ Channel 脦虏-subunit (Kv脦虏) Family	Auxiliary transport proteins	Accessory Factors Involved in Transport	27	4.3e-11	159	183	67.03
gene2123	Scaffold4	Paenarthrobacter_sp_F1	P77735|8.A.5.1.6	Uncharacterized oxidoreductase YajO OS=Escherichia coli (strain K12) GN=yajO PE=3 SV=2	The Voltage-gated K+ Channel 脦虏-subunit (Kv脦虏) Family	Auxiliary transport proteins	Accessory Factors Involved in Transport	38.5	1.1e-50	501	314	97.21
gene2129	Scaffold4	Paenarthrobacter_sp_F1	Q8A1G3|8.A.9.1.3	Alpha-amylase SusG OS=Bacteroides thetaiotaomicron (strain ATCC 29148 / DSM 2079 / NCTC 10582 / E50 / VPI-5482) OX=226186 GN=susG PE=1 SV=1	The rBAT Transport Accessory Protein (rBAT) Family	Auxiliary transport proteins	Accessory Factors Involved in Transport	36.6	2e-15	201	112	11.98
gene2134	Scaffold4	Paenarthrobacter_sp_F1	O05804|2.A.52.1.7	HoxN/HupN/NixA family nickel transporter OS=Mycobacterium tuberculosis GN=nicT PE=4 SV=1	The Ni2+-Co2+ Transporter (NiCoT) Family	Porters (uniporters, symporters, antiporters)	Electrochemical Potential-driven Transporters	36.9	8.6e-49	485	316	90.8
gene2163	Scaffold4	Paenarthrobacter_sp_F1	O30499|2.A.20.1.4	Probable low-affinity inorganic phosphate transporter OS=Rhizobium meliloti (strain 1021) GN=pit PE=3 SV=1	The Inorganic Phosphate Transporter (PiT) Family	Porters (uniporters, symporters, antiporters)	Electrochemical Potential-driven Transporters	35.4	2.6e-42	429	332	98.22
gene2164	Scaffold4	Paenarthrobacter_sp_F1	P0C560|3.A.1.7.2	Phosphate import ATP-binding protein pstB - Mycobacterium smegmatis.	The ATP-binding Cassette (ABC) Superfamily	P-P-bond-hydrolysis-driven transporters	Primary Active Transporters	76.1	2.2e-113	1041	259	100
gene2165	Scaffold4	Paenarthrobacter_sp_F1	Q7WTY6|3.A.1.7.2	PstA - Mycobacterium smegmatis.	The ATP-binding Cassette (ABC) Superfamily	P-P-bond-hydrolysis-driven transporters	Primary Active Transporters	48.8	2.5e-67	645	295	80.38
gene2166	Scaffold4	Paenarthrobacter_sp_F1	Q7WTY7|3.A.1.7.2	PstC - Mycobacterium smegmatis.	The ATP-binding Cassette (ABC) Superfamily	P-P-bond-hydrolysis-driven transporters	Primary Active Transporters	49	3.9e-61	591	293	94.52
gene2167	Scaffold4	Paenarthrobacter_sp_F1	Q7WTY8|3.A.1.7.2	PstS - Mycobacterium smegmatis.	The ATP-binding Cassette (ABC) Superfamily	P-P-bond-hydrolysis-driven transporters	Primary Active Transporters	39.9	2.5e-54	533	363	97.32
gene2170	Scaffold4	Paenarthrobacter_sp_F1	KKK43238.1|9.B.302.1.2	hypothetical protein Lokiarch_28670 [Lokiarchaeum sp. GC14_75]	The Prokaryotic 6 TMS Protein (Pr6Pr) Family	Putative transport proteins	Incompletely Characterized Transport Systems	31	4e-17	210	183	88.41
gene2176	Scaffold4	Paenarthrobacter_sp_F1	Q01857|2.A.23.1.3	C4-DICARBOXYLATE TRANSPORT PROTEIN - Rhizobium leguminosarum.	The Dicarboxylate/Amino Acid:Cation (Na+ or H+) Symporter (DAACS) Family	Porters (uniporters, symporters, antiporters)	Electrochemical Potential-driven Transporters	46.7	4.3e-104	963	429	93.26
gene2192	Scaffold4	Paenarthrobacter_sp_F1	Q9FI56|3.A.9.1.2	Chaperone protein ClpC1, chloroplastic OS=Arabidopsis thaliana GN=CLPC1 PE=1 SV=1	The Chloroplast Envelope Protein Translocase (CEPT or Tic-Toc) Family	P-P-bond-hydrolysis-driven transporters	Primary Active Transporters	59.5	3.5e-274	2432	809	97.47
gene2195	Scaffold4	Paenarthrobacter_sp_F1	WP_121250785|9.B.111.1.5	lysine--tRNA ligase [Solirubrobacter pauli]	The 6 TMS Lysyl tRNA Synthetase (LysS) Family	Putative transport proteins	Incompletely Characterized Transport Systems	42.6	3.9e-92	860	467	96.49
gene2199	Scaffold4	Paenarthrobacter_sp_F1	L0LHM3|2.A.7.31.3	Transporter, dme family OS=Rhizobium tropici CIAT 899 GN=RTCIAT899_CH06680 PE=4 SV=1	The Drug/Metabolite Transporter (DMT) Superfamily	Porters (uniporters, symporters, antiporters)	Electrochemical Potential-driven Transporters	34.6	1.8e-36	378	285	100
gene2204	Scaffold5	Paenarthrobacter_sp_F1	O35018|2.A.1.3.30	Lincomycin resistance protein lmrB - Bacillus subtilis.	The Major Facilitator Superfamily (MFS)	Porters (uniporters, symporters, antiporters)	Electrochemical Potential-driven Transporters	40	1.3e-85	804	444	89.34
gene2214	Scaffold5	Paenarthrobacter_sp_F1	Q9WZ49|3.A.29.1.7	ATP-dependent zinc metalloprotease FtsH OS=Thermotoga maritima (strain ATCC 43589 / DSM 3109 / JCM 10099 / NBRC 100826 / MSB8) OX=243274 GN=ftsH PE=1 SV=1	The Mitochondrial Inner Membrane i-AAA Protease Complex (MIMP) Family	P-P-bond-hydrolysis-driven transporters	Primary Active Transporters	54.3	1.9e-156	1416	497	72.13
gene2227	Scaffold5	Paenarthrobacter_sp_F1	D3Q167|1.E.34.1.6	Uncharacterized protein OS=Stackebrandtia nassauensis (strain DSM 44728 / NRRL B-16338 / NBRC 102104 / LLR-40K-21) GN=Snas_6022 PE=4 SV=1	The Putative Actinobacterial Holin-X (Hol-X) Family	Holins	Channels/Pores	42.3	4.7e-17	208	110	76.92
gene2229	Scaffold5	Paenarthrobacter_sp_F1	WP_052674560.1|2.A.85.9.4	FUSC family protein [Microbacterium oxydans]	The Aromatic Acid Exporter (ArAE) Family	Porters (uniporters, symporters, antiporters)	Electrochemical Potential-driven Transporters	42.5	6.2e-59	573	347	86.97
gene2254	Scaffold5	Paenarthrobacter_sp_F1	Q9MUK5|3.A.9.1.1	Toc64 - Pisum sativum (Garden pea).	The Chloroplast Envelope Protein Translocase (CEPT or Tic-Toc) Family	P-P-bond-hydrolysis-driven transporters	Primary Active Transporters	36.2	4e-12	170	128	26.78
gene2255	Scaffold5	Paenarthrobacter_sp_F1	Q9JXB5|2.A.17.1.8	Peptide transporter OS=Neisseria meningitidis serogroup B (strain MC58) GN=NMB2136 PE=3 SV=1	The Proton-dependent Oligopeptide Transporter (POT/PTR) Family	Porters (uniporters, symporters, antiporters)	Electrochemical Potential-driven Transporters	46.3	1.3e-119	1097	475	95.19
gene2258	Scaffold5	Paenarthrobacter_sp_F1	WP_062382148.1|1.A.115.1.5	SDR family oxidoreductase [Pseudomonas abietaniphila]	The Pore-forming NADPH-dependent 1-Acyldihydroxyacetone Phosphate Reductase (Ayr1) Family	伪-Type Channels	Channels/Pores	31.9	6.1e-20	235	247	98.41
gene2262	Scaffold5	Paenarthrobacter_sp_F1	P75892|2.A.40.1.3	Putative pyrimidine permease rutG - Escherichia coli (strain K12).	The Nucleobase/Ascorbate Transporter (NAT) or Nucleobase:Cation Symporter-2 (NCS2) Family	Porters (uniporters, symporters, antiporters)	Electrochemical Potential-driven Transporters	47.4	2.5e-93	870	407	90.24
gene2266	Scaffold5	Paenarthrobacter_sp_F1	D6ZUW6|3.A.1.122.16	Macrolide-specific efflux protein MacB OS=Bifidobacterium longum subsp. longum (strain JDM301) GN=BLJ_1221 PE=3 SV=1	The ATP-binding Cassette (ABC) Superfamily	P-P-bond-hydrolysis-driven transporters	Primary Active Transporters	37	2.4e-20	238	150	68.49
gene2268	Scaffold5	Paenarthrobacter_sp_F1	P75796|3.A.1.5.11	Hypothetical ABC transporter ATP-binding protein yliA - Escherichia coli.	The ATP-binding Cassette (ABC) Superfamily	P-P-bond-hydrolysis-driven transporters	Primary Active Transporters	45.8	2.6e-53	523	249	91.21
gene2269	Scaffold5	Paenarthrobacter_sp_F1	Q9F9T4|3.A.1.5.23	EppD - EDTA-degrading bacterium BNC1.	The ATP-binding Cassette (ABC) Superfamily	P-P-bond-hydrolysis-driven transporters	Primary Active Transporters	48.1	9.9e-53	518	239	88.85
gene2270	Scaffold5	Paenarthrobacter_sp_F1	W0WMS8|3.A.1.5.39	Dipeptide transport system permease protein dppC OS=Pseudomonas aeruginosa MH38 GN=dppC PE=3 SV=1	The ATP-binding Cassette (ABC) Superfamily	P-P-bond-hydrolysis-driven transporters	Primary Active Transporters	36.5	1.9e-38	395	257	89.55
gene2271	Scaffold5	Paenarthrobacter_sp_F1	P42062|3.A.1.5.20	Oligopeptide transport system permease protein appB - Bacillus subtilis.	The ATP-binding Cassette (ABC) Superfamily	P-P-bond-hydrolysis-driven transporters	Primary Active Transporters	34.8	4e-45	453	310	98.1
gene2272	Scaffold5	Paenarthrobacter_sp_F1	W0WLZ1|3.A.1.5.39	Periplasmic dipeptide transport protein OS=Pseudomonas aeruginosa MH38 GN=dppA1 PE=4 SV=1	The ATP-binding Cassette (ABC) Superfamily	P-P-bond-hydrolysis-driven transporters	Primary Active Transporters	24.6	2.8e-17	215	462	84
gene2280	Scaffold5	Paenarthrobacter_sp_F1	O06967|3.A.1.117.3	Multidrug resistance ABC transporter ATP-binding/permease protein BmrA OS=Bacillus subtilis (strain 168) GN=bmrA PE=1 SV=1	The ATP-binding Cassette (ABC) Superfamily	P-P-bond-hydrolysis-driven transporters	Primary Active Transporters	32.9	3.9e-73	697	555	91.58
gene2281	Scaffold5	Paenarthrobacter_sp_F1	O34757|9.B.238.3.5	Sensor histidine kinase DesK OS=Bacillus subtilis (strain 168) OX=224308 GN=desK PE=1 SV=1	The Uncharacterized Bacterial 5 TMS Protein-1 (UBP1) Family	Putative transport proteins	Incompletely Characterized Transport Systems	26.1	1.4e-15	199	201	52.34
gene2284	Scaffold5	Paenarthrobacter_sp_F1	Q45404|3.A.1.124.2	SpaF - Bacillus subtilis.	The ATP-binding Cassette (ABC) Superfamily	P-P-bond-hydrolysis-driven transporters	Primary Active Transporters	41.9	1.5e-44	447	214	89.92
gene2302	Scaffold5	Paenarthrobacter_sp_F1	Q8Z042|3.A.1.1.52	Sugar transport system permease protein OS=Nostoc sp. (strain PCC 7120 / SAG 25.82 / UTEX 2576) GN=all0261 PE=3 SV=1	The ATP-binding Cassette (ABC) Superfamily	P-P-bond-hydrolysis-driven transporters	Primary Active Transporters	34.3	1e-42	432	286	98.96
gene2303	Scaffold5	Paenarthrobacter_sp_F1	B3EYN0|3.A.1.1.57	Sugar abc transporter, permease protein OS=Geobacillus stearothermophilus OX=1422 GN=abnF PE=3 SV=1	The ATP-binding Cassette (ABC) Superfamily	P-P-bond-hydrolysis-driven transporters	Primary Active Transporters	35	1.1e-47	475	293	91.85
gene2304	Scaffold5	Paenarthrobacter_sp_F1	Q8YVQ8|3.A.1.1.52	Sugar transport system, sugar-binding protein OS=Nostoc sp. (strain PCC 7120 / SAG 25.82 / UTEX 2576) GN=all1916 PE=4 SV=1	The ATP-binding Cassette (ABC) Superfamily	P-P-bond-hydrolysis-driven transporters	Primary Active Transporters	22.9	8.1e-09	141	417	98.12
gene2305	Scaffold5	Paenarthrobacter_sp_F1	WP_132288152.1|9.B.148.2.2	YesL family protein [Kribbella sp. VKM Ac-2568]	The Bacterial 4 TMS Putative DMT (B-4DMT) Family	Putative transport proteins	Incompletely Characterized Transport Systems	40	5e-28	304	185	89.37
gene2329	Scaffold5	Paenarthrobacter_sp_F1	Q1J2S8|2.A.53.3.13	Sulphate transporter OS=Deinococcus geothermalis (strain DSM 11300) GN=Dgeo_2773 PE=1 SV=1	The Sulfate Permease (SulP) Family	Porters (uniporters, symporters, antiporters)	Electrochemical Potential-driven Transporters	52.9	5.7e-123	1126	484	98.37
gene2330	Scaffold5	Paenarthrobacter_sp_F1	Q9K0A9|2.A.28.2.4	Transporter OS=Neisseria meningitidis serogroup B GN=NMB0705 PE=1 SV=1	The Bile Acid:Na+ Symporter (BASS) Family	Porters (uniporters, symporters, antiporters)	Electrochemical Potential-driven Transporters	50.3	5.5e-69	659	302	91.24
gene2333	Scaffold5	Paenarthrobacter_sp_F1	Q9V0A6|3.B.1.1.5	Methylmalonyl-CoA decarboxylase gamma chain - Pyrococcus abyssi.	The Na+-transporting Carboxylic Acid Decarboxylase (NaT-DC) Family	Decarboxylation-driven transporters	Primary Active Transporters	35.1	1e-06	124	87	14.87
gene2335	Scaffold5	Paenarthrobacter_sp_F1	P37643|2.A.1.6.10	Inner membrane metabolite transport protein yhjE OS=Escherichia coli (strain K12) GN=yhjE PE=1 SV=1	The Major Facilitator Superfamily (MFS)	Porters (uniporters, symporters, antiporters)	Electrochemical Potential-driven Transporters	37.2	6.5e-73	694	412	91.76
gene2342	Scaffold5	Paenarthrobacter_sp_F1	Q9L1J2|2.A.3.8.26	Putative amino acid transporter OS=Streptomyces coelicolor (strain ATCC BAA-471 / A3(2) / M145) GN=SCO2724 PE=4 SV=1	The Amino Acid-Polyamine-Organocation (APC) Family	Porters (uniporters, symporters, antiporters)	Electrochemical Potential-driven Transporters	21.1	9e-07	124	386	76.74
gene2347	Scaffold5	Paenarthrobacter_sp_F1	O34757|9.B.238.3.5	Sensor histidine kinase DesK OS=Bacillus subtilis (strain 168) OX=224308 GN=desK PE=1 SV=1	The Uncharacterized Bacterial 5 TMS Protein-1 (UBP1) Family	Putative transport proteins	Incompletely Characterized Transport Systems	33.3	1.2e-22	260	208	51.36
gene2352	Scaffold5	Paenarthrobacter_sp_F1	Q1D3F8|3.A.7.18.2	FHA domain protein OS=Myxococcus xanthus (strain DK1622) OX=246197 GN=MXAN_4649 PE=4 SV=1	The Type IV (Conjugal DNA-Protein Transfer or VirB) Secretory Pathway (IVSP) Family	P-P-bond-hydrolysis-driven transporters	Primary Active Transporters	36.5	1.9e-10	153	85	34.14
gene2355	Scaffold5	Paenarthrobacter_sp_F1	Q83MP3|2.A.103.1.7	Cell division protein FtsW OS=Tropheryma whipplei (strain Twist) GN=ftsW PE=4 SV=1	The Bacterial Murein Precursor Exporter (MPE) Family	Porters (uniporters, symporters, antiporters)	Electrochemical Potential-driven Transporters	43.4	8.6e-100	926	428	89.92
gene2357	Scaffold5	Paenarthrobacter_sp_F1	WP_155315461|1.A.87.2.10	serine/threonine protein kinase [Desulfosarcina alkanivorans]	The Mechanosensitive Calcium Channel (MCA) Family	伪-Type Channels	Channels/Pores	37.6	3.7e-47	473	261	42.58
gene2358	Scaffold5	Paenarthrobacter_sp_F1	P54646|8.A.104.1.1	5'-AMP-activated protein kinase catalytic subunit alpha-2 OS=Homo sapiens OX=9606 GN=PRKAA2 PE=1 SV=2	The 5'-AMP-activated protein kinase (AMPK) Family	Auxiliary transport proteins	Accessory Factors Involved in Transport	31.3	3.5e-21	249	231	37.5
gene2370	Scaffold5	Paenarthrobacter_sp_F1	F4K2G0|3.D.1.8.1	Peptidyl-prolyl cis-trans isomerase OS=Arabidopsis thaliana GN=CYP20-2 PE=3 SV=1	The H+ or Na+-translocating NADH Dehydrogenase (NDH) Family	Oxidoreduction-driven transporters	Primary Active Transporters	45.7	8.2e-27	293	158	87.78
gene2372	Scaffold5	Paenarthrobacter_sp_F1	P75905|4.D.1.1.3	HYPOTHETICAL 50.8 KDA PROTEIN IN PHOH-CSGG INTERGENIC REGION - Escherichia coli.	The Putative Vectorial Glycosyl Polymerization (VGP) Family	Polysaccharide Synthase/Exporters	Group Translocators	32.3	7.3e-09	140	124	42.61
gene2395	Scaffold5	Paenarthrobacter_sp_F1	Q96JJ7|8.A.88.2.3	Protein disulfide-isomerase TMX3 OS=Homo sapiens OX=9606 GN=TMX3 PE=1 SV=2	The calciquestrin (CASQ) Family	Auxiliary transport proteins	Accessory Factors Involved in Transport	38.1	1.1e-07	126	60	55.56
gene2398	Scaffold5	Paenarthrobacter_sp_F1	O05435|2.A.66.4.4	Probable peptidoglycan biosynthesis protein MviN OS=Mycobacterium tuberculosis GN=mviN PE=1 SV=2	The Multidrug/Oligosaccharidyl-lipid/Polysaccharide (MOP) Flippase Superfamily	Porters (uniporters, symporters, antiporters)	Electrochemical Potential-driven Transporters	29.1	1.9e-36	381	593	88.91
gene2403	Scaffold5	Paenarthrobacter_sp_F1	WP_097325452|9.B.142.17.2	DUF2029 domain-containing protein [Actinoplanes atraurantiacus]	The Integral membrane Glycosyltransferase family 39 (GT39) Family	Putative transport proteins	Incompletely Characterized Transport Systems	34.9	2.4e-76	724	461	91.65
gene2407	Scaffold5	Paenarthrobacter_sp_F1	H2GZC3|3.A.1.122.11	ABC transporter system involved in hemin toxicity ATP-binding protein OS=Corynebacterium diphtheriae (strain ATCC 27012 / C7 (beta)) GN=hrtA PE=3 SV=1	The ATP-binding Cassette (ABC) Superfamily	P-P-bond-hydrolysis-driven transporters	Primary Active Transporters	52.9	5e-53	520	222	95.28
gene2408	Scaffold5	Paenarthrobacter_sp_F1	H2GZC4|3.A.1.122.11	ABC transporter system involved in hemin toxicity inner membrane protein OS=Corynebacterium diphtheriae (strain ATCC 27012 / C7 (beta)) GN=hrtB PE=4 SV=1	The ATP-binding Cassette (ABC) Superfamily	P-P-bond-hydrolysis-driven transporters	Primary Active Transporters	47.9	1e-65	631	357	99.44
gene2413	Scaffold5	Paenarthrobacter_sp_F1	P43672|3.A.1.120.6	ABC transporter ATP-binding protein uup OS=Escherichia coli (strain K12) GN=uup PE=1 SV=2	The ATP-binding Cassette (ABC) Superfamily	P-P-bond-hydrolysis-driven transporters	Primary Active Transporters	26.7	1.3e-38	399	543	96.96
gene2415	Scaffold5	Paenarthrobacter_sp_F1	P75810|2.A.1.60.2	Inner membrane protein ybjJ OS=Escherichia coli (strain K12) GN=ybjJ PE=1 SV=1	The Major Facilitator Superfamily (MFS)	Porters (uniporters, symporters, antiporters)	Electrochemical Potential-driven Transporters	40.2	1.5e-65	630	375	94.94
gene2418	Scaffold5	Paenarthrobacter_sp_F1	Q09II0|3.A.1.124.5	SboF - Streptococcus salivarius.	The ATP-binding Cassette (ABC) Superfamily	P-P-bond-hydrolysis-driven transporters	Primary Active Transporters	35.5	7.5e-44	442	293	93.31
gene2428	Scaffold5	Paenarthrobacter_sp_F1	P46349|2.A.3.1.5	GABA permease (4-amino butyrate transport carrier) (Gamma- aminobutyrate permease) - Bacillus subtilis.	The Amino Acid-Polyamine-Organocation (APC) Family	Porters (uniporters, symporters, antiporters)	Electrochemical Potential-driven Transporters	55.3	2.8e-135	1232	442	94.65
gene2432	Scaffold5	Paenarthrobacter_sp_F1	A9T501|2.A.7.26.4	Predicted protein OS=Physcomitrella patens subsp. patens GN=PHYPADRAFT_88158 PE=3 SV=1	The Drug/Metabolite Transporter (DMT) Superfamily	Porters (uniporters, symporters, antiporters)	Electrochemical Potential-driven Transporters	50	2.4e-21	244	108	96.43
gene2434	Scaffold5	Paenarthrobacter_sp_F1	Q5G3M3|3.A.7.19.1	Single-stranded DNA-binding protein OS=Enterococcus faecalis GN=pcfS PE=3 SV=1	The Type IV (Conjugal DNA-Protein Transfer or VirB) Secretory Pathway (IVSP) Family	P-P-bond-hydrolysis-driven transporters	Primary Active Transporters	39.8	4.7e-12	166	98	50.78
gene2440	Scaffold5	Paenarthrobacter_sp_F1	AQT84709|3.A.1.128.9	multidrug ABC transporter ATP-binding protein [Paenibacillus larvae subsp. pulvifaciens]	The ATP-binding Cassette (ABC) Superfamily	P-P-bond-hydrolysis-driven transporters	Primary Active Transporters	30.4	2e-22	256	205	91.11
gene2450	Scaffold5	Paenarthrobacter_sp_F1	KAF4675608.1|9.B.191.1.9	hypothetical protein FOL47_007560 [Perkinsus chesapeaki]	The Endoplasmic Reticulum Retention Receptor (KDELR) Family	Putative transport proteins	Incompletely Characterized Transport Systems	32.3	1.9e-42	431	371	89.18
gene2451	Scaffold5	Paenarthrobacter_sp_F1	Q2J9P5|3.A.1.125.3	ABC transporter related - Frankia sp. (strain CcI3).	The ATP-binding Cassette (ABC) Superfamily	P-P-bond-hydrolysis-driven transporters	Primary Active Transporters	53.9	1.7e-65	628	230	89.84
gene2465	Scaffold5	Paenarthrobacter_sp_F1	WP_062382148.1|1.A.115.1.5	SDR family oxidoreductase [Pseudomonas abietaniphila]	The Pore-forming NADPH-dependent 1-Acyldihydroxyacetone Phosphate Reductase (Ayr1) Family	伪-Type Channels	Channels/Pores	28.6	6.6e-14	183	248	96.5
gene2467	Scaffold5	Paenarthrobacter_sp_F1	P76350|2.A.1.6.6	Shikimate transporter - Escherichia coli.	The Major Facilitator Superfamily (MFS)	Porters (uniporters, symporters, antiporters)	Electrochemical Potential-driven Transporters	38.3	5.4e-64	617	413	92.81
gene2472	Scaffold5	Paenarthrobacter_sp_F1	OHA58142.1|9.B.259.2.2	hypothetical protein A2607_01510 [Candidatus Vogelbacteria bacterium RIFOXYD1_FULL_42_15]	The Uncharacterized Archaeal/Bacterial Protein-9 (UABP1) Family	Putative transport proteins	Incompletely Characterized Transport Systems	28	1.9e-16	207	235	51.42
gene2473	Scaffold5	Paenarthrobacter_sp_F1	GIM07801.1|3.E.1.5.3	hypothetical protein Vretimale_11876 [Volvox reticuliferus]	The Ion-translocating Microbial Rhodopsin (MR) Family	Light absorption-driven transporters	Primary Active Transporters	38	2.2e-16	204	117	50.65
gene2475	Scaffold5	Paenarthrobacter_sp_F1	WP_144794409.1|9.B.371.2.2	acyl-CoA thioesterase [Kocuria palustris]	The PaaI Thioesterase (PTE) Family	Putative transport proteins	Incompletely Characterized Transport Systems	66.8	1.2e-124	1139	322	99.38
gene2477	Scaffold5	Paenarthrobacter_sp_F1	D2RXA5|8.A.7.1.3	Phosphoenolpyruvate-protein phosphotransferase OS=Haloterrigena turkmenica (strain ATCC 51198 / DSM 5511 / NCIMB 13204 / VKM B-1734) GN=Htur_2756 PE=4 SV=1	The Phosphotransferase System Enzyme I (EI) Family	Auxiliary transport proteins	Accessory Factors Involved in Transport	53.2	4.4e-07	121	47	42.73
gene2480	Scaffold5	Paenarthrobacter_sp_F1	SAK80392.1|9.B.214.2.2	DoxX family protein [Burkholderia ptereochthonis]	The ER to Golgi Transport Factor (ER/G-TF) Family	Putative transport proteins	Incompletely Characterized Transport Systems	32.3	6.4e-06	112	119	82.64
gene2487	Scaffold5	Paenarthrobacter_sp_F1	Q9AK99|2.A.7.3.41	Putative integral membrane protein OS=Streptomyces coelicolor GN=SCO1363 PE=4 SV=1	The Drug/Metabolite Transporter (DMT) Superfamily	Porters (uniporters, symporters, antiporters)	Electrochemical Potential-driven Transporters	32.7	2.4e-27	300	289	84.26
gene2490	Scaffold5	Paenarthrobacter_sp_F1	B1MHH7|3.A.3.5.31	Putative metal transporter ATPase OS=Mycobacterium abscessus (strain ATCC 19977 / DSM 44196) GN=MAB_3984c PE=3 SV=1	The P-type ATPase (P-ATPase) Superfamily	P-P-bond-hydrolysis-driven transporters	Primary Active Transporters	53	3.8e-190	1707	756	97.8
gene2494	Scaffold5	Paenarthrobacter_sp_F1	C9RT46|3.A.1.1.9	Extracellular solute-binding protein family 1 OS=Geobacillus sp. (strain Y412MC61) GN=GYMC61_2709 PE=4 SV=1	The ATP-binding Cassette (ABC) Superfamily	P-P-bond-hydrolysis-driven transporters	Primary Active Transporters	25.4	7.7e-07	124	189	43.95
gene2495	Scaffold5	Paenarthrobacter_sp_F1	Q6MNM0|3.A.1.1.51	Maltose/maltodextrin transport permease homologue OS=Bdellovibrio bacteriovorus (strain ATCC 15356 / DSM 50701 / NCIB 9529 / HD100) GN=malF PE=3 SV=1	The ATP-binding Cassette (ABC) Superfamily	P-P-bond-hydrolysis-driven transporters	Primary Active Transporters	28.8	2.8e-25	282	284	86.06
gene2496	Scaffold5	Paenarthrobacter_sp_F1	Q8KN17|3.A.1.1.33	Putative sugar transporter integral membrane protein OS=Streptomyces sp. 139 GN=ste4 PE=3 SV=1	The ATP-binding Cassette (ABC) Superfamily	P-P-bond-hydrolysis-driven transporters	Primary Active Transporters	36.2	2.6e-41	420	275	90.76
gene2525	Scaffold5	Paenarthrobacter_sp_F1	H7C6B2|2.A.8.1.15	Gluconate permease OS=Corynebacterium glutamicum OX=1718 GN=gntP PE=4 SV=1	The Gluconate:H+ Symporter (GntP) Family	Porters (uniporters, symporters, antiporters)	Electrochemical Potential-driven Transporters	38.4	1.4e-86	812	448	96.76
gene2537	Scaffold5	Paenarthrobacter_sp_F1	Q45082|2.A.1.6.5	MOPB PROTEIN - Burkholderia cepacia (Pseudomonas cepacia).	The Major Facilitator Superfamily (MFS)	Porters (uniporters, symporters, antiporters)	Electrochemical Potential-driven Transporters	34.3	5.4e-64	617	425	96.59
gene2558	Scaffold5	Paenarthrobacter_sp_F1	Q8NLB7|2.A.1.15.10	Permeases of the major facilitator superfamily OS=Corynebacterium glutamicum (strain ATCC 13032 / DSM 20300 / JCM 1318 / LMG 3730 / NCIMB 10025) GN=Cgl3025 PE=4 SV=1	The Major Facilitator Superfamily (MFS)	Porters (uniporters, symporters, antiporters)	Electrochemical Potential-driven Transporters	34.2	3.4e-53	524	410	90.51
gene2569	Scaffold5	Paenarthrobacter_sp_F1	Q72GR8|3.D.2.2.2	NAD/NADP transhydrogenase alpha subunit 1 OS=Thermus thermophilus (strain HB27 / ATCC BAA-163 / DSM 7039) GN=TT_C1780 PE=1 SV=1	The Proton-translocating Transhydrogenase (PTH) Family	Oxidoreduction-driven transporters	Primary Active Transporters	48.8	4.4e-81	764	373	93.72
gene2570	Scaffold5	Paenarthrobacter_sp_F1	Q72GR9|3.D.2.2.2	NAD(P) transhydrogenase subunit alpha 2 OS=Thermus thermophilus (strain HB27 / ATCC BAA-163 / DSM 7039) GN=TT_C1779 PE=1 SV=1	The Proton-translocating Transhydrogenase (PTH) Family	Oxidoreduction-driven transporters	Primary Active Transporters	50	5.7e-15	189	84	77.06
gene2571	Scaffold5	Paenarthrobacter_sp_F1	P0C188|3.D.2.2.1	NAD(P) transhydrogenase subunit beta - Rhodospirillum rubrum.	The Proton-translocating Transhydrogenase (PTH) Family	Oxidoreduction-driven transporters	Primary Active Transporters	47.6	6.5e-105	970	446	97.59
gene2574	Scaffold5	Paenarthrobacter_sp_F1	A9WMF7|1.A.22.1.9	Large-conductance mechanosensitive channel OS=Renibacterium salmoninarum (strain ATCC 33209 / DSM 20767 / JCM 11484 / NBRC 15589 / NCIMB 2235) GN=mscL PE=3 SV=1	The Large Conductance Mechanosensitive Ion Channel (MscL) Family	伪-Type Channels	Channels/Pores	47.7	2.6e-21	245	130	82.28
gene2576	Scaffold5	Paenarthrobacter_sp_F1	P31679|2.A.1.1.114	Putative metabolite transport protein yaaU OS=Escherichia coli (strain K12) GN=yaaU PE=3 SV=2	The Major Facilitator Superfamily (MFS)	Porters (uniporters, symporters, antiporters)	Electrochemical Potential-driven Transporters	41.1	1.7e-92	863	438	95.22
gene2602	Scaffold6	Paenarthrobacter_sp_F1	H8E4X1|9.B.18.1.2	Exopolysaccharide biosynthesis polyprenyl glycosylphosphotransferase OS=Microbacterium laevaniformans OR221 GN=OR221_1901 PE=4 SV=1	The Xanthan Glycosyl Transferase, GumD (GumD) Family	Putative transport proteins	Incompletely Characterized Transport Systems	42.5	1.8e-101	941	418	74.78
gene2607	Scaffold6	Paenarthrobacter_sp_F1	P75905|4.D.1.1.3	HYPOTHETICAL 50.8 KDA PROTEIN IN PHOH-CSGG INTERGENIC REGION - Escherichia coli.	The Putative Vectorial Glycosyl Polymerization (VGP) Family	Polysaccharide Synthase/Exporters	Group Translocators	32.8	1.1e-14	191	122	34.17
gene2615	Scaffold6	Paenarthrobacter_sp_F1	P27830|9.B.18.2.4	dTDP-glucose 4,6-dehydratase 2 OS=Escherichia coli (strain K12) OX=83333 GN=rffG PE=1 SV=3	The Xanthan Glycosyl Transferase, GumD (GumD) Family	Putative transport proteins	Incompletely Characterized Transport Systems	49.2	4e-91	850	330	95.93
gene2617	Scaffold6	Paenarthrobacter_sp_F1	P77735|8.A.5.1.6	Uncharacterized oxidoreductase YajO OS=Escherichia coli (strain K12) GN=yajO PE=3 SV=2	The Voltage-gated K+ Channel 脦虏-subunit (Kv脦虏) Family	Auxiliary transport proteins	Accessory Factors Involved in Transport	32.8	5.2e-37	383	301	97.1
gene2622	Scaffold6	Paenarthrobacter_sp_F1	B1W2Z9|9.B.149.1.1	Putative M50-family peptidase OS=Streptomyces griseus subsp. griseus (strain JCM 4626 / NBRC 13350) GN=SGR_5852 PE=4 SV=1	The M50 Peptidase (M50-P) Family	Putative transport proteins	Incompletely Characterized Transport Systems	33.2	7.6e-46	460	364	94.06
gene2624	Scaffold6	Paenarthrobacter_sp_F1	P25694|3.A.16.1.2	Cell division control protein 48 - Saccharomyces cerevisiae (Baker's yeast).	The Endoplasmic Reticular Retrotranslocon (ER-RT) Family	P-P-bond-hydrolysis-driven transporters	Primary Active Transporters	44.8	4.5e-45	455	219	36.44
gene2631	Scaffold6	Paenarthrobacter_sp_F1	P62942|8.A.11.1.2	Peptidyl-prolyl cis-trans isomerase FKBP1A OS=Homo sapiens GN=FKBP1A PE=1 SV=2	The Immunophilin-like Prolyl:peptidyl Isomerase Regulator (I-PPI) Family	Auxiliary transport proteins	Accessory Factors Involved in Transport	40.2	2.2e-13	176	92	70.23
gene2634	Scaffold6	Paenarthrobacter_sp_F1	Q9RJ68|2.A.64.2.2	Sec-independent protein translocase protein TatA OS=Streptomyces coelicolor (strain ATCC BAA-471 / A3(2) / M145) GN=tatA PE=3 SV=1	The Twin Arginine Targeting (Tat) Family	Porters (uniporters, symporters, antiporters)	Electrochemical Potential-driven Transporters	47.1	6.7e-06	110	51	57.3
gene2635	Scaffold6	Paenarthrobacter_sp_F1	Q9RJ69|2.A.64.2.2	Sec-independent protein translocase protein TatC OS=Streptomyces coelicolor (strain ATCC BAA-471 / A3(2) / M145) GN=tatC PE=3 SV=1	The Twin Arginine Targeting (Tat) Family	Porters (uniporters, symporters, antiporters)	Electrochemical Potential-driven Transporters	40	8.7e-52	510	267	96.04
gene2638	Scaffold6	Paenarthrobacter_sp_F1	R7XRS7|9.B.27.2.12	Dolichyl-phosphate beta-D-mannosyltransferase OS=Nocardioides sp. CF8 OX=110319 GN=CF8_4119 PE=4 SV=1	The Death Effector Domain A (DedA) Family	Putative transport proteins	Incompletely Characterized Transport Systems	49.6	9.7e-63	604	228	92.31
gene2640	Scaffold6	Paenarthrobacter_sp_F1	Q8NQA5|8.A.21.2.10	Membrane protease subunits, stomatin/prohibitin homologs OS=Corynebacterium glutamicum (strain ATCC 13032 / DSM 20300 / BCRC 11384 / JCM 1318 / LMG 3730 / NCIMB 10025) OX=196627 GN=Cgl1533 PE=3 SV=1	The Stomatin/Podocin/Band 7/Nephrosis.2/SPFH (Stomatin) Family	Auxiliary transport proteins	Accessory Factors Involved in Transport	53.1	3.2e-82	773	287	88.04
gene2649	Scaffold6	Paenarthrobacter_sp_F1	O34362|3.A.1.30.1	Putative HMP/thiamine import ATP-binding protein ykoD OS=Bacillus subtilis GN=ykoD PE=1 SV=1	The ATP-binding Cassette (ABC) Superfamily	P-P-bond-hydrolysis-driven transporters	Primary Active Transporters	30.1	6.9e-09	144	132	16.56
gene2653	Scaffold6	Paenarthrobacter_sp_F1	E9T748|9.B.185.1.3	Uncharacterized protein OS=Rhodococcus equi ATCC 33707 GN=HMPREF0724_14604 PE=4 SV=1	The Putative Bacterial Archaeal Holin (BAH) Family	Putative transport proteins	Incompletely Characterized Transport Systems	43.4	5.9e-19	224	109	84.5
gene2656	Scaffold6	Paenarthrobacter_sp_F1	Q9X809|3.D.4.4.5	Probable cytochrome c oxidase subunit 3 OS=Streptomyces coelicolor (strain ATCC BAA-471 / A3(2) / M145) OX=100226 GN=ctaE PE=3 SV=1	The Proton-translocating Cytochrome Oxidase (COX) Superfamily	Oxidoreduction-driven transporters	Primary Active Transporters	59.5	1.3e-66	637	213	95.09
gene2657	Scaffold6	Paenarthrobacter_sp_F1	Q9X808|3.D.3.5.4	Cytochrome bc1 complex cytochrome c subunit OS=Streptomyces coelicolor (strain ATCC BAA-471 / A3(2) / M145) OX=100226 GN=SCO2150 PE=4 SV=1	The Proton-translocating Quinol:Cytochrome c Reductase (QCR) Superfamily	Oxidoreduction-driven transporters	Primary Active Transporters	57.4	7.1e-80	752	262	100
gene2658	Scaffold6	Paenarthrobacter_sp_F1	Q9X807|3.D.3.5.4	Cytochrome bc1 complex Rieske iron-sulfur subunit OS=Streptomyces coelicolor (strain ATCC BAA-471 / A3(2) / M145) OX=100226 GN=qcrA PE=3 SV=1	The Proton-translocating Quinol:Cytochrome c Reductase (QCR) Superfamily	Oxidoreduction-driven transporters	Primary Active Transporters	50.2	6.2e-87	814	327	91.85
gene2659	Scaffold6	Paenarthrobacter_sp_F1	Q9X806|3.D.3.5.4	Cytochrome bc1 complex cytochrome b subunit OS=Streptomyces coelicolor (strain ATCC BAA-471 / A3(2) / M145) OX=100226 GN=qcrB PE=3 SV=1	The Proton-translocating Quinol:Cytochrome c Reductase (QCR) Superfamily	Oxidoreduction-driven transporters	Primary Active Transporters	55.5	1.7e-168	1519	522	93.72
gene2661	Scaffold6	Paenarthrobacter_sp_F1	O50515|8.A.8.1.7	Phosphocarrier protein HPr OS=Streptomyces coelicolor (strain ATCC BAA-471 / A3(2) / M145) GN=ptsH PE=1 SV=3	The Phosphotransferase System HPr (HPr) Family	Auxiliary transport proteins	Accessory Factors Involved in Transport	42.7	4.1e-09	138	89	91.75
gene2662	Scaffold6	Paenarthrobacter_sp_F1	A0R056|3.D.3.5.5	Cytochrome c oxidase polypeptide 4 OS=Mycobacterium smegmatis (strain ATCC 700084 / mc(2)155) OX=246196 GN=MSMEG_4267 PE=1 SV=1	The Proton-translocating Quinol:Cytochrome c Reductase (QCR) Superfamily	Oxidoreduction-driven transporters	Primary Active Transporters	37.6	3.9e-18	217	133	100
gene2663	Scaffold6	Paenarthrobacter_sp_F1	Q9X813|3.D.4.4.5	Probable cytochrome c oxidase subunit 1-alpha OS=Streptomyces coelicolor (strain ATCC BAA-471 / A3(2) / M145) OX=100226 GN=ctaD1 PE=3 SV=1	The Proton-translocating Cytochrome Oxidase (COX) Superfamily	Oxidoreduction-driven transporters	Primary Active Transporters	78.6	3.6e-262	2327	543	94.76
gene2664	Scaffold6	Paenarthrobacter_sp_F1	Q9X814|3.D.4.4.5	Probable cytochrome c oxidase subunit 2 OS=Streptomyces coelicolor (strain ATCC BAA-471 / A3(2) / M145) OX=100226 GN=ctaC PE=3 SV=1	The Proton-translocating Cytochrome Oxidase (COX) Superfamily	Oxidoreduction-driven transporters	Primary Active Transporters	39	3.9e-47	470	276	95.5
gene2678	Scaffold6	Paenarthrobacter_sp_F1	P0A2L3|1.C.126.1.2	Magnesium and cobalt efflux protein corC - Salmonella typhimurium.	The HlyC Haemolysin (HlyC) Family	Pore-Forming Toxins (Proteins and Peptides)	Channels/Pores	35.3	5.8e-42	427	249	56.21
gene2680	Scaffold6	Paenarthrobacter_sp_F1	B3ERW3|3.A.23.6.1	Uncharacterized protein OS=Amoebophilus asiaticus (strain 5a2) GN=Aasi_0564 PE=4 SV=1	The Type VI Symbiosis/Virulence Secretory System (T6SS) Family	P-P-bond-hydrolysis-driven transporters	Primary Active Transporters	43.3	1.2e-66	639	298	82.78
gene2683	Scaffold6	Paenarthrobacter_sp_F1	MBA24612.1|8.A.192.1.4	MAG: molecular chaperone DnaJ [Candidatus Marinimicrobia bacterium]	The DnaJ Homolog (DnaJ) Family	Auxiliary transport proteins	Accessory Factors Involved in Transport	38.5	6.8e-68	650	342	91.2
gene2694	Scaffold6	Paenarthrobacter_sp_F1	Q9EYM5|3.A.11.1.3	Competence factor ComEA OS=Thermus thermophilus GN=comEA PE=4 SV=1	The Bacterial Competence-related DNA Transformation Transporter (DNA-T) Family	P-P-bond-hydrolysis-driven transporters	Primary Active Transporters	33.7	5.2e-09	141	177	64.6
gene2698	Scaffold6	Paenarthrobacter_sp_F1	D7V8E7|1.A.8.2.6	MIP family glycerol uptake facilitator protein GlpF OS=Lactobacillus plantarum subsp. plantarum ATCC 14917 GN=glpF3 PE=3 SV=1	The Major Intrinsic Protein (MIP) Family	伪-Type Channels	Channels/Pores	52.1	4.6e-60	581	235	94
gene2717	Scaffold6	Paenarthrobacter_sp_F1	WP_067877846.1|9.B.217.1.3	PrsW family intramembrane metalloprotease [Agromyces aureus]	The Transmembrane PrsW Protease (PrsW) Family	Putative transport proteins	Incompletely Characterized Transport Systems	46.4	5.8e-76	720	384	92.31
gene2740	Scaffold6	Paenarthrobacter_sp_F1	Q50635|3.A.5.2.2	Protein-export membrane protein secF OS=Mycobacterium tuberculosis GN=secF PE=3 SV=1	The General Secretory Pathway (Sec) Family	P-P-bond-hydrolysis-driven transporters	Primary Active Transporters	39.1	2.4e-56	550	318	96.66
gene2741	Scaffold6	Paenarthrobacter_sp_F1	Q50634|3.A.5.2.2	Protein-export membrane protein secD OS=Mycobacterium tuberculosis GN=secD PE=3 SV=1	The General Secretory Pathway (Sec) Family	P-P-bond-hydrolysis-driven transporters	Primary Active Transporters	37	4.2e-64	619	464	79.59
gene2744	Scaffold6	Paenarthrobacter_sp_F1	AKM80389.1|3.A.11.1.5	Holliday junction ATP-dependent DNA helicase RuvA [Candidatus Saccharibacteria bacterium GW2011_GWC2_44_17]	The Bacterial Competence-related DNA Transformation Transporter (DNA-T) Family	P-P-bond-hydrolysis-driven transporters	Primary Active Transporters	32.1	1.6e-21	248	193	90.19
gene2770	Scaffold6	Paenarthrobacter_sp_F1	P70758|3.D.3.5.6	Cytochrome b6-f complex iron-sulfur subunit 3 OS=Nostoc sp. (strain PCC 7120 / SAG 25.82 / UTEX 2576) OX=103690 GN=petC3 PE=3 SV=1	The Proton-translocating Quinol:Cytochrome c Reductase (QCR) Superfamily	Oxidoreduction-driven transporters	Primary Active Transporters	34.7	5.3e-07	126	68	13.55
gene2774	Scaffold6	Paenarthrobacter_sp_F1	P21410|3.A.1.10.1	Iron(III)-transport ATP-binding protein sfuC - Serratia marcescens.	The ATP-binding Cassette (ABC) Superfamily	P-P-bond-hydrolysis-driven transporters	Primary Active Transporters	48.9	9.8e-86	804	361	93.04
gene2775	Scaffold6	Paenarthrobacter_sp_F1	P21409|3.A.1.10.1	Iron(III)-transport system permease protein sfuB - Serratia marcescens.	The ATP-binding Cassette (ABC) Superfamily	P-P-bond-hydrolysis-driven transporters	Primary Active Transporters	59.8	3.8e-157	1421	507	95.3
gene2776	Scaffold6	Paenarthrobacter_sp_F1	P21408|3.A.1.10.1	Iron(III)-binding periplasmic protein precursor - Serratia marcescens.	The ATP-binding Cassette (ABC) Superfamily	P-P-bond-hydrolysis-driven transporters	Primary Active Transporters	67.4	6.5e-121	1107	325	92.33
gene2816	Scaffold6	Paenarthrobacter_sp_F1	Q93J92|3.A.1.1.36	Putative integral membrane binding-protein-dependent transport protein OS=Streptomyces coelicolor (strain ATCC BAA-471 / A3(2) / M145) GN=SCO7505 PE=3 SV=1	The ATP-binding Cassette (ABC) Superfamily	P-P-bond-hydrolysis-driven transporters	Primary Active Transporters	31.8	7.8e-27	295	285	97.6
gene2817	Scaffold6	Paenarthrobacter_sp_F1	Q7WWQ9|3.A.1.1.20	Transmembrane permease MsmF - Lactobacillus acidophilus.	The ATP-binding Cassette (ABC) Superfamily	P-P-bond-hydrolysis-driven transporters	Primary Active Transporters	30.7	8.8e-23	260	274	94.81
gene2837	Scaffold6	Paenarthrobacter_sp_F1	AKM80794.1|9.B.265.1.1	hypothetical protein UW38_C0001G0964 [Candidatus Saccharibacteria bacterium GW2011_GWC2_44_17]	The Vitamin K Epoxide Reductase (VKER) Family	Putative transport proteins	Incompletely Characterized Transport Systems	37.4	3.6e-24	271	174	78.03
gene2848	Scaffold6	Paenarthrobacter_sp_F1	O97252|3.A.26.1.1	ATP-dependent Clp protease proteolytic subunit OS=Plasmodium falciparum (isolate 3D7) GN=PF3D7_0307400 PE=1 SV=1	The Plasmodium Translocon of Exported proteins (PTEX) Family	P-P-bond-hydrolysis-driven transporters	Primary Active Transporters	38.8	2.3e-31	333	183	83.56
gene2859	Scaffold6	Paenarthrobacter_sp_F1	WP_004567541.1|1.A.23.3.4	MULTISPECIES: mechanosensitive ion channel family protein [Corynebacterium]	The Small Conductance Mechanosensitive Ion Channel (MscS) Family	伪-Type Channels	Channels/Pores	41.9	2.8e-27	298	174	75
gene2863	Scaffold6	Paenarthrobacter_sp_F1	P9WQK3|3.A.1.120.8	Energy-dependent translational throttle protein EttA OS=Mycobacterium tuberculosis (strain ATCC 25618 / H37Rv) OX=83332 GN=ettA PE=1 SV=1	The ATP-binding Cassette (ABC) Superfamily	P-P-bond-hydrolysis-driven transporters	Primary Active Transporters	79.1	9.3e-263	2332	559	99.82
gene2889	Scaffold6	Paenarthrobacter_sp_F1	RZD32576|1.A.115.1.2	NAD-binding protein [Euryarchaeota archaeon]	The Pore-forming NADPH-dependent 1-Acyldihydroxyacetone Phosphate Reductase (Ayr1) Family	伪-Type Channels	Channels/Pores	33	3.7e-17	211	187	73.05
gene2893	Scaffold6	Paenarthrobacter_sp_F1	Q45082|2.A.1.6.5	MOPB PROTEIN - Burkholderia cepacia (Pseudomonas cepacia).	The Major Facilitator Superfamily (MFS)	Porters (uniporters, symporters, antiporters)	Electrochemical Potential-driven Transporters	35	1.7e-57	561	420	93.33
gene2904	Scaffold7	Paenarthrobacter_sp_F1	A0QSN0|3.A.24.5.1	Cell division FtsK/SpoIIIE OS=Mycobacterium smegmatis (strain ATCC 700084 / mc(2)155) GN=MSMEG_1536 PE=4 SV=1	The Type VII or ESX Protein Secretion System (T7SS) Family	P-P-bond-hydrolysis-driven transporters	Primary Active Transporters	29.9	2.8e-61	598	747	52.27
gene2905	Scaffold7	Paenarthrobacter_sp_F1	WP_155315461|1.A.87.2.10	serine/threonine protein kinase [Desulfosarcina alkanivorans]	The Mechanosensitive Calcium Channel (MCA) Family	伪-Type Channels	Channels/Pores	32	2.3e-34	363	292	44.24
gene2912	Scaffold7	Paenarthrobacter_sp_F1	C7NLF6|2.A.115.2.6	Predicted membrane protein OS=Kytococcus sedentarius (strain ATCC 14392 / DSM 20547 / CCM 314 / 541) GN=Ksed_21650 PE=4 SV=1	The Novobiocin Exporter (NbcE) Family	Porters (uniporters, symporters, antiporters)	Electrochemical Potential-driven Transporters	53	8.5e-52	509	202	96.65
gene2931	Scaffold7	Paenarthrobacter_sp_F1	WP_062382148.1|1.A.115.1.5	SDR family oxidoreductase [Pseudomonas abietaniphila]	The Pore-forming NADPH-dependent 1-Acyldihydroxyacetone Phosphate Reductase (Ayr1) Family	伪-Type Channels	Channels/Pores	28.1	5e-09	141	253	96.56
gene2939	Scaffold7	Paenarthrobacter_sp_F1	P37643|2.A.1.6.10	Inner membrane metabolite transport protein yhjE OS=Escherichia coli (strain K12) GN=yhjE PE=1 SV=1	The Major Facilitator Superfamily (MFS)	Porters (uniporters, symporters, antiporters)	Electrochemical Potential-driven Transporters	37.4	3.9e-62	601	414	93.45
gene2941	Scaffold7	Paenarthrobacter_sp_F1	P37643|2.A.1.6.10	Inner membrane metabolite transport protein yhjE OS=Escherichia coli (strain K12) GN=yhjE PE=1 SV=1	The Major Facilitator Superfamily (MFS)	Porters (uniporters, symporters, antiporters)	Electrochemical Potential-driven Transporters	38.1	1.7e-81	768	436	95.82
gene2953	Scaffold7	Paenarthrobacter_sp_F1	OLS30159|9.B.115.1.9	hypothetical protein ThorAB25_11560 [Candidatus Thorarchaeota archaeon AB_25]	The Steroid 5alpha-reductase/Lamin B Receptor (LBR) Family	Putative transport proteins	Incompletely Characterized Transport Systems	30.7	4.2e-07	123	139	76.8
gene2954	Scaffold7	Paenarthrobacter_sp_F1	Q52000|2.A.1.6.3	DICARBOXYLIC ACID TRANSPORT PROTEIN - Pseudomonas putida.	The Major Facilitator Superfamily (MFS)	Porters (uniporters, symporters, antiporters)	Electrochemical Potential-driven Transporters	48.8	2.9e-108	999	424	91.18
gene2955	Scaffold7	Paenarthrobacter_sp_F1	GIM07801.1|3.E.1.5.3	hypothetical protein Vretimale_11876 [Volvox reticuliferus]	The Ion-translocating Microbial Rhodopsin (MR) Family	Light absorption-driven transporters	Primary Active Transporters	33.9	9.1e-12	164	114	51.82
gene2970	Scaffold7	Paenarthrobacter_sp_F1	Q72H67|3.A.1.1.25	Maltose transport system permease protein malF - Thermus thermophilus (strain HB27 / ATCC BAA-163 / DSM 7039).	The ATP-binding Cassette (ABC) Superfamily	P-P-bond-hydrolysis-driven transporters	Primary Active Transporters	31.9	1.6e-33	353	288	90.28
gene2971	Scaffold7	Paenarthrobacter_sp_F1	Q6MNM1|3.A.1.1.51	ABC-type Maltose/ Maltodextrin permease OS=Bdellovibrio bacteriovorus (strain ATCC 15356 / DSM 50701 / NCIB 9529 / HD100) OX=264462 GN=malG PE=3 SV=1	The ATP-binding Cassette (ABC) Superfamily	P-P-bond-hydrolysis-driven transporters	Primary Active Transporters	29.8	1.3e-32	345	265	89.23
gene2981	Scaffold7	Paenarthrobacter_sp_F1	Q9F349|3.A.1.5.35	Putative peptide transport system ATP-binding protein OS=Streptomyces coelicolor (strain ATCC BAA-471 / A3(2) / M145) GN=SCO5121 PE=3 SV=1	The ATP-binding Cassette (ABC) Superfamily	P-P-bond-hydrolysis-driven transporters	Primary Active Transporters	42.2	1.4e-62	604	285	78.3
gene2982	Scaffold7	Paenarthrobacter_sp_F1	Q9F350|3.A.1.5.35	Putative peptide transport system ATP-binding protein OS=Streptomyces coelicolor (strain ATCC BAA-471 / A3(2) / M145) GN=SCO5120 PE=3 SV=1	The ATP-binding Cassette (ABC) Superfamily	P-P-bond-hydrolysis-driven transporters	Primary Active Transporters	45	4.9e-67	642	298	93.13
gene2983	Scaffold7	Paenarthrobacter_sp_F1	Q9X0U8|3.A.1.5.14	Oligopeptide ABC transporter, permease protein - Thermotoga maritima	The ATP-binding Cassette (ABC) Superfamily	P-P-bond-hydrolysis-driven transporters	Primary Active Transporters	37.3	1.6e-43	439	277	89.94
gene2984	Scaffold7	Paenarthrobacter_sp_F1	Q9WXN7|3.A.1.5.16	Oligopeptide ABC transporter, permease protein - Thermotoga maritima	The ATP-binding Cassette (ABC) Superfamily	P-P-bond-hydrolysis-driven transporters	Primary Active Transporters	39.4	1.6e-65	629	322	99.08
gene2985	Scaffold7	Paenarthrobacter_sp_F1	P33590|3.A.1.5.3	Nickel-binding periplasmic protein precursor - Escherichia coli.	The ATP-binding Cassette (ABC) Superfamily	P-P-bond-hydrolysis-driven transporters	Primary Active Transporters	25.7	4.5e-31	334	451	80.97
gene2986	Scaffold7	Paenarthrobacter_sp_F1	B8H228|3.A.1.2.21	Inositol ABC transporter, periplasmic inositol-binding protein IbpA OS=Caulobacter crescentus (strain NA1000 / CB15N) GN=ibpA PE=4 SV=1	The ATP-binding Cassette (ABC) Superfamily	P-P-bond-hydrolysis-driven transporters	Primary Active Transporters	31.9	3.1e-09	144	128	35.96
gene2990	Scaffold7	Paenarthrobacter_sp_F1	Q9F9B2|3.A.1.2.7	FrcB - Rhizobium meliloti (Sinorhizobium meliloti).	The ATP-binding Cassette (ABC) Superfamily	P-P-bond-hydrolysis-driven transporters	Primary Active Transporters	53.6	7.4e-91	848	359	97.03
gene2991	Scaffold7	Paenarthrobacter_sp_F1	Q9F9B1|3.A.1.2.7	FRCC (Putative permease ABC transporter protein) - Rhizobium meliloti (Sinorhizobium meliloti).	The ATP-binding Cassette (ABC) Superfamily	P-P-bond-hydrolysis-driven transporters	Primary Active Transporters	51	3.7e-79	747	331	92.98
gene2992	Scaffold7	Paenarthrobacter_sp_F1	Q9F9B0|3.A.1.2.7	FRCA (Putative ATP-binding ABC transporter protein) - Rhizobium meliloti (Sinorhizobium meliloti).	The ATP-binding Cassette (ABC) Superfamily	P-P-bond-hydrolysis-driven transporters	Primary Active Transporters	62.5	1e-86	811	248	93.94
gene2996	Scaffold7	Paenarthrobacter_sp_F1	S5XTE7|2.A.80.1.4	Citrate uptake transporter, substrate binding protein OS=Corynebacterium glutamicum MB001 GN=tctC PE=4 SV=1	The Tricarboxylate Transporter (TTT) Family	Porters (uniporters, symporters, antiporters)	Electrochemical Potential-driven Transporters	33	5.4e-48	478	291	87.13
gene2997	Scaffold7	Paenarthrobacter_sp_F1	S5XH28|2.A.80.1.4	Citrate uptake transporter, membrane subunit OS=Corynebacterium glutamicum MB001 GN=cgp_3126 PE=4 SV=1	The Tricarboxylate Transporter (TTT) Family	Porters (uniporters, symporters, antiporters)	Electrochemical Potential-driven Transporters	34.7	6.4e-10	147	121	72.46
gene2998	Scaffold7	Paenarthrobacter_sp_F1	S5Y5N9|2.A.80.1.4	Citrate uptake transporter, membrane subunit OS=Corynebacterium glutamicum MB001 GN=tctA PE=4 SV=1	The Tricarboxylate Transporter (TTT) Family	Porters (uniporters, symporters, antiporters)	Electrochemical Potential-driven Transporters	50.1	8.9e-127	1159	494	96.48
gene3001	Scaffold7	Paenarthrobacter_sp_F1	G3LHZ3|3.A.1.1.35	GlpV OS=Rhizobium leguminosarum bv. viciae GN=glpV PE=4 SV=1	The ATP-binding Cassette (ABC) Superfamily	P-P-bond-hydrolysis-driven transporters	Primary Active Transporters	43.7	1.8e-11	164	71	16.59
gene3002	Scaffold7	Paenarthrobacter_sp_F1	Q9R9Q6|3.A.1.1.17	ThuF (Probable trehalosemaltose transporter permease protein) - Rhizobium meliloti (Sinorhizobium meliloti).	The ATP-binding Cassette (ABC) Superfamily	P-P-bond-hydrolysis-driven transporters	Primary Active Transporters	31.8	7.8e-35	364	283	95.93
gene3003	Scaffold7	Paenarthrobacter_sp_F1	G4FGN6|3.A.1.1.41	ABC-type transporter, integral membrane subunit OS=Thermotoga maritima (strain ATCC 43589 / MSB8 / DSM 3109 / JCM 10099) GN=ThemaDRAFT_1378 PE=3 SV=1	The ATP-binding Cassette (ABC) Superfamily	P-P-bond-hydrolysis-driven transporters	Primary Active Transporters	34.3	5.5e-39	400	268	86.73
gene3013	Scaffold7	Paenarthrobacter_sp_F1	Q93J92|3.A.1.1.36	Putative integral membrane binding-protein-dependent transport protein OS=Streptomyces coelicolor (strain ATCC BAA-471 / A3(2) / M145) GN=SCO7505 PE=3 SV=1	The ATP-binding Cassette (ABC) Superfamily	P-P-bond-hydrolysis-driven transporters	Primary Active Transporters	54.3	2.3e-82	774	298	100
gene3014	Scaffold7	Paenarthrobacter_sp_F1	Q93J93|3.A.1.1.36	Putative integral membrane binding-protein-dependent transport protein OS=Streptomyces coelicolor (strain ATCC BAA-471 / A3(2) / M145) GN=SCO7504 PE=3 SV=1	The ATP-binding Cassette (ABC) Superfamily	P-P-bond-hydrolysis-driven transporters	Primary Active Transporters	54	8.8e-93	864	309	98.1
gene3015	Scaffold7	Paenarthrobacter_sp_F1	Q93J94|3.A.1.1.36	Putative extracellular solute-binding protein OS=Streptomyces coelicolor (strain ATCC BAA-471 / A3(2) / M145) GN=SCO7503 PE=4 SV=1	The ATP-binding Cassette (ABC) Superfamily	P-P-bond-hydrolysis-driven transporters	Primary Active Transporters	43.3	2.6e-100	930	419	98.36
gene3029	Scaffold7	Paenarthrobacter_sp_F1	Q2J989|9.B.62.3.1	Copper resistance D OS=Frankia sp. (strain CcI3) GN=Francci3_2795 PE=4 SV=1	The Copper Resistance (CopD) Family	Putative transport proteins	Incompletely Characterized Transport Systems	37.3	2.7e-110	1018	667	94.88
gene3031	Scaffold7	Paenarthrobacter_sp_F1	P13512|2.A.4.1.1	COBALT-ZINC-CADMIUM RESISTANCE PROTEIN CZCD (CATION EFFLUX SYSTEM PROTEIN CZCD) - Alcaligenes eutrophus (Ralstonia eutropha).	The Cation Diffusion Facilitator (CDF) Family	Porters (uniporters, symporters, antiporters)	Electrochemical Potential-driven Transporters	40.1	8.1e-51	502	304	99.67
gene3035	Scaffold7	Paenarthrobacter_sp_F1	P42670|2.A.1.3.11	Puromycin resistance protein pur8 - Streptomyces lipmanii (Streptomyces alboniger).	The Major Facilitator Superfamily (MFS)	Porters (uniporters, symporters, antiporters)	Electrochemical Potential-driven Transporters	34.8	3e-60	585	444	92.5
gene3048	Scaffold7	Paenarthrobacter_sp_F1	P31545|2.A.108.2.3	Peroxidase ycdB - Escherichia coli (strain K12).	The Iron/Lead Transporter (ILT) Family	Porters (uniporters, symporters, antiporters)	Electrochemical Potential-driven Transporters	31.7	1e-35	373	396	95.42
gene3053	Scaffold7	Paenarthrobacter_sp_F1	T5KMB8|2.A.1.2.94	Uncharacterized protein OS=Microbacterium maritypicum MF109 GN=L687_16205 PE=4 SV=1	The Major Facilitator Superfamily (MFS)	Porters (uniporters, symporters, antiporters)	Electrochemical Potential-driven Transporters	32.5	1e-43	442	363	85.21
gene3072	Scaffold7	Paenarthrobacter_sp_F1	WP_128121392.1|9.B.34.1.8	EAL domain-containing protein [Pseudomonas zhaodongensis]	The Kinase/Phosphatase/Cyclic-GMP Synthase/Cyclic di-GMP Hydrolase (KPSH) Family	Putative transport proteins	Incompletely Characterized Transport Systems	36.9	2e-72	690	446	94.49
gene3074	Scaffold7	Paenarthrobacter_sp_F1	D4ZZR3|9.B.34.1.3	Putative diguanylate cyclase OS=Arthrospira platensis (strain NIES-39 / IAM M-135) GN=NIES39_A07490 PE=4 SV=1	The Kinase/Phosphatase/Cyclic-GMP Synthase/Cyclic di-GMP Hydrolase (KPSH) Family	Putative transport proteins	Incompletely Characterized Transport Systems	36.5	1.4e-18	225	163	41.58
gene3080	Scaffold7	Paenarthrobacter_sp_F1	P37643|2.A.1.6.10	Inner membrane metabolite transport protein yhjE OS=Escherichia coli (strain K12) GN=yhjE PE=1 SV=1	The Major Facilitator Superfamily (MFS)	Porters (uniporters, symporters, antiporters)	Electrochemical Potential-driven Transporters	39.7	6.7e-78	737	416	91.83
gene3089	Scaffold7	Paenarthrobacter_sp_F1	Q8RJU8|3.A.1.1.18	Transmembrane protein - Streptomyces olivaceoviridis (Streptomyces corchorusii).	The ATP-binding Cassette (ABC) Superfamily	P-P-bond-hydrolysis-driven transporters	Primary Active Transporters	55.7	8.6e-82	769	270	90.91
gene3090	Scaffold7	Paenarthrobacter_sp_F1	Q00750|3.A.1.1.28	Multiple sugar-binding transport system permease protein msmF - Streptococcus mutans.	The ATP-binding Cassette (ABC) Superfamily	P-P-bond-hydrolysis-driven transporters	Primary Active Transporters	32.9	8.5e-33	347	280	82.11
gene3091	Scaffold7	Paenarthrobacter_sp_F1	Q8RJV0|3.A.1.1.18	NgcE binding protein - Streptomyces olivaceoviridis (Streptomyces corchorusii).	The ATP-binding Cassette (ABC) Superfamily	P-P-bond-hydrolysis-driven transporters	Primary Active Transporters	34.1	5.2e-65	626	457	97.44
gene3103	Scaffold7	Paenarthrobacter_sp_F1	O53656|2.A.86.1.7	UPF0118 membrane protein Rv0205/MT0215 OS=Mycobacterium tuberculosis GN=Rv0205 PE=3 SV=1	The Autoinducer-2 Exporter (AI-2E) Family (Formerly the PerM Family, TC #9.B.22)	Porters (uniporters, symporters, antiporters)	Electrochemical Potential-driven Transporters	38.9	8.8e-47	468	335	88.62
gene3114	Scaffold8	Paenarthrobacter_sp_F1	D5UKP1|2.A.1.3.80	Drug resistance transporter, EmrB/QacA subfamily OS=Cellulomonas flavigena (strain ATCC 482 / DSM 20109 / NCIB 8073 / NRS 134) OX=446466 GN=Cfla_0952 PE=3 SV=1	The Major Facilitator Superfamily (MFS)	Porters (uniporters, symporters, antiporters)	Electrochemical Potential-driven Transporters	43.4	3e-10	148	76	73.79
gene3117	Scaffold8	Paenarthrobacter_sp_F1	Q47539|3.A.1.17.1	Taurine transport system permease protein tauC - Escherichia coli.	The ATP-binding Cassette (ABC) Superfamily	P-P-bond-hydrolysis-driven transporters	Primary Active Transporters	28.5	1.8e-23	266	253	87.85
gene3118	Scaffold8	Paenarthrobacter_sp_F1	Q55107|3.A.1.16.3	CYTOPLASMIC MEMBRANE PROTEIN C (CMPC PROTEIN) - Synechococcus sp. (strain PCC 7942) (Anacystis nidulans R2).	The ATP-binding Cassette (ABC) Superfamily	P-P-bond-hydrolysis-driven transporters	Primary Active Transporters	41.6	3.9e-46	461	240	93.39
gene3124	Scaffold8	Paenarthrobacter_sp_F1	WP_106247303.1|1.A.115.1.3	SDR family NAD(P)-dependent oxidoreductase [Allonocardiopsis opalescens]	The Pore-forming NADPH-dependent 1-Acyldihydroxyacetone Phosphate Reductase (Ayr1) Family	伪-Type Channels	Channels/Pores	27.9	4.4e-11	159	204	73.38
gene3134	Scaffold8	Paenarthrobacter_sp_F1	Q9F9B2|3.A.1.2.7	FrcB - Rhizobium meliloti (Sinorhizobium meliloti).	The ATP-binding Cassette (ABC) Superfamily	P-P-bond-hydrolysis-driven transporters	Primary Active Transporters	56.4	7.5e-101	934	340	97.14
gene3135	Scaffold8	Paenarthrobacter_sp_F1	Q9F9B1|3.A.1.2.7	FRCC (Putative permease ABC transporter protein) - Rhizobium meliloti (Sinorhizobium meliloti).	The ATP-binding Cassette (ABC) Superfamily	P-P-bond-hydrolysis-driven transporters	Primary Active Transporters	48.8	3.9e-81	764	321	89.42
gene3136	Scaffold8	Paenarthrobacter_sp_F1	Q9F9B0|3.A.1.2.7	FRCA (Putative ATP-binding ABC transporter protein) - Rhizobium meliloti (Sinorhizobium meliloti).	The ATP-binding Cassette (ABC) Superfamily	P-P-bond-hydrolysis-driven transporters	Primary Active Transporters	68.8	4.4e-96	892	253	90.36
gene3149	Scaffold8	Paenarthrobacter_sp_F1	WP_224341048.1|8.A.192.1.5	J domain-containing protein [Kovacikia minuta]	The DnaJ Homolog (DnaJ) Family	Auxiliary transport proteins	Accessory Factors Involved in Transport	40	1.1e-42	432	296	90.24
gene3151	Scaffold8	Paenarthrobacter_sp_F1	G4NXA5|1.A.33.1.4	Chaperone protein DnaK OS=Bacillus subtilis subsp. spizizenii TU-B-10 GN=dnaK PE=3 SV=1	The Cation Channel-forming Heat Shock Protein-70 (Hsp70) Family	伪-Type Channels	Channels/Pores	58.6	9.9e-189	1694	621	100
gene3160	Scaffold8	Paenarthrobacter_sp_F1	Q7AKP1|3.A.1.1.44	Putative maltose-binding protein OS=Streptomyces coelicolor (strain ATCC BAA-471 / A3(2) / M145) GN=SCO2231 PE=4 SV=1	The ATP-binding Cassette (ABC) Superfamily	P-P-bond-hydrolysis-driven transporters	Primary Active Transporters	27.3	1.1e-21	252	410	95.79
gene3161	Scaffold8	Paenarthrobacter_sp_F1	Q8YU29|3.A.1.1.52	Sugar ABC transport system, permease protein OS=Nostoc sp. (strain PCC 7120 / SAG 25.82 / UTEX 2576) GN=alr2532 PE=3 SV=1	The ATP-binding Cassette (ABC) Superfamily	P-P-bond-hydrolysis-driven transporters	Primary Active Transporters	36.8	3.1e-45	454	281	88.36
gene3162	Scaffold8	Paenarthrobacter_sp_F1	I7G593|3.A.1.1.60	Sugar-transport integral membrane protein ABC transporter UspB OS=Mycolicibacterium smegmatis (strain ATCC 700084 / mc(2)155) OX=246196 GN=uspB PE=3 SV=1	The ATP-binding Cassette (ABC) Superfamily	P-P-bond-hydrolysis-driven transporters	Primary Active Transporters	40.9	4.2e-41	418	228	79.17
gene3171	Scaffold8	Paenarthrobacter_sp_F1	D6ZW64|3.A.1.1.48	Extracellular solute-binding protein, family 1 OS=Bifidobacterium longum subsp. longum (strain JDM301) GN=BLJ_1686 PE=4 SV=1	The ATP-binding Cassette (ABC) Superfamily	P-P-bond-hydrolysis-driven transporters	Primary Active Transporters	29.1	6.6e-38	392	435	99.32
gene3172	Scaffold8	Paenarthrobacter_sp_F1	D6ZW63|3.A.1.1.48	MalF-type ABC sugar transport systems permease component OS=Bifidobacterium longum subsp. longum (strain JDM301) GN=BLJ_1685 PE=3 SV=1	The ATP-binding Cassette (ABC) Superfamily	P-P-bond-hydrolysis-driven transporters	Primary Active Transporters	36.9	1.4e-47	474	287	92.58
gene3173	Scaffold8	Paenarthrobacter_sp_F1	D6ZW62|3.A.1.1.48	Permease of ABC transporter for sugars OS=Bifidobacterium longum subsp. longum (strain JDM301) GN=BLJ_1684 PE=3 SV=1	The ATP-binding Cassette (ABC) Superfamily	P-P-bond-hydrolysis-driven transporters	Primary Active Transporters	39.3	1.4e-50	500	297	97.06
gene3175	Scaffold8	Paenarthrobacter_sp_F1	Q9KXM5|3.A.3.23.1	Cation-transporting ATPase - Streptomyces coelicolor.	The P-type ATPase (P-ATPase) Superfamily	P-P-bond-hydrolysis-driven transporters	Primary Active Transporters	44.1	4.8e-159	1439	767	94.81
gene3188	Scaffold8	Paenarthrobacter_sp_F1	C6GYU4|2.A.76.1.9	PimT protein OS=Streptomyces natalensis GN=pimT PE=4 SV=1	The Resistance to Homoserine/Threonine (RhtB) Family	Porters (uniporters, symporters, antiporters)	Electrochemical Potential-driven Transporters	31.8	5.7e-12	166	211	89.41
gene3195	Scaffold8	Paenarthrobacter_sp_F1	Q92R43|1.A.8.12.10	PUTATIVE TRANSPORT TRANSMEMBRANE PROTEIN - Rhizobium meliloti (Sinorhizobium meliloti)	The Major Intrinsic Protein (MIP) Family	伪-Type Channels	Channels/Pores	50.9	6.2e-41	416	214	85.26
gene3199	Scaffold8	Paenarthrobacter_sp_F1	Q53902|2.A.6.5.1	Putative membrane protein ACTII-3 - Streptomyces coelicolor.	The Resistance-Nodulation-Cell Division (RND) Superfamily	Porters (uniporters, symporters, antiporters)	Electrochemical Potential-driven Transporters	43.1	1.6e-129	1184	696	96.13
gene3206	Scaffold8	Paenarthrobacter_sp_F1	P0AG34|2.A.76.1.1	Homoserine/homoserine lactone efflux protein - Escherichia coli.	The Resistance to Homoserine/Threonine (RhtB) Family	Porters (uniporters, symporters, antiporters)	Electrochemical Potential-driven Transporters	46.2	1.5e-40	412	199	95.67
gene3210	Scaffold8	Paenarthrobacter_sp_F1	A2RJJ9|2.A.1.3.37	Putative uncharacterized protein OS=Lactococcus lactis subsp. cremoris (strain MG1363) GN=llmg_0856 PE=4 SV=1	The Major Facilitator Superfamily (MFS)	Porters (uniporters, symporters, antiporters)	Electrochemical Potential-driven Transporters	47.4	1.7e-111	1027	472	98.13
gene3219	Scaffold8	Paenarthrobacter_sp_F1	Q47689|2.A.3.1.10	Probable S-methylmethionine permease - Escherichia coli.	The Amino Acid-Polyamine-Organocation (APC) Family	Porters (uniporters, symporters, antiporters)	Electrochemical Potential-driven Transporters	55.5	1.7e-140	1277	456	94.21
gene3224	Scaffold8	Paenarthrobacter_sp_F1	Q5VQ79|2.A.53.1.16	Os06g0143700 protein OS=Oryza sativa subsp. japonica OX=39947 GN=SPDT PE=2 SV=1	The Sulfate Permease (SulP) Family	Porters (uniporters, symporters, antiporters)	Electrochemical Potential-driven Transporters	30.2	1.4e-51	511	541	95.41
gene3235	Scaffold8	Paenarthrobacter_sp_F1	O34572|3.A.1.30.1	Putative HMP/thiamine permease protein ykoC OS=Bacillus subtilis GN=ykoC PE=1 SV=1	The ATP-binding Cassette (ABC) Superfamily	P-P-bond-hydrolysis-driven transporters	Primary Active Transporters	24.8	1.3e-09	146	237	89.77
gene3236	Scaffold8	Paenarthrobacter_sp_F1	O34362|3.A.1.30.1	Putative HMP/thiamine import ATP-binding protein ykoD OS=Bacillus subtilis GN=ykoD PE=1 SV=1	The ATP-binding Cassette (ABC) Superfamily	P-P-bond-hydrolysis-driven transporters	Primary Active Transporters	35.2	9.8e-73	693	467	89.46
gene3240	Scaffold8	Paenarthrobacter_sp_F1	Q9KDA1|2.A.63.1.2	Na+/H+ antiporter OS=Bacillus halodurans GN=BH1313 PE=4 SV=1	The Monovalent Cation (K+ or Na+):Proton Antiporter-3 (CPA3) Family	Porters (uniporters, symporters, antiporters)	Electrochemical Potential-driven Transporters	35.2	8.6e-10	145	105	80.77
gene3243	Scaffold8	Paenarthrobacter_sp_F1	Q9KD98|2.A.63.1.2	Na+/H+ antiporter OS=Bacillus halodurans GN=BH1316 PE=3 SV=1	The Monovalent Cation (K+ or Na+):Proton Antiporter-3 (CPA3) Family	Porters (uniporters, symporters, antiporters)	Electrochemical Potential-driven Transporters	41.6	7.5e-97	901	504	95.64
gene3244	Scaffold8	Paenarthrobacter_sp_F1	Q7AJW0|2.A.63.1.2	Na+/H+ antiporter OS=Bacillus halodurans GN=BH1317 PE=4 SV=1	The Monovalent Cation (K+ or Na+):Proton Antiporter-3 (CPA3) Family	Porters (uniporters, symporters, antiporters)	Electrochemical Potential-driven Transporters	43.4	5.1e-15	191	112	67.47
gene3245	Scaffold8	Paenarthrobacter_sp_F1	Q52978|2.A.63.1.1	PhaA protein - Rhizobium meliloti (Sinorhizobium meliloti).	The Monovalent Cation (K+ or Na+):Proton Antiporter-3 (CPA3) Family	Porters (uniporters, symporters, antiporters)	Electrochemical Potential-driven Transporters	34.9	8.4e-121	1110	964	95.83
gene3246	Scaffold8	Paenarthrobacter_sp_F1	C5C6P3|2.A.1.24.5	Major facilitator superfamily permease OS=Micrococcus luteus (strain ATCC 4698 / DSM 20030 / JCM 1464 / NBRC 3333 / NCIMB 9278 / NCTC 2665 / VKM Ac-2230) GN=Mlut_18980 PE=4 SV=1	The Major Facilitator Superfamily (MFS)	Porters (uniporters, symporters, antiporters)	Electrochemical Potential-driven Transporters	50	4.2e-107	989	443	94.86
gene3257	Scaffold8	Paenarthrobacter_sp_F1	WP_067456760.1|2.A.1.30.2	MFS transporter [Actinomadura macra]	The Major Facilitator Superfamily (MFS)	Porters (uniporters, symporters, antiporters)	Electrochemical Potential-driven Transporters	41.9	4.7e-79	747	397	86.12
gene3259	Scaffold8	Paenarthrobacter_sp_F1	P34943|3.D.1.6.1	NADH dehydrogenase [ubiquinone] 1 alpha subcomplex subunit 9, mitochondrial - Bos taurus (Bovine).	The H+ or Na+-translocating NADH Dehydrogenase (NDH) Family	Oxidoreduction-driven transporters	Primary Active Transporters	24.7	4.5e-09	142	176	56.77
gene3271	Scaffold8	Paenarthrobacter_sp_F1	AUZ87169.1|9.B.126.2.9	ribonuclease BN [Arthrobacter agilis]	The Putative Lipid IV Exporter (YhjD) Family	Putative transport proteins	Incompletely Characterized Transport Systems	61.2	2.4e-118	1085	348	96.94
gene3272	Scaffold8	Paenarthrobacter_sp_F1	AKM80417|3.A.1.105.21	ABC transporter permease [Candidatus Saccharibacteria bacterium GW2011_GWC2_44_17]	The ATP-binding Cassette (ABC) Superfamily	P-P-bond-hydrolysis-driven transporters	Primary Active Transporters	39.7	1.8e-40	412	244	96.44
gene3273	Scaffold8	Paenarthrobacter_sp_F1	Q9F2Y8|3.A.1.105.13	Putative ABC transport system ATP-binding protein OS=Streptomyces coelicolor (strain ATCC BAA-471 / A3(2) / M145) GN=SCO4359 PE=3 SV=1	The ATP-binding Cassette (ABC) Superfamily	P-P-bond-hydrolysis-driven transporters	Primary Active Transporters	51.3	2.2e-75	714	309	97.78
gene3283	Scaffold8	Paenarthrobacter_sp_F1	Q8N0W4|8.A.117.1.3	Neuroligin-4, X-linked OS=Homo sapiens OX=9606 GN=NLGN4X PE=1 SV=1	The Neuroligin (Nlg) Family	Auxiliary transport proteins	Accessory Factors Involved in Transport	29.7	2.6e-30	327	298	59.36
gene3287	Scaffold8	Paenarthrobacter_sp_F1	P54536|3.A.1.3.15	Probable amino-acid ABC transporter permease protein yqiY - Bacillus subtilis.	The ATP-binding Cassette (ABC) Superfamily	P-P-bond-hydrolysis-driven transporters	Primary Active Transporters	33.6	1.6e-24	274	210	96.77
gene3288	Scaffold8	Paenarthrobacter_sp_F1	P73544|3.A.1.3.12	GLUTAMINE-BINDING PERIPLASMIC PROTEIN - Synechocystis sp. (strain PCC 6803).	The ATP-binding Cassette (ABC) Superfamily	P-P-bond-hydrolysis-driven transporters	Primary Active Transporters	35.6	4.2e-22	253	195	91.98
gene3289	Scaffold8	Paenarthrobacter_sp_F1	Q9F3K7|3.A.1.3.24	ATP-binding protein OS=Streptomyces coelicolor (strain ATCC BAA-471 / A3(2) / M145) GN=SCO5258 PE=3 SV=1	The ATP-binding Cassette (ABC) Superfamily	P-P-bond-hydrolysis-driven transporters	Primary Active Transporters	55	3.6e-68	651	243	94.92
gene3301	Scaffold8	Paenarthrobacter_sp_F1	Q9AK33|2.A.69.3.1	Putative transport integral membrane protein OS=Streptomyces coelicolor (strain ATCC BAA-471 / A3(2) / M145) GN=SCO4893 PE=4 SV=1	The Auxin Efflux Carrier (AEC) Family	Porters (uniporters, symporters, antiporters)	Electrochemical Potential-driven Transporters	44.8	2.1e-54	533	307	99.68
gene3304	Scaffold8	Paenarthrobacter_sp_F1	Q9F3K5|3.A.1.3.24	Secreted protein OS=Streptomyces coelicolor (strain ATCC BAA-471 / A3(2) / M145) GN=SCO5260 PE=4 SV=1	The ATP-binding Cassette (ABC) Superfamily	P-P-bond-hydrolysis-driven transporters	Primary Active Transporters	29.6	1.5e-18	224	254	77.68
gene3312	Scaffold8	Paenarthrobacter_sp_F1	Q8RCC4|3.A.1.3.27	ABC-type amino acid transport system, periplasmic component OS=Caldanaerobacter subterraneus subsp. tengcongensis (strain DSM 15242 / JCM 11007 / NBRC 100824 / MB4) GN=ArtI PE=3 SV=1	The ATP-binding Cassette (ABC) Superfamily	P-P-bond-hydrolysis-driven transporters	Primary Active Transporters	25.1	1.4e-08	138	233	68.73
gene3313	Scaffold8	Paenarthrobacter_sp_F1	Q9F3K7|3.A.1.3.24	ATP-binding protein OS=Streptomyces coelicolor (strain ATCC BAA-471 / A3(2) / M145) GN=SCO5258 PE=3 SV=1	The ATP-binding Cassette (ABC) Superfamily	P-P-bond-hydrolysis-driven transporters	Primary Active Transporters	61.4	1.4e-87	819	249	82.18
gene3314	Scaffold8	Paenarthrobacter_sp_F1	Q9F3K6|3.A.1.3.24	Permease OS=Streptomyces coelicolor (strain ATCC BAA-471 / A3(2) / M145) GN=SCO5259 PE=3 SV=1	The ATP-binding Cassette (ABC) Superfamily	P-P-bond-hydrolysis-driven transporters	Primary Active Transporters	43.2	2.9e-59	575	292	90.97
gene3318	Scaffold8	Paenarthrobacter_sp_F1	P9WG63|5.A.1.2.9	Protein DipZ OS=Mycobacterium tuberculosis (strain ATCC 25618 / H37Rv) GN=dipZ PE=1 SV=1	The Disulfide Bond Oxidoreductase D (DsbD) Family	Transmembrane 2-electron transfer carriers	Transmembrane Electron Carriers	37.3	3.8e-21	249	139	21.16
gene3319	Scaffold8	Paenarthrobacter_sp_F1	Q2J989|9.B.62.3.1	Copper resistance D OS=Frankia sp. (strain CcI3) GN=Francci3_2795 PE=4 SV=1	The Copper Resistance (CopD) Family	Putative transport proteins	Incompletely Characterized Transport Systems	36.9	2.3e-110	1019	709	93.17
gene3331	Scaffold9	Paenarthrobacter_sp_F1	P9WL31|3.A.1.21.2	Uncharacterized protein Rv2895c OS=Mycobacterium tuberculosis (strain ATCC 25618 / H37Rv) OX=83332 GN=Rv2895c PE=1 SV=1	The ATP-binding Cassette (ABC) Superfamily	P-P-bond-hydrolysis-driven transporters	Primary Active Transporters	32.1	3.4e-21	247	235	67.14
gene3332	Scaffold9	Paenarthrobacter_sp_F1	Q9S215|3.A.1.14.22	Putative iron-siderophore uptake system ATP-binding component OS=Streptomyces coelicolor (strain ATCC BAA-471 / A3(2) / M145) GN=SCO1785 PE=3 SV=1	The ATP-binding Cassette (ABC) Superfamily	P-P-bond-hydrolysis-driven transporters	Primary Active Transporters	59.4	6.9e-86	804	266	97.08
gene3333	Scaffold9	Paenarthrobacter_sp_F1	Q9S214|3.A.1.14.22	Putative iron-siderophore uptake system transmembrane component OS=Streptomyces coelicolor (strain ATCC BAA-471 / A3(2) / M145) GN=SCO1786 PE=4 SV=1	The ATP-binding Cassette (ABC) Superfamily	P-P-bond-hydrolysis-driven transporters	Primary Active Transporters	39.9	9.2e-49	485	346	93.51
gene3334	Scaffold9	Paenarthrobacter_sp_F1	Q9S213|3.A.1.14.22	Putative iron-siderophore uptake system transmembrane component OS=Streptomyces coelicolor (strain ATCC BAA-471 / A3(2) / M145) GN=SCO1787 PE=4 SV=1	The ATP-binding Cassette (ABC) Superfamily	P-P-bond-hydrolysis-driven transporters	Primary Active Transporters	50.5	4.1e-81	764	327	88.14
gene3335	Scaffold9	Paenarthrobacter_sp_F1	Q9RK12|3.A.1.14.13	Putative iron-siderophore binding lipoprotein - Streptomyces coelicolor.	The ATP-binding Cassette (ABC) Superfamily	P-P-bond-hydrolysis-driven transporters	Primary Active Transporters	31.6	2.8e-31	334	339	95.22
gene3345	Scaffold9	Paenarthrobacter_sp_F1	P77735|8.A.5.1.6	Uncharacterized oxidoreductase YajO OS=Escherichia coli (strain K12) GN=yajO PE=3 SV=2	The Voltage-gated K+ Channel 脦虏-subunit (Kv脦虏) Family	Auxiliary transport proteins	Accessory Factors Involved in Transport	34.5	4.7e-39	401	312	90.7
gene3364	Scaffold9	Paenarthrobacter_sp_F1	P40812|2.A.3.1.8	L-asparagine permease (L-asparagine transport protein) - Salmonella typhimurium.	The Amino Acid-Polyamine-Organocation (APC) Family	Porters (uniporters, symporters, antiporters)	Electrochemical Potential-driven Transporters	58.8	1.9e-153	1389	489	97.41
gene3367	Scaffold9	Paenarthrobacter_sp_F1	P63144|8.A.5.1.3	Voltage-gated potassium channel subunit beta-1 - Rattus norvegicus (Rat).	The Voltage-gated K+ Channel 脦虏-subunit (Kv脦虏) Family	Auxiliary transport proteins	Accessory Factors Involved in Transport	23.5	2.7e-09	144	268	85.9
gene3373	Scaffold9	Paenarthrobacter_sp_F1	B7G1T3|3.A.25.1.1	Predicted protein OS=Phaeodactylum tricornutum (strain CCAP 1055/1) GN=sCdc48 PE=3 SV=1	The Symbiont-specific ERAD-like Machinery (SELMA) Family	P-P-bond-hydrolysis-driven transporters	Primary Active Transporters	28	2.7e-20	240	208	48.15
gene3376	Scaffold9	Paenarthrobacter_sp_F1	WP_106247303.1|1.A.115.1.3	SDR family NAD(P)-dependent oxidoreductase [Allonocardiopsis opalescens]	The Pore-forming NADPH-dependent 1-Acyldihydroxyacetone Phosphate Reductase (Ayr1) Family	伪-Type Channels	Channels/Pores	29.2	2.9e-17	212	250	95.06
gene3389	Scaffold9	Paenarthrobacter_sp_F1	P0C0L7|2.A.1.6.4	Proline/betaine transporter - Escherichia coli.	The Major Facilitator Superfamily (MFS)	Porters (uniporters, symporters, antiporters)	Electrochemical Potential-driven Transporters	37.5	8.5e-81	762	415	91.81
gene3401	Scaffold9	Paenarthrobacter_sp_F1	Q5YNM5|9.B.234.1.3	Uncharacterized protein OS=Nocardia farcinica (strain IFM 10152) GN=NFA_53640 PE=4 SV=1	The 4 TMS DUF456 Domain (DUF456) Family	Putative transport proteins	Incompletely Characterized Transport Systems	44.4	2e-27	298	151	90.42
gene3409	Scaffold9	Paenarthrobacter_sp_F1	T5KMB8|2.A.1.2.94	Uncharacterized protein OS=Microbacterium maritypicum MF109 GN=L687_16205 PE=4 SV=1	The Major Facilitator Superfamily (MFS)	Porters (uniporters, symporters, antiporters)	Electrochemical Potential-driven Transporters	30.8	1.1e-37	390	404	93.09
gene3411	Scaffold9	Paenarthrobacter_sp_F1	O69070|2.A.1.3.29	Tetracycline efflux protein - Streptomyces rimosus.	The Major Facilitator Superfamily (MFS)	Porters (uniporters, symporters, antiporters)	Electrochemical Potential-driven Transporters	41.2	3.1e-117	1077	536	97.45
gene3412	Scaffold9	Paenarthrobacter_sp_F1	Q0SE66|2.A.1.1.81	Sugar transporter, MFS superfamily protein OS=Rhodococcus sp. (strain RHA1) GN=RHA1_ro02365 PE=3 SV=1	The Major Facilitator Superfamily (MFS)	Porters (uniporters, symporters, antiporters)	Electrochemical Potential-driven Transporters	56.1	1.9e-131	1199	449	91.82
gene3413	Scaffold9	Paenarthrobacter_sp_F1	O06473|2.A.1.32.3	Multidrug efflux protein yfmO OS=Bacillus subtilis (strain 168) GN=yfmO PE=2 SV=1	The Major Facilitator Superfamily (MFS)	Porters (uniporters, symporters, antiporters)	Electrochemical Potential-driven Transporters	53.5	6.1e-102	944	389	94.42
gene3419	Scaffold9	Paenarthrobacter_sp_F1	AKM80418|3.A.1.105.21	daunorubicin resistance ABC transporter ATPase, antibiotic transport system ATP-binding protein [Candidatus Saccharibacteria bacterium GW2011_GWC2_44_17]	The ATP-binding Cassette (ABC) Superfamily	P-P-bond-hydrolysis-driven transporters	Primary Active Transporters	53.9	1.2e-63	612	226	87.26
gene3420	Scaffold9	Paenarthrobacter_sp_F1	AKM80417|3.A.1.105.21	ABC transporter permease [Candidatus Saccharibacteria bacterium GW2011_GWC2_44_17]	The ATP-binding Cassette (ABC) Superfamily	P-P-bond-hydrolysis-driven transporters	Primary Active Transporters	41.6	4.8e-49	486	244	96.44
gene3421	Scaffold9	Paenarthrobacter_sp_F1	P0AAE0|2.A.3.1.7	D-serine/D-alanine/glycine transporter - Escherichia coli.	The Amino Acid-Polyamine-Organocation (APC) Family	Porters (uniporters, symporters, antiporters)	Electrochemical Potential-driven Transporters	66.7	2.3e-164	1483	447	91.98
gene3422	Scaffold9	Paenarthrobacter_sp_F1	Q9X665|3.A.1.14.7	FhuA (FhuC) (Ferrichrome transport ATP-binding protein) - Staphylococcus aureus	The ATP-binding Cassette (ABC) Superfamily	P-P-bond-hydrolysis-driven transporters	Primary Active Transporters	44.1	2.8e-49	488	227	90.08
gene3423	Scaffold9	Paenarthrobacter_sp_F1	Q9RK10|3.A.1.14.13	Putative iron-siderophore permease transmembrane protein - Streptomyces coelicolor.	The ATP-binding Cassette (ABC) Superfamily	P-P-bond-hydrolysis-driven transporters	Primary Active Transporters	27	1.5e-08	138	281	80.52
gene3424	Scaffold9	Paenarthrobacter_sp_F1	P40410|3.A.1.14.15	Iron-uptake system permease protein feuB - Bacillus subtilis.	The ATP-binding Cassette (ABC) Superfamily	P-P-bond-hydrolysis-driven transporters	Primary Active Transporters	27.9	6.7e-27	296	307	93.03
gene3427	Scaffold9	Paenarthrobacter_sp_F1	P00550|4.A.2.1.2	PTS SYSTEM, MANNITOL-SPECIFIC IIABC COMPONENT (EIIABC-MTL) (MANNITOL- PERMEASE IIABC COMPONENT) (PHOSPHOTRANSFERASE ENZYME II, ABC COMPONENT) (EC 2.7.1.69) (EII-MTL) - Escherichia coli.	The PTS Fructose-Mannitol (Fru) Family	Phosphotransfer-driven Group Translocators (PTS)	Group Translocators	50.2	7.3e-169	1523	660	97.2
gene3429	Scaffold9	Paenarthrobacter_sp_F1	Q0S1M9|8.A.7.1.2	Phosphoenolpyruvate--protein phosphotransferase OS=Rhodococcus sp. (strain RHA1) GN=RHA1_ro06785 PE=3 SV=1	The Phosphotransferase System Enzyme I (EI) Family	Auxiliary transport proteins	Accessory Factors Involved in Transport	50.1	1e-123	1133	542	96.61
gene3430	Scaffold9	Paenarthrobacter_sp_F1	Q5V5X3|4.A.2.1.26	Phosphocarrier protein Hpr OS=Haloarcula marismortui (strain ATCC 43049 / DSM 3752 / JCM 8966 / VKM B-1809) GN=hpr PE=4 SV=1	The PTS Fructose-Mannitol (Fru) Family	Phosphotransfer-driven Group Translocators (PTS)	Group Translocators	40.9	2.5e-11	157	90	97.83
gene3441	Scaffold9	Paenarthrobacter_sp_F1	P0C186|3.D.2.2.1	NAD(P) transhydrogenase subunit alpha part 1 - Rhodospirillum rubrum.	The Proton-translocating Transhydrogenase (PTH) Family	Oxidoreduction-driven transporters	Primary Active Transporters	32.7	1.5e-30	328	272	73.12
gene3447	Scaffold9	Paenarthrobacter_sp_F1	P63395|3.A.1.5.26	Uncharacterized ABC transporter ATP-binding protein Rv1281c/MT1318 OS=Mycobacterium tuberculosis GN=Rv1281c PE=3 SV=1	The ATP-binding Cassette (ABC) Superfamily	P-P-bond-hydrolysis-driven transporters	Primary Active Transporters	53.7	1.1e-180	1625	617	85.81
gene3448	Scaffold9	Paenarthrobacter_sp_F1	P66964|3.A.1.5.26	Putative peptide transport permease protein Rv1282c/MT1319 OS=Mycobacterium tuberculosis GN=Rv1282c PE=3 SV=1	The ATP-binding Cassette (ABC) Superfamily	P-P-bond-hydrolysis-driven transporters	Primary Active Transporters	38.9	1.4e-53	526	285	88.51
gene3449	Scaffold9	Paenarthrobacter_sp_F1	P66966|3.A.1.5.26	Putative peptide transport permease protein Rv1283c/MT1320 OS=Mycobacterium tuberculosis GN=Rv1283c PE=3 SV=1	The ATP-binding Cassette (ABC) Superfamily	P-P-bond-hydrolysis-driven transporters	Primary Active Transporters	35.5	2.1e-52	516	326	99.69
gene3459	Scaffold9	Paenarthrobacter_sp_F1	P76037|2.A.3.1.13	Putrescine importer - Escherichia coli (strain K12).	The Amino Acid-Polyamine-Organocation (APC) Family	Porters (uniporters, symporters, antiporters)	Electrochemical Potential-driven Transporters	35.5	7.7e-61	590	439	94
gene3461	Scaffold9	Paenarthrobacter_sp_F1	WP_019546689.1|9.B.105.4.3	hypothetical protein [Streptomyces sulphureus]	The Lead Resistance Fusion Protein (PbrBC) Family	Putative transport proteins	Incompletely Characterized Transport Systems	37.2	2e-25	282	198	83.54
gene3466	Scaffold9	Paenarthrobacter_sp_F1	PFG72966.1|1.E.40.3.8	putative membrane protein [Chloroflexi bacterium G233]	The Mycobacterial 4 TMS Phage Holin (MP4 Holin) Family	Holins	Channels/Pores	33.1	4.6e-09	139	132	92.96
gene3473	Scaffold9	Paenarthrobacter_sp_F1	RZD32576|1.A.115.1.2	NAD-binding protein [Euryarchaeota archaeon]	The Pore-forming NADPH-dependent 1-Acyldihydroxyacetone Phosphate Reductase (Ayr1) Family	伪-Type Channels	Channels/Pores	35.7	9.6e-18	216	177	71.08
gene3474	Scaffold9	Paenarthrobacter_sp_F1	P0C0L7|2.A.1.6.4	Proline/betaine transporter - Escherichia coli.	The Major Facilitator Superfamily (MFS)	Porters (uniporters, symporters, antiporters)	Electrochemical Potential-driven Transporters	36.9	6e-71	677	426	95.52
gene3495	Scaffold9	Paenarthrobacter_sp_F1	A6TAG3|1.E.43.1.1	Putative uncharacterized protein yeaQ OS=Klebsiella pneumoniae subsp. pneumoniae (strain ATCC 700721 / MGH 78578) GN=yeaQ PE=4 SV=1	The Putative Transglycosylase-associated Holin (T-A Hol) Family	Holins	Channels/Pores	43.6	2.5e-13	174	78	87.64
gene3513	Scaffold9	Paenarthrobacter_sp_F1	D6ZW63|3.A.1.1.48	MalF-type ABC sugar transport systems permease component OS=Bifidobacterium longum subsp. longum (strain JDM301) GN=BLJ_1685 PE=3 SV=1	The ATP-binding Cassette (ABC) Superfamily	P-P-bond-hydrolysis-driven transporters	Primary Active Transporters	36.4	3.5e-49	488	302	96.49
gene3514	Scaffold9	Paenarthrobacter_sp_F1	D6ZW62|3.A.1.1.48	Permease of ABC transporter for sugars OS=Bifidobacterium longum subsp. longum (strain JDM301) GN=BLJ_1684 PE=3 SV=1	The ATP-binding Cassette (ABC) Superfamily	P-P-bond-hydrolysis-driven transporters	Primary Active Transporters	38.4	1.2e-51	509	303	100
gene3520	Scaffold9	Paenarthrobacter_sp_F1	Q79VC7|2.A.1.21.2	2.A.1.21.2 MULTIDRUG RESISTANCE PROTEIN	The Major Facilitator Superfamily (MFS)	Porters (uniporters, symporters, antiporters)	Electrochemical Potential-driven Transporters	46.7	2.8e-103	956	426	90.45
gene3521	Scaffold9	Paenarthrobacter_sp_F1	WP_161837784|9.B.238.3.3	HAMP domain-containing histidine kinase [Anaerocolumna sedimenticola]	The Uncharacterized Bacterial 5 TMS Protein-1 (UBP1) Family	Putative transport proteins	Incompletely Characterized Transport Systems	24.6	3.9e-08	135	187	45.72
gene3523	Scaffold9	Paenarthrobacter_sp_F1	D8HIS0|8.A.104.1.8	Serine/threonine protein kinase OS=Amycolatopsis mediterranei (strain U-32) GN=AMED_8299 PE=3 SV=1	The 5'-AMP-activated protein kinase (AMPK) Family	Auxiliary transport proteins	Accessory Factors Involved in Transport	34.3	8.8e-38	391	307	68.68
gene3525	Scaffold9	Paenarthrobacter_sp_F1	Q9ZBQ0|2.A.39.1.6	Putative transmembrane protein OS=Streptomyces coelicolor (strain ATCC BAA-471 / A3(2) / M145) GN=SCO5579 PE=4 SV=1	The Nucleobase:Cation Symporter-1 (NCS1) Family	Porters (uniporters, symporters, antiporters)	Electrochemical Potential-driven Transporters	26.9	2.9e-31	335	451	93.76
gene3539	Scaffold9	Paenarthrobacter_sp_F1	CAF3382096.1|9.B.87.5.7	unnamed protein product [Rotaria sp. Silwood1]	The Selenoprotein P Receptor (SelP-Receptor) Family	Putative transport proteins	Incompletely Characterized Transport Systems	33.7	2.5e-16	205	177	50.72
gene3546	Scaffold9	Paenarthrobacter_sp_F1	Q04733|2.A.1.3.8	Cephamycin export protein cmcT - Nocardia lactamdurans.	The Major Facilitator Superfamily (MFS)	Porters (uniporters, symporters, antiporters)	Electrochemical Potential-driven Transporters	35.2	5.7e-56	548	459	99.14
gene3552	Scaffold10	Paenarthrobacter_sp_F1	B3EYN1|3.A.1.1.57	Sugar abc transporter, permease protein OS=Geobacillus stearothermophilus OX=1422 GN=abnJ PE=3 SV=1	The ATP-binding Cassette (ABC) Superfamily	P-P-bond-hydrolysis-driven transporters	Primary Active Transporters	39.9	5.3e-58	564	273	87.22
gene3553	Scaffold10	Paenarthrobacter_sp_F1	Q7WWQ9|3.A.1.1.20	Transmembrane permease MsmF - Lactobacillus acidophilus.	The ATP-binding Cassette (ABC) Superfamily	P-P-bond-hydrolysis-driven transporters	Primary Active Transporters	36.5	3.8e-48	479	275	89.29
gene3563	Scaffold10	Paenarthrobacter_sp_F1	Q9S243|2.A.1.74.1	Putative integral membrane transport protein OS=Streptomyces coelicolor GN=SCO1709 PE=4 SV=1	The Major Facilitator Superfamily (MFS)	Porters (uniporters, symporters, antiporters)	Electrochemical Potential-driven Transporters	35.5	6.5e-45	452	376	96.41
gene3564	Scaffold10	Paenarthrobacter_sp_F1	EED84750.1|9.A.34.1.10	predicted protein [Postia placenta Mad-698-R]	The Nuclear Pore Complex Biogenesis (NPC-B) Family	Recognized transporters of unknown biochemical mechanism	Incompletely Characterized Transport Systems	42.3	2.6e-09	149	64	5.57
gene3573	Scaffold10	Paenarthrobacter_sp_F1	P76242|2.A.1.17.3	Inner membrane transport protein YeaN OS=Escherichia coli (strain K12) GN=yeaN PE=1 SV=1	The Major Facilitator Superfamily (MFS)	Porters (uniporters, symporters, antiporters)	Electrochemical Potential-driven Transporters	35.2	1.2e-47	476	391	86.5
gene3574	Scaffold10	Paenarthrobacter_sp_F1	Q52000|2.A.1.6.3	DICARBOXYLIC ACID TRANSPORT PROTEIN - Pseudomonas putida.	The Major Facilitator Superfamily (MFS)	Porters (uniporters, symporters, antiporters)	Electrochemical Potential-driven Transporters	34.6	3e-67	645	422	98.14
gene3580	Scaffold10	Paenarthrobacter_sp_F1	E7M1Y1|2.A.1.3.27	Vba5p OS=Saccharomyces cerevisiae (strain VIN 13) GN=VIN13_5163 PE=4 SV=1	The Major Facilitator Superfamily (MFS)	Porters (uniporters, symporters, antiporters)	Electrochemical Potential-driven Transporters	25.4	3.4e-08	136	166	35.78
gene3581	Scaffold10	Paenarthrobacter_sp_F1	O00571|1.I.1.1.3	ATP-dependent RNA helicase DDX3X OS=Homo sapiens GN=DDX3X PE=1 SV=3	The Nuclear Pore Complex (NPC) Family	Membrane-bounded Channels	Channels/Pores	28.9	4.1e-40	412	416	72.35
gene3583	Scaffold10	Paenarthrobacter_sp_F1	P0A9T4|8.A.5.1.5	Protein tas OS=Escherichia coli (strain K12) GN=tas PE=1 SV=1	The Voltage-gated K+ Channel 脦虏-subunit (Kv脦虏) Family	Auxiliary transport proteins	Accessory Factors Involved in Transport	27.8	2.1e-20	240	299	89.52
gene3584	Scaffold10	Paenarthrobacter_sp_F1	P69937|2.A.7.1.4	Quaternary ammonium compound-resistance protein sugE - Escherichia coli.	The Drug/Metabolite Transporter (DMT) Superfamily	Porters (uniporters, symporters, antiporters)	Electrochemical Potential-driven Transporters	46.6	9.3e-14	179	99	79.84
gene3589	Scaffold10	Paenarthrobacter_sp_F1	I0RHY9|9.B.55.1.2	Uncharacterized protein OS=Mycobacterium phlei RIVM601174 GN=MPHLEI_21514 PE=4 SV=1	The 4 TMS DUF307/YccF (DUF307) Family	Putative transport proteins	Incompletely Characterized Transport Systems	68	1e-42	429	125	93.98
gene3595	Scaffold10	Paenarthrobacter_sp_F1	P9WGU3|3.A.1.8.5	Molybdate-binding protein ModA OS=Mycobacterium tuberculosis (strain ATCC 25618 / H37Rv) OX=83332 GN=modA PE=1 SV=1	The ATP-binding Cassette (ABC) Superfamily	P-P-bond-hydrolysis-driven transporters	Primary Active Transporters	48.9	4.6e-58	564	268	100
gene3596	Scaffold10	Paenarthrobacter_sp_F1	P9WG13|3.A.1.8.5	Molybdenum transport system permease protein ModB OS=Mycobacterium tuberculosis (strain ATCC 25618 / H37Rv) OX=83332 GN=modB PE=3 SV=1	The ATP-binding Cassette (ABC) Superfamily	P-P-bond-hydrolysis-driven transporters	Primary Active Transporters	69.3	4.1e-83	780	251	92.96
gene3597	Scaffold10	Paenarthrobacter_sp_F1	P9WQL3|3.A.1.8.5	Molybdenum import ATP-binding protein ModC OS=Mycobacterium tuberculosis (strain ATCC 25618 / H37Rv) OX=83332 GN=modC PE=1 SV=1	The ATP-binding Cassette (ABC) Superfamily	P-P-bond-hydrolysis-driven transporters	Primary Active Transporters	47.8	1.3e-76	725	354	99.16
gene3599	Scaffold10	Paenarthrobacter_sp_F1	Q74G19|3.A.23.5.1	Type VI secretion system ATPase TssH, putative chaperone OS=Geobacter sulfurreducens (strain ATCC 51573 / DSM 12127 / PCA) GN=tssH PE=4 SV=1	The Type VI Symbiosis/Virulence Secretory System (T6SS) Family	P-P-bond-hydrolysis-driven transporters	Primary Active Transporters	40.4	3.6e-152	1380	843	95.25
gene3607	Scaffold10	Paenarthrobacter_sp_F1	Q9LVM5|9.B.35.1.3	Uric acid degradation bifunctional protein TTL OS=Arabidopsis thaliana GN=TTL PE=1 SV=1	The Putative Thyronine-Transporting Transthyretin (Transthyretin) Family	Putative transport proteins	Incompletely Characterized Transport Systems	43.1	1.3e-17	212	108	95.58
gene3611	Scaffold10	Paenarthrobacter_sp_F1	A8GHT9|2.A.1.36.2	Major facilitator superfamily MFS_1 OS=Serratia proteamaculans (strain 568) GN=Spro_3583 PE=4 SV=1	The Major Facilitator Superfamily (MFS)	Porters (uniporters, symporters, antiporters)	Electrochemical Potential-driven Transporters	40.8	1.6e-65	630	379	91.33
gene3620	Scaffold10	Paenarthrobacter_sp_F1	P37653|4.D.3.1.6	Cellulose synthase catalytic subunit [UDP-forming] OS=Escherichia coli (strain K12) GN=bcsA PE=1 SV=3	The Glycan Glucosyl Transferase (OpgH) Family	Polysaccharide Synthase/Exporters	Group Translocators	37.3	1e-42	435	250	37.76
gene3621	Scaffold10	Paenarthrobacter_sp_F1	GIM07801.1|3.E.1.5.3	hypothetical protein Vretimale_11876 [Volvox reticuliferus]	The Ion-translocating Microbial Rhodopsin (MR) Family	Light absorption-driven transporters	Primary Active Transporters	30.2	4.2e-09	143	111	29.84
gene3636	Scaffold10	Paenarthrobacter_sp_F1	O51923|3.A.1.1.7	TREHALOSE/MALTOSE BINDING PROTEIN - Thermococcus litoralis, and Pyrococcus furiosus.	The ATP-binding Cassette (ABC) Superfamily	P-P-bond-hydrolysis-driven transporters	Primary Active Transporters	32.2	4e-51	506	410	93.82
gene3637	Scaffold10	Paenarthrobacter_sp_F1	O50452|3.A.1.1.31	PROBABLE SUGAR-TRANSPORT INTEGRAL MEMBRANE PROTEIN ABC TRANSPORTER SUGA OS=Mycobacterium tuberculosis GN=sugA PE=3 SV=1	The ATP-binding Cassette (ABC) Superfamily	P-P-bond-hydrolysis-driven transporters	Primary Active Transporters	41.8	7.5e-60	580	287	91.69
gene3638	Scaffold10	Paenarthrobacter_sp_F1	O50453|3.A.1.1.31	PROBABLE SUGAR-TRANSPORT INTEGRAL MEMBRANE PROTEIN ABC TRANSPORTER SUGB OS=Mycobacterium tuberculosis GN=sugB PE=3 SV=1	The ATP-binding Cassette (ABC) Superfamily	P-P-bond-hydrolysis-driven transporters	Primary Active Transporters	51.4	1.1e-68	656	259	86.33
gene3652	Scaffold10	Paenarthrobacter_sp_F1	P0C0L7|2.A.1.6.4	Proline/betaine transporter - Escherichia coli.	The Major Facilitator Superfamily (MFS)	Porters (uniporters, symporters, antiporters)	Electrochemical Potential-driven Transporters	34.6	3.2e-64	619	420	95.45
gene3678	Scaffold10	Paenarthrobacter_sp_F1	A4XGX0|3.A.1.135.10	ABC transporter related protein OS=Caldicellulosiruptor saccharolyticus (strain ATCC 43494 / DSM 8903 / Tp8T 6331) OX=351627 GN=Csac_0521 PE=4 SV=1	The ATP-binding Cassette (ABC) Superfamily	P-P-bond-hydrolysis-driven transporters	Primary Active Transporters	42.6	9.4e-125	1142	570	98.79
gene3679	Scaffold10	Paenarthrobacter_sp_F1	E8MFM3|3.A.1.135.6	Putative ABC transporter permease component OS=Bifidobacterium longum subsp. longum (strain ATCC 15707 / DSM 20219 / JCM 1217 / NCTC 11818 / E194b) GN=BLLJ_1836 PE=3 SV=1	The ATP-binding Cassette (ABC) Superfamily	P-P-bond-hydrolysis-driven transporters	Primary Active Transporters	44.1	1e-135	1237	628	95.73
gene3698	Scaffold10	Paenarthrobacter_sp_F1	Q04MS8|3.A.1.24.6	Lipoprotein OS=Streptococcus pneumoniae serotype 2 (strain D39 / NCTC 7466) GN=SPD_0151 PE=3 SV=1	The ATP-binding Cassette (ABC) Superfamily	P-P-bond-hydrolysis-driven transporters	Primary Active Transporters	37.4	4.3e-41	418	266	90.48
gene3699	Scaffold10	Paenarthrobacter_sp_F1	Q8NSN2|3.A.1.24.4	Methionine import ATP-binding protein metN OS=Corynebacterium glutamicum GN=metN PE=3 SV=1	The ATP-binding Cassette (ABC) Superfamily	P-P-bond-hydrolysis-driven transporters	Primary Active Transporters	52.8	6.7e-92	857	339	91.87
gene3700	Scaffold10	Paenarthrobacter_sp_F1	Q8NSN3|3.A.1.24.4	ABC-type transporter, permease components OS=Corynebacterium glutamicum GN=Cgl0635 PE=3 SV=1	The ATP-binding Cassette (ABC) Superfamily	P-P-bond-hydrolysis-driven transporters	Primary Active Transporters	56.7	1.8e-60	584	217	99.09
gene3702	Scaffold10	Paenarthrobacter_sp_F1	WP_218685312.1|2.A.1.3.86	MFS transporter [Ensifer adhaerens]	The Major Facilitator Superfamily (MFS)	Porters (uniporters, symporters, antiporters)	Electrochemical Potential-driven Transporters	28.2	2e-25	285	410	80.23
gene3709	Scaffold10	Paenarthrobacter_sp_F1	O34691|2.A.1.82.4	Hypothetical metabolite transport protein yceI - Bacillus subtilis.	The Major Facilitator Superfamily (MFS)	Porters (uniporters, symporters, antiporters)	Electrochemical Potential-driven Transporters	31.9	3e-57	559	429	92.46
gene3719	Scaffold10	Paenarthrobacter_sp_F1	P96878|2.A.53.3.12	PROBABLE TRANSMEMBRANE CARBONIC ANHYDRASE (CARBONATE DEHYDRATASE) (CARBONIC DEHYDRATASE) OS=Mycobacterium tuberculosis GN=MT3373 PE=4 SV=2	The Sulfate Permease (SulP) Family	Porters (uniporters, symporters, antiporters)	Electrochemical Potential-driven Transporters	51	2.5e-189	1700	747	97.52
gene3723	Scaffold10	Paenarthrobacter_sp_F1	Q79VF1|1.A.11.1.3	Ammonia permeases - Corynebacterium glutamicum (Brevibacterium flavum).	The Ammonium Transporter Channel (Amt) Family	伪-Type Channels	Channels/Pores	50.5	3.5e-108	998	402	91.78
gene3724	Scaffold10	Paenarthrobacter_sp_F1	B2FL19|2.A.1.2.122	Putative transmembrane MFS family transporter OS=Stenotrophomonas maltophilia (strain K279a) OX=522373 GN=Smlt0549 PE=4 SV=1	The Major Facilitator Superfamily (MFS)	Porters (uniporters, symporters, antiporters)	Electrochemical Potential-driven Transporters	32.7	3.3e-39	403	375	90.8
gene3729	Scaffold10	Paenarthrobacter_sp_F1	C4B4V9|2.A.1.1.116	L-arabinose transporter OS=Corynebacterium glutamicum GN=araE PE=3 SV=1	The Major Facilitator Superfamily (MFS)	Porters (uniporters, symporters, antiporters)	Electrochemical Potential-driven Transporters	25.7	2e-19	233	433	90.4
gene3730	Scaffold10	Paenarthrobacter_sp_F1	WP_084871275.1|1.B.40.2.7	carbohydrate-binding domain-containing protein [Streptococcus salivarius]	The Autotransporter-2 (AT-2) Family	尾-Barrel Porins	Channels/Pores	33.4	6.9e-42	427	492	93.89
gene3745	Scaffold10	Paenarthrobacter_sp_F1	Q8RJU8|3.A.1.1.18	Transmembrane protein - Streptomyces olivaceoviridis (Streptomyces corchorusii).	The ATP-binding Cassette (ABC) Superfamily	P-P-bond-hydrolysis-driven transporters	Primary Active Transporters	38.2	1.1e-44	449	272	90.37
gene3753	Scaffold10	Paenarthrobacter_sp_F1	P42086|2.A.40.3.1	XANTHINE PERMEASE - Bacillus subtilis.	The Nucleobase/Ascorbate Transporter (NAT) or Nucleobase:Cation Symporter-2 (NCS2) Family	Porters (uniporters, symporters, antiporters)	Electrochemical Potential-driven Transporters	38.8	1.8e-76	725	433	86.25
gene3761	Scaffold10	Paenarthrobacter_sp_F1	NLW40898.1|2.A.40.7.8	MAG: NCS2 family permease [Tissierellia bacterium]	The Nucleobase/Ascorbate Transporter (NAT) or Nucleobase:Cation Symporter-2 (NCS2) Family	Porters (uniporters, symporters, antiporters)	Electrochemical Potential-driven Transporters	36.2	1.1e-71	684	461	87.98
gene3778	Scaffold11	Paenarthrobacter_sp_F1	Q7WWQ9|3.A.1.1.20	Transmembrane permease MsmF - Lactobacillus acidophilus.	The ATP-binding Cassette (ABC) Superfamily	P-P-bond-hydrolysis-driven transporters	Primary Active Transporters	33.3	2.7e-40	411	276	95.83
gene3779	Scaffold11	Paenarthrobacter_sp_F1	Q72H66|3.A.1.1.25	Maltose transport system permease protein malG - Thermus thermophilus (strain HB27 / ATCC BAA-163 / DSM 7039).	The ATP-binding Cassette (ABC) Superfamily	P-P-bond-hydrolysis-driven transporters	Primary Active Transporters	36.7	2.1e-40	412	270	91.84
gene3787	Scaffold11	Paenarthrobacter_sp_F1	P69451|4.C.1.1.4	Long-chain-fatty-acid--CoA ligase - Escherichia coli.	The Fatty Acid Group Translocation (FAT) Family	Acyl CoA ligase-coupled transporters	Group Translocators	30.2	1.1e-15	202	189	28.34
gene3825	Scaffold11	Paenarthrobacter_sp_F1	P54609|3.A.16.1.5	Cell division control protein 48 homolog A OS=Arabidopsis thaliana OX=3702 GN=CDC48A PE=1 SV=1	The Endoplasmic Reticular Retrotranslocon (ER-RT) Family	P-P-bond-hydrolysis-driven transporters	Primary Active Transporters	41	1.8e-48	483	253	59.53
gene3842	Scaffold11	Paenarthrobacter_sp_F1	D1CA99|3.A.3.5.38	Copper-translocating P-type ATPase OS=Sphaerobacter thermophilus (strain DSM 20745 / S 6022) GN=Sthe_3342 PE=3 SV=1	The P-type ATPase (P-ATPase) Superfamily	P-P-bond-hydrolysis-driven transporters	Primary Active Transporters	61.3	6.6e-229	2041	711	99.16
gene3847	Scaffold11	Paenarthrobacter_sp_F1	Q9X897|2.A.4.8.1	Putative integral membrane protein OS=Streptomyces coelicolor (strain ATCC BAA-471 / A3(2) / M145) GN=SCO3521 PE=4 SV=1	The Cation Diffusion Facilitator (CDF) Family	Porters (uniporters, symporters, antiporters)	Electrochemical Potential-driven Transporters	65.1	1.2e-69	664	225	81.23
gene3849	Scaffold11	Paenarthrobacter_sp_F1	A9T501|2.A.7.26.4	Predicted protein OS=Physcomitrella patens subsp. patens GN=PHYPADRAFT_88158 PE=3 SV=1	The Drug/Metabolite Transporter (DMT) Superfamily	Porters (uniporters, symporters, antiporters)	Electrochemical Potential-driven Transporters	48.1	5.4e-21	241	108	96.43
gene3859	Scaffold11	Paenarthrobacter_sp_F1	Q47539|3.A.1.17.1	Taurine transport system permease protein tauC - Escherichia coli.	The ATP-binding Cassette (ABC) Superfamily	P-P-bond-hydrolysis-driven transporters	Primary Active Transporters	29.4	1.9e-16	205	247	94.27
gene3861	Scaffold11	Paenarthrobacter_sp_F1	P38046|3.A.1.16.1	Nitrate transport ATP-binding protein NRTD - Synechococcus sp. (strain PCC 7942) (Anacystis nidulans R2).	The ATP-binding Cassette (ABC) Superfamily	P-P-bond-hydrolysis-driven transporters	Primary Active Transporters	42.4	2.2e-47	472	240	88.56
gene3867	Scaffold11	Paenarthrobacter_sp_F1	Q8YSA2|3.A.1.3.17	Glutamine-binding periplasmic protein of glutamine ABC transporter - Anabaena sp. (strain PCC 7120).	The ATP-binding Cassette (ABC) Superfamily	P-P-bond-hydrolysis-driven transporters	Primary Active Transporters	37.7	1.8e-71	682	446	88.32
gene3868	Scaffold11	Paenarthrobacter_sp_F1	Q9CES4|3.A.1.3.25	Glutamine ABC transporter ATP-binding protein OS=Lactococcus lactis subsp. lactis (strain IL1403) GN=glnQ PE=3 SV=1	The ATP-binding Cassette (ABC) Superfamily	P-P-bond-hydrolysis-driven transporters	Primary Active Transporters	57.9	4.6e-73	693	240	98.77
gene3881	Scaffold11	Paenarthrobacter_sp_F1	AKM80915.1|3.A.11.1.5	hypothetical protein UW38_C0001G1085 [Candidatus Saccharibacteria bacterium GW2011_GWC2_44_17]	The Bacterial Competence-related DNA Transformation Transporter (DNA-T) Family	P-P-bond-hydrolysis-driven transporters	Primary Active Transporters	39.8	2.5e-28	308	199	64.82
gene3907	Scaffold11	Paenarthrobacter_sp_F1	A0QQ71|3.A.1.9.2	Phosphonate-binding periplasmic protein - Mycobacterium smegmatis (strain ATCC 700084 / mc(2)155).	The ATP-binding Cassette (ABC) Superfamily	P-P-bond-hydrolysis-driven transporters	Primary Active Transporters	53.4	1.7e-96	896	317	99.69
gene3908	Scaffold11	Paenarthrobacter_sp_F1	A0QQ70|3.A.1.9.2	Phosphonate ABC transporter, ATP-binding protein - Mycobacterium smegmatis (strain ATCC 700084 / mc(2)155).	The ATP-binding Cassette (ABC) Superfamily	P-P-bond-hydrolysis-driven transporters	Primary Active Transporters	61.8	3.4e-85	798	259	95.57
gene3909	Scaffold11	Paenarthrobacter_sp_F1	A0QQ68|3.A.1.9.2	Putative transporter - Mycobacterium smegmatis (strain ATCC 700084 / mc(2)155).	The ATP-binding Cassette (ABC) Superfamily	P-P-bond-hydrolysis-driven transporters	Primary Active Transporters	59.4	5e-160	1446	526	95.81
gene3920	Scaffold12	Paenarthrobacter_sp_F1	Q57079|3.B.1.1.2	ALPHA-SUBUNIT,METHYLMALONYL-COA DECARBOXYLASE - Veillonella parvula.	The Na+-transporting Carboxylic Acid Decarboxylase (NaT-DC) Family	Decarboxylation-driven transporters	Primary Active Transporters	53.7	9e-159	1435	523	99.24
gene3924	Scaffold12	Paenarthrobacter_sp_F1	CCG95658.1|8.A.85.1.5	putative Adenylyl cyclase class-3/4/guanylyl cyclase [Marinobacter hydrocarbonoclasticus ATCC 49840]	The Guanylate Cyclase (GC) Family	Auxiliary transport proteins	Accessory Factors Involved in Transport	26.3	1.3e-08	139	153	39.23
gene3933	Scaffold12	Paenarthrobacter_sp_F1	WP_155315461|1.A.87.2.10	serine/threonine protein kinase [Desulfosarcina alkanivorans]	The Mechanosensitive Calcium Channel (MCA) Family	伪-Type Channels	Channels/Pores	34.1	3.4e-26	292	259	45.28
gene3935	Scaffold12	Paenarthrobacter_sp_F1	Q932J9|3.A.7.17.1	Protein essC - Staphylococcus aureus (strain Mu50 / ATCC 700699).	The Type IV (Conjugal DNA-Protein Transfer or VirB) Secretory Pathway (IVSP) Family	P-P-bond-hydrolysis-driven transporters	Primary Active Transporters	24.7	4e-79	752	982	66.17
gene3941	Scaffold12	Paenarthrobacter_sp_F1	Q8KZQ6|3.A.1.17.2	3.A.1.17.2 Aliphatic sulfonates import ATP-binding protein SsuB	The ATP-binding Cassette (ABC) Superfamily	P-P-bond-hydrolysis-driven transporters	Primary Active Transporters	53.5	2.8e-51	505	194	81.17
gene3942	Scaffold12	Paenarthrobacter_sp_F1	O85765|3.A.1.17.2	ABC TRANSPORTER MEMBRANE SUBUNIT PRECURSOR - Pseudomonas putida.	The ATP-binding Cassette (ABC) Superfamily	P-P-bond-hydrolysis-driven transporters	Primary Active Transporters	46	1.2e-54	535	252	82.89
gene3948	Scaffold12	Paenarthrobacter_sp_F1	A4QA05|2.A.11.1.6	Uncharacterized protein OS=Corynebacterium glutamicum (strain R) GN=cgR_0087 PE=4 SV=1	The Citrate-Mg2+:H+ (CitM) Citrate-Ca2+:H+ (CitH) Symporter (CitMHS) Family	Porters (uniporters, symporters, antiporters)	Electrochemical Potential-driven Transporters	62.5	1.3e-159	1442	477	99.38
gene3953	Scaffold12	Paenarthrobacter_sp_F1	Q5EGM5|2.A.130.1.2	GldK OS=Flavobacterium johnsoniae GN=gldK PE=4 SV=1	The Type 9 Secretory System (T9SS) Family	Porters (uniporters, symporters, antiporters)	Electrochemical Potential-driven Transporters	34.3	1.3e-20	242	178	51.9
gene3954	Scaffold12	Paenarthrobacter_sp_F1	A9QDR7|3.A.1.1.29	LplB - Paenibacillus sp. JDR-2.	The ATP-binding Cassette (ABC) Superfamily	P-P-bond-hydrolysis-driven transporters	Primary Active Transporters	39.2	3.1e-51	506	299	86.92
gene3955	Scaffold12	Paenarthrobacter_sp_F1	B7GNP4|3.A.1.1.59	Binding-protein-dependent transport systems inner membrane component OS=Bifidobacterium longum subsp. infantis (strain ATCC 15697 / DSM 20088 / JCM 1222 / NCTC 11817 / S12) OX=391904 GN=Blon_2342 PE=3 SV=1	The ATP-binding Cassette (ABC) Superfamily	P-P-bond-hydrolysis-driven transporters	Primary Active Transporters	37.6	7.4e-44	442	296	96.42
gene3981	Scaffold12	Paenarthrobacter_sp_F1	F6FW65|2.A.7.21.7	Putative uncharacterized protein OS=Isoptericola variabilis (strain 225) GN=Isova_2925 PE=4 SV=1	The Drug/Metabolite Transporter (DMT) Superfamily	Porters (uniporters, symporters, antiporters)	Electrochemical Potential-driven Transporters	41.4	6.5e-46	460	311	93.96
gene3985	Scaffold12	Paenarthrobacter_sp_F1	Q9X9U1|9.B.141.1.1	Putative membrane protein OS=Streptomyces coelicolor (strain ATCC BAA-471 / A3(2) / M145) GN=SCO3927 PE=4 SV=1	The YibE/F (YibE/F) Family	Putative transport proteins	Incompletely Characterized Transport Systems	37.6	3.1e-60	585	415	84.87
gene3993	Scaffold12	Paenarthrobacter_sp_F1	WP_101456069|4.H.1.1.7	DUF2156 domain-containing protein [Bifidobacterium pseudolongum]	The Lysyl Phosphatidylglycerol Synthase/Flippase (MprF) Family	Lysylphosphatidylglycerol Synthase/Flippases	Group Translocators	34.7	3.8e-87	819	684	82.61
gene3997	Scaffold12	Paenarthrobacter_sp_F1	K0WKG7|4.F.1.1.8	CDP-diacylglycerol--glycerol-3-phosphate 3-phosphatidyltransferase OS=Pseudomonas fluorescens R124 GN=I1A_002902 PE=3 SV=1	The Choline/Ethanolaminephosphotransferase 1 (CEPT1) Family	Choline/EthanolaminePhosphotransferase 1 (CEPT1)	Group Translocators	26.7	2.1e-10	152	172	83.09
gene4007	Scaffold12	Paenarthrobacter_sp_F1	WP_043729325|9.B.273.1.1	phosphatidate cytidylyltransferase [Streptomyces zinciresistens]	The Phosphatidate Cytidylyltransferase (PCT) Family	Putative transport proteins	Incompletely Characterized Transport Systems	40.9	5e-56	547	308	99.04
gene4010	Scaffold12	Paenarthrobacter_sp_F1	D5AU53|2.A.21.7.4	Cation/acetate symporter ActP-1 OS=Rhodobacter capsulatus (strain ATCC BAA-309 / NBRC 16581 / SB1003) GN=actP1 PE=3 SV=1	The Solute:Sodium Symporter (SSS) Family	Porters (uniporters, symporters, antiporters)	Electrochemical Potential-driven Transporters	29.8	2.8e-45	456	431	88.32
gene4013	Scaffold12	Paenarthrobacter_sp_F1	WP_141687139.1|9.B.33.1.7	sensor histidine kinase [Fictibacillus enclensis]	The Sensor Histidine Kinase (SHK) Family	Putative transport proteins	Incompletely Characterized Transport Systems	29.7	4.3e-36	376	386	97.23
gene4014	Scaffold12	Paenarthrobacter_sp_F1	WP_066168960.1|9.B.136.1.2	DUF485 domain-containing protein [Gordonia hydrophobica]	The 2 TMS Membrane Protein, YjcH (YjcH) Family	Putative transport proteins	Incompletely Characterized Transport Systems	57.3	3.7e-26	286	103	81.75
gene4015	Scaffold12	Paenarthrobacter_sp_F1	Q8NS49|2.A.21.7.3	Na+/proline, Na+/panthothenate symporter or related permease OS=Corynebacterium glutamicum GN=Cgl0833 PE=3 SV=1	The Solute:Sodium Symporter (SSS) Family	Porters (uniporters, symporters, antiporters)	Electrochemical Potential-driven Transporters	64.1	2.7e-174	1569	521	96.84
gene4055	Scaffold13	Paenarthrobacter_sp_F1	P77389|2.A.1.2.65	Inner membrane transport protein ydhP OS=Escherichia coli (strain K12) GN=ydhP PE=1 SV=1	The Major Facilitator Superfamily (MFS)	Porters (uniporters, symporters, antiporters)	Electrochemical Potential-driven Transporters	38.6	1.9e-63	612	378	94.03
gene4056	Scaffold13	Paenarthrobacter_sp_F1	Q6PML9|2.A.4.6.1	Zinc transporter 9 - Homo sapiens (Human).	The Cation Diffusion Facilitator (CDF) Family	Porters (uniporters, symporters, antiporters)	Electrochemical Potential-driven Transporters	34	1.9e-31	335	258	84.04
gene4062	Scaffold13	Paenarthrobacter_sp_F1	A1R564|2.A.1.67.2	Putative major facilitator superfamily (MFS) transporter OS=Arthrobacter aurescens (strain TC1) GN=AAur_1610 PE=4 SV=1	The Major Facilitator Superfamily (MFS)	Porters (uniporters, symporters, antiporters)	Electrochemical Potential-driven Transporters	94.9	6.8e-221	1970	434	100
gene4082	Scaffold13	Paenarthrobacter_sp_F1	Q6ADZ6|4.F.1.1.7	CDP-diacylglycerol--glycerol-3-phosphate 3-phosphatidyltransferase OS=Leifsonia xyli subsp. xyli (strain CTCB07) GN=pgsA PE=3 SV=1	The Choline/Ethanolaminephosphotransferase 1 (CEPT1) Family	Choline/EthanolaminePhosphotransferase 1 (CEPT1)	Group Translocators	56.9	7.6e-50	492	184	92
gene4083	Scaffold13	Paenarthrobacter_sp_F1	O86810|3.A.12.1.4	DNA translocase FtsK OS=Streptomyces coelicolor (strain ATCC BAA-471 / A3(2) / M145) GN=ftsK PE=3 SV=2	The Septal DNA Translocator (S-DNA-T) Family	P-P-bond-hydrolysis-driven transporters	Primary Active Transporters	73.6	8.2e-214	1912	518	53.13
gene4092	Scaffold13	Paenarthrobacter_sp_F1	NP_001019389.1|8.A.176.1.1	gephyrin isoform 2 [Homo sapiens]	The Gephyrin (GPHN) Family	Auxiliary transport proteins	Accessory Factors Involved in Transport	41.9	1.9e-14	186	93	56.36
gene4094	Scaffold13	Paenarthrobacter_sp_F1	NP_001019389.1|8.A.176.1.1	gephyrin isoform 2 [Homo sapiens]	The Gephyrin (GPHN) Family	Auxiliary transport proteins	Accessory Factors Involved in Transport	32.6	3e-37	386	375	92.36
gene4096	Scaffold13	Paenarthrobacter_sp_F1	MAS05117.1|9.B.34.1.7	hybrid sensor histidine kinase/response regulator [Ahrensia sp.]	The Kinase/Phosphatase/Cyclic-GMP Synthase/Cyclic di-GMP Hydrolase (KPSH) Family	Putative transport proteins	Incompletely Characterized Transport Systems	27.5	1.1e-16	209	242	57.48
gene4115	Scaffold13	Paenarthrobacter_sp_F1	Q9P6J2|2.A.89.3.8	Fe(2+)/Mn(2+) transporter pcl1 OS=Schizosaccharomyces pombe (strain 972 / ATCC 24843) GN=pcl1 PE=1 SV=1	The Vacuolar Iron Transporter (VIT) Family	Porters (uniporters, symporters, antiporters)	Electrochemical Potential-driven Transporters	45	5e-38	391	229	89.8
gene4117	Scaffold13	Paenarthrobacter_sp_F1	L7KTB5|2.A.102.3.2	Uncharacterized protein OS=Gordonia amicalis NBRC 100051 = JCM 11271 GN=GOAMI_07_00940 PE=3 SV=1	The 4-Toluene Sulfonate Uptake Permease (TSUP) Family	Porters (uniporters, symporters, antiporters)	Electrochemical Potential-driven Transporters	47.2	2.8e-52	514	244	92.08
gene4120	Scaffold13	Paenarthrobacter_sp_F1	Q3Z8A8|3.A.1.105.6	ABC transporter, ATP-binding protein OS=Dehalococcoides ethenogenes (strain 195) GN=DET0813 PE=3 SV=1	The ATP-binding Cassette (ABC) Superfamily	P-P-bond-hydrolysis-driven transporters	Primary Active Transporters	39.9	9.9e-39	397	231	92.77
gene4121	Scaffold13	Paenarthrobacter_sp_F1	Q3Z8A7|3.A.1.105.6	ABC transporter, permease protein - Dehalococcoides ethenogenes (strain 195).	The ATP-binding Cassette (ABC) Superfamily	P-P-bond-hydrolysis-driven transporters	Primary Active Transporters	34.5	5.3e-32	339	238	94.82
gene4127	Scaffold13	Paenarthrobacter_sp_F1	O31754|9.B.149.2.1	Regulator of sigma-W protease RasP OS=Bacillus subtilis (strain 168) GN=rasP PE=1 SV=1	The M50 Peptidase (M50-P) Family	Putative transport proteins	Incompletely Characterized Transport Systems	37.9	1.6e-07	130	87	19.64
gene4131	Scaffold13	Paenarthrobacter_sp_F1	Q9L027|3.A.1.1.21	Putative sugar-binding lipoprotein - Streptomyces coelicolor.	The ATP-binding Cassette (ABC) Superfamily	P-P-bond-hydrolysis-driven transporters	Primary Active Transporters	38.7	5.7e-82	772	419	95.44
gene4132	Scaffold13	Paenarthrobacter_sp_F1	Q9L026|3.A.1.1.21	Possible binding-protein-dependent transport protein - Streptomyces coelicolor.	The ATP-binding Cassette (ABC) Superfamily	P-P-bond-hydrolysis-driven transporters	Primary Active Transporters	44.7	2e-65	628	304	98.06
gene4133	Scaffold13	Paenarthrobacter_sp_F1	G4FGN6|3.A.1.1.41	ABC-type transporter, integral membrane subunit OS=Thermotoga maritima (strain ATCC 43589 / MSB8 / DSM 3109 / JCM 10099) GN=ThemaDRAFT_1378 PE=3 SV=1	The ATP-binding Cassette (ABC) Superfamily	P-P-bond-hydrolysis-driven transporters	Primary Active Transporters	31.5	4.8e-32	340	258	86.29
gene4143	Scaffold13	Paenarthrobacter_sp_F1	Q9ZAA7|3.B.1.1.3	GLUTACONYL-COA DECARBOXYLASE GAMMA SUBUNIT (EC 4.1.1.70) - Acidaminococcus fermentans.	The Na+-transporting Carboxylic Acid Decarboxylase (NaT-DC) Family	Decarboxylation-driven transporters	Primary Active Transporters	40.8	9.9e-07	125	70	9.72
gene4144	Scaffold13	Paenarthrobacter_sp_F1	Q9V0A4|3.B.1.1.5	Methylmalonyl-CoA decarboxylase, subunit A LPHA (MMDA) - Pyrococcus abyssi.	The Na+-transporting Carboxylic Acid Decarboxylase (NaT-DC) Family	Decarboxylation-driven transporters	Primary Active Transporters	34.9	5e-72	687	506	94.4
gene4148	Scaffold14	Paenarthrobacter_sp_F1	Q05839|8.A.9.1.1	AMINO ACID TRANSPORT RELATED PROTEIN (RBAT) - Oryctolagus cuniculus (Rabbit).	The rBAT Transport Accessory Protein (rBAT) Family	Auxiliary transport proteins	Accessory Factors Involved in Transport	26.7	1.9e-51	510	476	79.6
gene4164	Scaffold14	Paenarthrobacter_sp_F1	AIE75112|9.B.238.3.6	drug sensory protein A [Synechocystis sp. PCC 6714]	The Uncharacterized Bacterial 5 TMS Protein-1 (UBP1) Family	Putative transport proteins	Incompletely Characterized Transport Systems	34.3	5.8e-31	332	232	54.33
gene4176	Scaffold14	Paenarthrobacter_sp_F1	XP_001747976.1|1.H.3.3.2	hypothetical protein [Monosiga brevicollis MX1]	The 4 TMS Amastin (Amastin) Family	Paracellular Channels	Channels/Pores	34.2	4.4e-55	540	367	86.56
gene4186	Scaffold14	Paenarthrobacter_sp_F1	P15078|2.A.114.1.1	Carbon starvation protein A - Escherichia coli.	The Putative Peptide Transporter Carbon Starvation CstA (CstA) Family	Porters (uniporters, symporters, antiporters)	Electrochemical Potential-driven Transporters	55.4	6.2e-193	1731	666	88.1
gene4193	Scaffold14	Paenarthrobacter_sp_F1	P0AAE0|2.A.3.1.7	D-serine/D-alanine/glycine transporter - Escherichia coli.	The Amino Acid-Polyamine-Organocation (APC) Family	Porters (uniporters, symporters, antiporters)	Electrochemical Potential-driven Transporters	67.5	6.4e-168	1514	450	83.33
gene4197	Scaffold14	Paenarthrobacter_sp_F1	P31474|2.A.1.3.51	Probable transport protein hsrA OS=Escherichia coli (strain K12) GN=hsrA PE=1 SV=1	The Major Facilitator Superfamily (MFS)	Porters (uniporters, symporters, antiporters)	Electrochemical Potential-driven Transporters	37.5	1e-68	658	441	92.65
gene4210	Scaffold14	Paenarthrobacter_sp_F1	P75797|3.A.1.5.11	Putative binding protein yliB precursor - Escherichia coli.	The ATP-binding Cassette (ABC) Superfamily	P-P-bond-hydrolysis-driven transporters	Primary Active Transporters	26.8	4.2e-34	360	513	95
gene4211	Scaffold14	Paenarthrobacter_sp_F1	P77308|3.A.1.5.38	Probable D,D-dipeptide transport system permease protein DdpB OS=Escherichia coli (strain K12) GN=ddpB PE=1 SV=1	The ATP-binding Cassette (ABC) Superfamily	P-P-bond-hydrolysis-driven transporters	Primary Active Transporters	37.3	1e-48	484	314	98.74
gene4212	Scaffold14	Paenarthrobacter_sp_F1	Q5V9R9|3.A.1.5.22	Oligopeptide permease D - Vibrio fluvialis.	The ATP-binding Cassette (ABC) Superfamily	P-P-bond-hydrolysis-driven transporters	Primary Active Transporters	44.1	2.3e-61	596	271	38.39
gene4213	Scaffold14	Paenarthrobacter_sp_F1	Q9F349|3.A.1.5.35	Putative peptide transport system ATP-binding protein OS=Streptomyces coelicolor (strain ATCC BAA-471 / A3(2) / M145) GN=SCO5121 PE=3 SV=1	The ATP-binding Cassette (ABC) Superfamily	P-P-bond-hydrolysis-driven transporters	Primary Active Transporters	48.1	5.4e-67	641	263	98.13
gene4219	Scaffold14	Paenarthrobacter_sp_F1	A0JSP2|3.A.1.155.2	ABC-2 type transporter - Arthrobacter sp. FB24.	The ATP-binding Cassette (ABC) Superfamily	P-P-bond-hydrolysis-driven transporters	Primary Active Transporters	79.8	4.4e-299	2646	678	100
gene4223	Scaffold14	Paenarthrobacter_sp_F1	CCM69331|3.A.1.5.49	putative ABC transporter ATP-binding protein YejF [Sinorhizobium meliloti Rm41]	The ATP-binding Cassette (ABC) Superfamily	P-P-bond-hydrolysis-driven transporters	Primary Active Transporters	40.7	2.3e-101	940	518	97
gene4224	Scaffold14	Paenarthrobacter_sp_F1	W0WMS8|3.A.1.5.39	Dipeptide transport system permease protein dppC OS=Pseudomonas aeruginosa MH38 GN=dppC PE=3 SV=1	The ATP-binding Cassette (ABC) Superfamily	P-P-bond-hydrolysis-driven transporters	Primary Active Transporters	41.6	1.1e-44	449	252	88.42
gene4225	Scaffold14	Paenarthrobacter_sp_F1	P75798|3.A.1.5.11	Inner membrane ABC transporter permease protein yliC - Escherichia coli.	The ATP-binding Cassette (ABC) Superfamily	P-P-bond-hydrolysis-driven transporters	Primary Active Transporters	35	3.9e-46	462	305	89.18
gene4226	Scaffold14	Paenarthrobacter_sp_F1	P26906|3.A.1.5.2	Dipeptide-binding protein DPPE precursor - Bacillus subtilis.	The ATP-binding Cassette (ABC) Superfamily	P-P-bond-hydrolysis-driven transporters	Primary Active Transporters	24.6	1.9e-26	294	481	85.74
gene4230	Scaffold14	Paenarthrobacter_sp_F1	P31125|2.A.7.3.2	Probable amino-acid metabolite efflux pump OS=Escherichia coli (strain K12) GN=eamA PE=1 SV=2	The Drug/Metabolite Transporter (DMT) Superfamily	Porters (uniporters, symporters, antiporters)	Electrochemical Potential-driven Transporters	40.4	2e-49	490	286	92.26
gene4236	Scaffold14	Paenarthrobacter_sp_F1	OHA58142.1|9.B.259.2.2	hypothetical protein A2607_01510 [Candidatus Vogelbacteria bacterium RIFOXYD1_FULL_42_15]	The Uncharacterized Archaeal/Bacterial Protein-9 (UABP1) Family	Putative transport proteins	Incompletely Characterized Transport Systems	31.1	4.8e-21	247	228	46.34
gene4238	Scaffold14	Paenarthrobacter_sp_F1	F2KQZ0|4.D.2.1.6	Glycosyl transferase family 2 OS=Archaeoglobus veneficus (strain DSM 11195 / SNP6) GN=Arcve_1800 PE=4 SV=1	The Glycosyl Transferase 2 (GT2) Family	Polysaccharide Synthase/Exporters	Group Translocators	36.4	1.2e-35	371	216	76.87
gene4266	Scaffold15	Paenarthrobacter_sp_F1	Q50392|2.A.1.3.3	PROTON ANTIPORTER EFFLUX PUMP - Mycobacterium smegmatis.	The Major Facilitator Superfamily (MFS)	Porters (uniporters, symporters, antiporters)	Electrochemical Potential-driven Transporters	54.7	1.1e-132	1210	490	94.96
gene4272	Scaffold15	Paenarthrobacter_sp_F1	P76298|1.A.104.1.1	Flagellar biosynthesis protein FlhA OS=Escherichia coli (strain K12) GN=flhA PE=3 SV=1	The Proposed Flagellar Biosynthesis Na+ Channel, FlhA (FlhA) Family	伪-Type Channels	Channels/Pores	43.7	3.9e-130	1189	663	97.07
gene4273	Scaffold15	Paenarthrobacter_sp_F1	P40727|3.A.6.2.1	FLAGELLAR BIOSYNTHETIC PROTEIN FLHB - Salmonella typhimurium.	The Type III (Virulence-related) Secretory Pathway (IIISP) Family	P-P-bond-hydrolysis-driven transporters	Primary Active Transporters	33.9	3.6e-34	359	346	95.84
gene4274	Scaffold15	Paenarthrobacter_sp_F1	P0A1M6|3.A.6.1.2	Surface presentation of antigens protein SpaR OS=Shigella flexneri GN=spaR PE=3 SV=1	The Type III (Virulence-related) Secretory Pathway (IIISP) Family	P-P-bond-hydrolysis-driven transporters	Primary Active Transporters	23.7	7.7e-07	122	223	88.49
gene4275	Scaffold15	Paenarthrobacter_sp_F1	P0A1L5|3.A.6.2.1	Flagellar biosynthetic protein fliQ - Salmonella typhimurium.	The Type III (Virulence-related) Secretory Pathway (IIISP) Family	P-P-bond-hydrolysis-driven transporters	Primary Active Transporters	47.2	1.1e-14	186	89	97.8
gene4276	Scaffold15	Paenarthrobacter_sp_F1	P54700|3.A.6.2.1	FLAGELLAR BIOSYNTHETIC PROTEIN FLIP - Salmonella typhimurium.	The Type III (Virulence-related) Secretory Pathway (IIISP) Family	P-P-bond-hydrolysis-driven transporters	Primary Active Transporters	50.9	4.9e-52	512	230	85.5
gene4278	Scaffold15	Paenarthrobacter_sp_F1	P26419|3.A.6.2.1	Flagellar motor switch protein fliN - Salmonella typhimurium.	The Type III (Virulence-related) Secretory Pathway (IIISP) Family	P-P-bond-hydrolysis-driven transporters	Primary Active Transporters	53.2	1.5e-15	197	77	32.35
gene4281	Scaffold15	Paenarthrobacter_sp_F1	P39063|1.A.30.1.4	Hypothetical protein ytxD - Bacillus subtilis.	The H+- or Na+-translocating Bacterial Flagellar Motor/ExbBD Outer Membrane Transport Energizer (Mot/Exb) Superfamily	伪-Type Channels	Channels/Pores	37.2	5e-28	305	195	71.69
gene4288	Scaffold15	Paenarthrobacter_sp_F1	O84676|3.A.6.3.1	Yops secretion ATPase - Chlamydia trachomatis.	The Type III (Virulence-related) Secretory Pathway (IIISP) Family	P-P-bond-hydrolysis-driven transporters	Primary Active Transporters	50	1.5e-101	941	409	91.91
gene4291	Scaffold15	Paenarthrobacter_sp_F1	P15928|3.A.6.2.1	Flagellar M-ring protein - Salmonella typhimurium.	The Type III (Virulence-related) Secretory Pathway (IIISP) Family	P-P-bond-hydrolysis-driven transporters	Primary Active Transporters	34.2	3.2e-42	430	372	68.38
gene4319	Scaffold15	Paenarthrobacter_sp_F1	Q89SS6|2.A.1.42.2	2-acylglycerophosphoethanolamine acyltransferase (EC 6.2.1.20) - Bradyrhizobium japonicum.	The Major Facilitator Superfamily (MFS)	Porters (uniporters, symporters, antiporters)	Electrochemical Potential-driven Transporters	27.4	8.6e-29	314	475	92.05
gene4320	Scaffold15	Paenarthrobacter_sp_F1	P37643|2.A.1.6.10	Inner membrane metabolite transport protein yhjE OS=Escherichia coli (strain K12) GN=yhjE PE=1 SV=1	The Major Facilitator Superfamily (MFS)	Porters (uniporters, symporters, antiporters)	Electrochemical Potential-driven Transporters	39.9	2.7e-71	680	416	94.33
gene4330	Scaffold15	Paenarthrobacter_sp_F1	Q8Y435|5.B.14.1.1	Lmo2638 protein OS=Listeria monocytogenes serovar 1/2a (strain ATCC BAA-679 / EGD-e) OX=169963 GN=lmo2638 PE=4 SV=1	The Flavin-based Extracellular Electron Transfer (F-EET) Family	Transmembrane 1-electron transfer carriers	Transmembrane Electron Carriers	30.7	7.7e-47	469	396	91.45
gene4338	Scaffold15	Paenarthrobacter_sp_F1	Q92SZ8|3.A.1.1.58	Probable ABC transporter OS=Rhizobium meliloti (strain 1021) OX=266834 GN=SMc02872 PE=3 SV=1	The ATP-binding Cassette (ABC) Superfamily	P-P-bond-hydrolysis-driven transporters	Primary Active Transporters	33	8.3e-29	312	284	96.93
gene4339	Scaffold15	Paenarthrobacter_sp_F1	P68183|3.A.1.1.1	Maltose transport system permease protein malG - Escherichia coli.	The ATP-binding Cassette (ABC) Superfamily	P-P-bond-hydrolysis-driven transporters	Primary Active Transporters	25.9	4.6e-14	185	281	93.36
gene4351	Scaffold15	Paenarthrobacter_sp_F1	P96483|3.A.1.1.23	MsiK protein - Streptomyces reticuli.	The ATP-binding Cassette (ABC) Superfamily	P-P-bond-hydrolysis-driven transporters	Primary Active Transporters	72.4	3.1e-150	1360	360	100
gene4356	Scaffold15	Paenarthrobacter_sp_F1	O86571|3.A.1.5.34	Oligopeptide transport integral membrane protein OS=Streptomyces coelicolor (strain ATCC BAA-471 / A3(2) / M145) GN=SCO5476 PE=3 SV=1	The ATP-binding Cassette (ABC) Superfamily	P-P-bond-hydrolysis-driven transporters	Primary Active Transporters	50.4	7.8e-82	770	328	93.71
gene4357	Scaffold15	Paenarthrobacter_sp_F1	Q93IU2|3.A.1.5.36	BldKB, putative ABC transport system lipoprotein OS=Streptomyces coelicolor (strain ATCC BAA-471 / A3(2) / M145) GN=SCO5113 PE=4 SV=1	The ATP-binding Cassette (ABC) Superfamily	P-P-bond-hydrolysis-driven transporters	Primary Active Transporters	31	3e-59	577	552	96.17
gene4358	Scaffold15	Paenarthrobacter_sp_F1	O86573|3.A.1.5.34	Oligopeptide transport system integral membrane protein OS=Streptomyces coelicolor (strain ATCC BAA-471 / A3(2) / M145) GN=SCO5478 PE=3 SV=1	The ATP-binding Cassette (ABC) Superfamily	P-P-bond-hydrolysis-driven transporters	Primary Active Transporters	40.5	1.1e-64	622	332	99.7
gene4359	Scaffold15	Paenarthrobacter_sp_F1	O86574|3.A.1.5.34	Oligopeptide ABC transporter ATP-binding protein OS=Streptomyces coelicolor (strain ATCC BAA-471 / A3(2) / M145) GN=SCO5479 PE=3 SV=1	The ATP-binding Cassette (ABC) Superfamily	P-P-bond-hydrolysis-driven transporters	Primary Active Transporters	58	4.4e-109	1005	342	97.71
gene4360	Scaffold15	Paenarthrobacter_sp_F1	Q8CJS2|3.A.1.5.36	Putative peptide transport system ATP-binding subunit OS=Streptomyces coelicolor (strain ATCC BAA-471 / A3(2) / M145) GN=SCO5116 PE=3 SV=1	The ATP-binding Cassette (ABC) Superfamily	P-P-bond-hydrolysis-driven transporters	Primary Active Transporters	63.8	7.5e-106	977	293	86.18
gene4365	Scaffold15	Paenarthrobacter_sp_F1	Q8A1G3|8.A.9.1.3	Alpha-amylase SusG OS=Bacteroides thetaiotaomicron (strain ATCC 29148 / DSM 2079 / NCTC 10582 / E50 / VPI-5482) OX=226186 GN=susG PE=1 SV=1	The rBAT Transport Accessory Protein (rBAT) Family	Auxiliary transport proteins	Accessory Factors Involved in Transport	45.6	7e-20	238	103	15.99
gene4366	Scaffold15	Paenarthrobacter_sp_F1	Q9X2F5|3.A.1.1.22	Maltose ABC transporter, permease protein - Thermotoga maritima.	The ATP-binding Cassette (ABC) Superfamily	P-P-bond-hydrolysis-driven transporters	Primary Active Transporters	48.6	1.9e-47	473	218	70.32
gene4367	Scaffold15	Paenarthrobacter_sp_F1	P02916|3.A.1.1.1	Maltose transport system permease protein malF - Escherichia coli.	The ATP-binding Cassette (ABC) Superfamily	P-P-bond-hydrolysis-driven transporters	Primary Active Transporters	33.1	5.6e-71	678	497	91.19
gene4368	Scaffold15	Paenarthrobacter_sp_F1	Q9S5Y1|3.A.1.1.22	Maltose ABC transporter, periplasmic maltose-binding protein - Thermotoga maritima.	The ATP-binding Cassette (ABC) Superfamily	P-P-bond-hydrolysis-driven transporters	Primary Active Transporters	32.4	1.6e-53	527	374	80.09
gene4369	Scaffold15	Paenarthrobacter_sp_F1	Q8A1G3|8.A.9.1.3	Alpha-amylase SusG OS=Bacteroides thetaiotaomicron (strain ATCC 29148 / DSM 2079 / NCTC 10582 / E50 / VPI-5482) OX=226186 GN=susG PE=1 SV=1	The rBAT Transport Accessory Protein (rBAT) Family	Auxiliary transport proteins	Accessory Factors Involved in Transport	40	1e-20	245	130	21.81
gene4394	Scaffold16	Paenarthrobacter_sp_F1	B8I766|9.B.105.1.5	Lipoprotein signal peptidase OS=Clostridium cellulolyticum (strain ATCC 35319 / DSM 5812 / JCM 6584 / H10) GN=lspA PE=3 SV=1	The Lead Resistance Fusion Protein (PbrBC) Family	Putative transport proteins	Incompletely Characterized Transport Systems	36	1.5e-16	205	146	72.28
gene4404	Scaffold16	Paenarthrobacter_sp_F1	X2BJI2|2.A.103.1.4	FtsW-like protein FtsW OS=Mycobacterium bovis (strain ATCC BAA-935 / AF2122/97) GN=ftsW PE=4 SV=1	The Bacterial Murein Precursor Exporter (MPE) Family	Porters (uniporters, symporters, antiporters)	Electrochemical Potential-driven Transporters	36.5	1.9e-61	595	404	93.3
gene4406	Scaffold16	Paenarthrobacter_sp_F1	P0A6W3|9.B.146.1.6	Phospho-N-acetylmuramoyl-pentapeptide-transferase OS=Escherichia coli (strain K12) GN=mraY PE=1 SV=1	The Putative Undecaprenyl-phosphate N-Acetylglucosaminyl Transferase (MurG) Family	Putative transport proteins	Incompletely Characterized Transport Systems	39.9	5.3e-57	556	348	94.31
gene4408	Scaffold16	Paenarthrobacter_sp_F1	WP_087280510.1|2.A.128.2.3	UDP-N-acetylmuramoyl-L-alanyl-D-glutamate--2,6-diaminopimelate ligase [Eubacterium sp. An3]	The Multidrug Resistance Exporter VanZ (VanZ) Family	Porters (uniporters, symporters, antiporters)	Electrochemical Potential-driven Transporters	32.3	1.5e-55	545	510	93.75
gene4416	Scaffold16	Paenarthrobacter_sp_F1	Q8Y433|5.B.14.1.1	Lmo2641 protein OS=Listeria monocytogenes serovar 1/2a (strain ATCC BAA-679 / EGD-e) OX=169963 GN=lmo2641 PE=3 SV=1	The Flavin-based Extracellular Electron Transfer (F-EET) Family	Transmembrane 1-electron transfer carriers	Transmembrane Electron Carriers	23.1	3.1e-12	170	316	85.41
gene4419	Scaffold16	Paenarthrobacter_sp_F1	WP_155315461|1.A.87.2.10	serine/threonine protein kinase [Desulfosarcina alkanivorans]	The Mechanosensitive Calcium Channel (MCA) Family	伪-Type Channels	Channels/Pores	45.1	7.4e-44	445	202	29.45
gene4426	Scaffold16	Paenarthrobacter_sp_F1	Q9XIA9|4.C.1.1.14	Long chain acyl-CoA synthetase 2 OS=Arabidopsis thaliana GN=LACS2 PE=2 SV=1	The Fatty Acid Group Translocation (FAT) Family	Acyl CoA ligase-coupled transporters	Group Translocators	28.9	2.4e-46	466	422	69.98
gene4427	Scaffold16	Paenarthrobacter_sp_F1	Q6A1F6|3.B.1.1.6	Oxaloacetate decarboxylase OS=Vibrio cholerae GN=oadA-2 PE=1 SV=1	The Na+-transporting Carboxylic Acid Decarboxylase (NaT-DC) Family	Decarboxylation-driven transporters	Primary Active Transporters	34.9	8.3e-85	800	603	53.32
gene4433	Scaffold16	Paenarthrobacter_sp_F1	P9WJA9|9.B.321.1.1	Glycogen accumulation regulator GarA OS=Mycobacterium tuberculosis (strain ATCC 25618 / H37Rv) OX=83332 GN=garA PE=1 SV=1	The Actinobacterial Nutrient-sensing Signal Transduction Pathway Controlling Glutamate Metabolism (SigT) Family	Putative transport proteins	Incompletely Characterized Transport Systems	53.7	6.7e-33	345	135	85.44
gene4436	Scaffold16	Paenarthrobacter_sp_F1	P77389|2.A.1.2.65	Inner membrane transport protein ydhP OS=Escherichia coli (strain K12) GN=ydhP PE=1 SV=1	The Major Facilitator Superfamily (MFS)	Porters (uniporters, symporters, antiporters)	Electrochemical Potential-driven Transporters	45.8	3.6e-75	713	371	92.29
gene4439	Scaffold16	Paenarthrobacter_sp_F1	O25396|9.A.8.1.2	IRON(II) TRANSPORT PROTEIN (FEOB) - Helicobacter pylori (Campylobacter pylori).	The Ferrous Iron Uptake (FeoB) Family	Recognized transporters of unknown biochemical mechanism	Incompletely Characterized Transport Systems	27.5	2.1e-06	121	141	27.33
gene4447	Scaffold16	Paenarthrobacter_sp_F1	Q848I3|2.A.23.1.10	C4-dicarboxylate transport protein OS=Pseudomonas chlororaphis GN=dctA PE=3 SV=1	The Dicarboxylate/Amino Acid:Cation (Na+ or H+) Symporter (DAACS) Family	Porters (uniporters, symporters, antiporters)	Electrochemical Potential-driven Transporters	49.2	1.4e-99	924	402	89.73
gene4461	Scaffold16	Paenarthrobacter_sp_F1	Q9S218|1.C.109.1.2	Putative membrane protein OS=Streptomyces coelicolor (strain ATCC BAA-471 / A3(2) / M145) GN=SCO1782 PE=4 SV=1	The Bacterial Hemolysin A (TlyA) Family	Pore-Forming Toxins (Proteins and Peptides)	Channels/Pores	60.2	1.7e-65	628	240	88.89
gene4467	Scaffold17	Paenarthrobacter_sp_F1	Q92SZ7|3.A.1.1.58	Probable ABC transporter OS=Rhizobium meliloti (strain 1021) OX=266834 GN=SMc02873 PE=3 SV=1	The ATP-binding Cassette (ABC) Superfamily	P-P-bond-hydrolysis-driven transporters	Primary Active Transporters	26.5	1.3e-12	174	359	81.96
gene4468	Scaffold17	Paenarthrobacter_sp_F1	O53484|3.A.1.1.61	Probable sugar-transport integral membrane protein ABC transporter OS=Mycobacterium tuberculosis (strain ATCC 25618 / H37Rv) OX=83332 GN=Rv2040c PE=3 SV=1	The ATP-binding Cassette (ABC) Superfamily	P-P-bond-hydrolysis-driven transporters	Primary Active Transporters	27.9	4.9e-25	280	272	80.95
gene4469	Scaffold17	Paenarthrobacter_sp_F1	Q88P36|3.A.1.1.30	Sugar ABC transporter, permease protein - Pseudomonas putida (strain KT2440).	The ATP-binding Cassette (ABC) Superfamily	P-P-bond-hydrolysis-driven transporters	Primary Active Transporters	33.1	1.6e-30	327	275	91.67
gene4473	Scaffold17	Paenarthrobacter_sp_F1	D6ZW63|3.A.1.1.48	MalF-type ABC sugar transport systems permease component OS=Bifidobacterium longum subsp. longum (strain JDM301) GN=BLJ_1685 PE=3 SV=1	The ATP-binding Cassette (ABC) Superfamily	P-P-bond-hydrolysis-driven transporters	Primary Active Transporters	38.6	8.1e-51	502	292	95.74
gene4474	Scaffold17	Paenarthrobacter_sp_F1	D6ZW62|3.A.1.1.48	Permease of ABC transporter for sugars OS=Bifidobacterium longum subsp. longum (strain JDM301) GN=BLJ_1684 PE=3 SV=1	The ATP-binding Cassette (ABC) Superfamily	P-P-bond-hydrolysis-driven transporters	Primary Active Transporters	41.7	3.9e-56	548	273	85.85
gene4475	Scaffold17	Paenarthrobacter_sp_F1	D6ZW64|3.A.1.1.48	Extracellular solute-binding protein, family 1 OS=Bifidobacterium longum subsp. longum (strain JDM301) GN=BLJ_1686 PE=4 SV=1	The ATP-binding Cassette (ABC) Superfamily	P-P-bond-hydrolysis-driven transporters	Primary Active Transporters	27.5	5.6e-32	341	445	98.67
gene4496	Scaffold18	Paenarthrobacter_sp_F1	M5BEH1|8.A.104.1.5	Salt overly sensitive 2 OS=Arabidopsis thaliana GN=sos2 PE=4 SV=1	The 5'-AMP-activated protein kinase (AMPK) Family	Auxiliary transport proteins	Accessory Factors Involved in Transport	27.5	1e-18	225	251	84.8
gene4497	Scaffold18	Paenarthrobacter_sp_F1	A6TAG3|1.E.43.1.1	Putative uncharacterized protein yeaQ OS=Klebsiella pneumoniae subsp. pneumoniae (strain ATCC 700721 / MGH 78578) GN=yeaQ PE=4 SV=1	The Putative Transglycosylase-associated Holin (T-A Hol) Family	Holins	Channels/Pores	51.3	6.9e-16	196	78	90.7
gene4500	Scaffold18	Paenarthrobacter_sp_F1	Q2FFH9|2.A.47.1.11	Sodium-dependent dicarboxylate transporter sdcS - Staphylococcus aureus (strain USA300).	The Divalent Anion:Na+ Symporter (DASS) Family	Porters (uniporters, symporters, antiporters)	Electrochemical Potential-driven Transporters	27.7	1.1e-06	124	148	24.67
gene4508	Scaffold18	Paenarthrobacter_sp_F1	B2IXR4|2.A.5.5.6	Zinc/iron permease OS=Nostoc punctiforme (strain ATCC 29133 / PCC 73102) GN=Npun_F2202 PE=4 SV=1	The Zinc (Zn2+)-Iron (Fe2+) Permease (ZIP) Family	Porters (uniporters, symporters, antiporters)	Electrochemical Potential-driven Transporters	59.2	1e-75	716	245	97.61
gene4519	Scaffold19	Paenarthrobacter_sp_F1	Q99271|2.A.36.4.1	NA(+)/H(+) ANTIPORTER - Saccharomyces cerevisiae (Baker's yeast).	The Monovalent Cation:Proton Antiporter-1 (CPA1) Family	Porters (uniporters, symporters, antiporters)	Electrochemical Potential-driven Transporters	24.8	3.8e-14	187	374	86.37
gene4522	Scaffold19	Paenarthrobacter_sp_F1	Q45082|2.A.1.6.5	MOPB PROTEIN - Burkholderia cepacia (Pseudomonas cepacia).	The Major Facilitator Superfamily (MFS)	Porters (uniporters, symporters, antiporters)	Electrochemical Potential-driven Transporters	33.7	2.3e-62	603	429	95.55
gene4527	Scaffold20	Paenarthrobacter_sp_F1	Q8NLB7|2.A.1.15.10	Permeases of the major facilitator superfamily OS=Corynebacterium glutamicum (strain ATCC 13032 / DSM 20300 / JCM 1318 / LMG 3730 / NCIMB 10025) GN=Cgl3025 PE=4 SV=1	The Major Facilitator Superfamily (MFS)	Porters (uniporters, symporters, antiporters)	Electrochemical Potential-driven Transporters	34.6	8e-49	486	400	94.79
