# Supplementary material for: Genomic Analysis of Paenarthrobacter sp. FR1 Reveals Its Marine-Adapted Pectin-Degrading System and Ecological Role in Carbon Cycling
Source: Microorganisms. 2025 Dec 23;14(1):39. doi: 10.3390/microorganisms14010039 (PMC12844168; doi:10.3390/microorganisms14010039)
Supplement: Supplementary file 1 [file microorganisms-14-00039-s001.zip › Table_S3_transmembrane.xlsx]

## Sheet: Table_S2_transmembrane
Gene ID	Location	Sample Name	Length(aa)	Number of predicted TMHs	Exp number of AAs in TMHs	Exp number, first 60 AAs	Total prob of N-in	Topology
gene0015	Scaffold1	Paenarthrobacter_sp_F1	225	1	22.6342	22.5807	0.99522	inside:1-12;TMhelix:13-35;outside:36-225;
gene0029	Scaffold1	Paenarthrobacter_sp_F1	439	11	237.871	43.8751	0.00125	outside:1-9;TMhelix:10-29;inside:30-35;TMhelix:36-58;outside:59-92;TMhelix:93-112;inside:113-118;TMhelix:119-141;outside:142-160;TMhelix:161-183;inside:184-195;TMhelix:196-214;outside:215-228;TMhelix:229-248;inside:249-254;TMhelix:255-277;outside:278-281;TMhelix:282-301;inside:302-312;TMhelix:313-335;outside:336-354;TMhelix:355-377;inside:378-439;
gene0030	Scaffold1	Paenarthrobacter_sp_F1	406	12	256.208	24.2772	0.98931	inside:1-27;TMhelix:28-50;outside:51-59;TMhelix:60-82;inside:83-88;TMhelix:89-108;outside:109-112;TMhelix:113-135;inside:136-146;TMhelix:147-169;outside:170-172;TMhelix:173-192;inside:193-230;TMhelix:231-253;outside:254-257;TMhelix:258-277;inside:278-289;TMhelix:290-309;outside:310-313;TMhelix:314-336;inside:337-348;TMhelix:349-371;outside:372-375;TMhelix:376-398;inside:399-406;
gene0031	Scaffold1	Paenarthrobacter_sp_F1	401	1	21.6265	21.0876	0.54767	outside:1-3;TMhelix:4-26;inside:27-401;
gene0033	Scaffold1	Paenarthrobacter_sp_F1	1636	1	20.8982	20.3763	0.89394	inside:1-15;TMhelix:16-38;outside:39-1636;
gene0034	Scaffold1	Paenarthrobacter_sp_F1	342	1	22.935	22.7754	0.95985	inside:1-11;TMhelix:12-34;outside:35-342;
gene0035	Scaffold1	Paenarthrobacter_sp_F1	433	9	212.024	15.2681	0.37328	outside:1-51;TMhelix:52-74;inside:75-109;TMhelix:110-132;outside:133-168;TMhelix:169-186;inside:187-192;TMhelix:193-212;outside:213-246;TMhelix:247-269;inside:270-273;TMhelix:274-296;outside:297-310;TMhelix:311-333;inside:334-337;TMhelix:338-360;outside:361-395;TMhelix:396-418;inside:419-433;
gene0036	Scaffold1	Paenarthrobacter_sp_F1	238	1	20.203	20.1926	0.9849	inside:1-6;TMhelix:7-24;outside:25-238;
gene0067	Scaffold1	Paenarthrobacter_sp_F1	394	4	95.9162	32.4449	0.92425	inside:1-12;TMhelix:13-35;outside:36-59;TMhelix:60-79;inside:80-85;TMhelix:86-108;outside:109-129;TMhelix:130-152;inside:153-394;
gene0070	Scaffold1	Paenarthrobacter_sp_F1	824	10	226.782	22.3421	0.9956	inside:1-15;TMhelix:16-38;outside:39-253;TMhelix:254-276;inside:277-308;TMhelix:309-331;outside:332-345;TMhelix:346-368;inside:369-399;TMhelix:400-419;outside:420-433;TMhelix:434-456;inside:457-476;TMhelix:477-499;outside:500-691;TMhelix:692-714;inside:715-747;TMhelix:748-770;outside:771-784;TMhelix:785-807;inside:808-824;
gene0073	Scaffold1	Paenarthrobacter_sp_F1	936	8	177.338	20.1348	0.99897	inside:1-11;TMhelix:12-31;outside:32-657;TMhelix:658-680;inside:681-699;TMhelix:700-722;outside:723-726;TMhelix:727-749;inside:750-789;TMhelix:790-812;outside:813-826;TMhelix:827-849;inside:850-886;TMhelix:887-909;outside:910-912;TMhelix:913-935;inside:936-936;
gene0080	Scaffold1	Paenarthrobacter_sp_F1	328	1	18.5248	18.4936	0.23731	outside:1-3;TMhelix:4-21;inside:22-328;
gene0087	Scaffold1	Paenarthrobacter_sp_F1	501	0	10.9362	10.4543	0.53608	outside:1-501;
gene0088	Scaffold1	Paenarthrobacter_sp_F1	1072	12	257.811	20.5917	0.87876	inside:1-12;TMhelix:13-33;outside:34-330;TMhelix:331-353;inside:354-357;TMhelix:358-380;outside:381-384;TMhelix:385-407;inside:408-427;TMhelix:428-450;outside:451-464;TMhelix:465-487;inside:488-531;TMhelix:532-554;outside:555-854;TMhelix:855-874;inside:875-880;TMhelix:881-900;outside:901-904;TMhelix:905-927;inside:928-964;TMhelix:965-987;outside:988-990;TMhelix:991-1013;inside:1014-1072;
gene0094	Scaffold1	Paenarthrobacter_sp_F1	398	9	207.382	42.208	0.7743	inside:1-2;TMhelix:3-25;outside:26-39;TMhelix:40-62;inside:63-73;TMhelix:74-93;outside:94-155;TMhelix:156-178;inside:179-205;TMhelix:206-223;outside:224-227;TMhelix:228-245;inside:246-249;TMhelix:250-272;outside:273-330;TMhelix:331-353;inside:354-368;TMhelix:369-391;outside:392-398;
gene0095	Scaffold1	Paenarthrobacter_sp_F1	185	1	22.0592	21.4933	0.99634	inside:1-12;TMhelix:13-35;outside:36-185;
gene0097	Scaffold1	Paenarthrobacter_sp_F1	161	4	83.8258	21.7792	0.94583	inside:1-37;TMhelix:38-60;outside:61-63;TMhelix:64-86;inside:87-98;TMhelix:99-121;outside:122-130;TMhelix:131-150;inside:151-161;
gene0104	Scaffold1	Paenarthrobacter_sp_F1	461	12	264.749	29.7342	0.93493	inside:1-25;TMhelix:26-48;outside:49-51;TMhelix:52-71;inside:72-100;TMhelix:101-123;outside:124-127;TMhelix:128-150;inside:151-161;TMhelix:162-184;outside:185-203;TMhelix:204-226;inside:227-246;TMhelix:247-269;outside:270-278;TMhelix:279-301;inside:302-332;TMhelix:333-355;outside:356-358;TMhelix:359-381;inside:382-401;TMhelix:402-424;outside:425-427;TMhelix:428-447;inside:448-461;
gene0111	Scaffold1	Paenarthrobacter_sp_F1	444	12	258.803	21.2682	0.82693	inside:1-20;TMhelix:21-43;outside:44-62;TMhelix:63-85;inside:86-96;TMhelix:97-116;outside:117-120;TMhelix:121-143;inside:144-162;TMhelix:163-185;outside:186-194;TMhelix:195-217;inside:218-251;TMhelix:252-274;outside:275-288;TMhelix:289-311;inside:312-317;TMhelix:318-337;outside:338-341;TMhelix:342-361;inside:362-380;TMhelix:381-403;outside:404-407;TMhelix:408-430;inside:431-444;
gene0114	Scaffold1	Paenarthrobacter_sp_F1	491	12	270.526	29.5465	0.99829	inside:1-20;TMhelix:21-43;outside:44-52;TMhelix:53-75;inside:76-99;TMhelix:100-122;outside:123-136;TMhelix:137-159;inside:160-165;TMhelix:166-188;outside:189-202;TMhelix:203-225;inside:226-237;TMhelix:238-260;outside:261-298;TMhelix:299-321;inside:322-341;TMhelix:342-364;outside:365-383;TMhelix:384-406;inside:407-414;TMhelix:415-437;outside:438-451;TMhelix:452-474;inside:475-491;
gene0118	Scaffold1	Paenarthrobacter_sp_F1	259	6	131.924	20.0648	0.99041	inside:1-6;TMhelix:7-26;outside:27-64;TMhelix:65-87;inside:88-98;TMhelix:99-121;outside:122-124;TMhelix:125-147;inside:148-167;TMhelix:168-190;outside:191-218;TMhelix:219-241;inside:242-259;
gene0119	Scaffold1	Paenarthrobacter_sp_F1	257	6	132.727	40.6592	0.99541	inside:1-6;TMhelix:7-26;outside:27-40;TMhelix:41-59;inside:60-63;TMhelix:64-86;outside:87-105;TMhelix:106-128;inside:129-182;TMhelix:183-202;outside:203-216;TMhelix:217-234;inside:235-257;
gene0120	Scaffold1	Paenarthrobacter_sp_F1	330	1	19.7749	19.7658	0.86748	inside:1-6;TMhelix:7-29;outside:30-330;
gene0123	Scaffold1	Paenarthrobacter_sp_F1	448	11	241.619	21.2162	0.35068	outside:1-30;TMhelix:31-53;inside:54-59;TMhelix:60-82;outside:83-91;TMhelix:92-114;inside:115-120;TMhelix:121-143;outside:144-203;TMhelix:204-226;inside:227-262;TMhelix:263-285;outside:286-299;TMhelix:300-322;inside:323-330;TMhelix:331-353;outside:354-357;TMhelix:358-380;inside:381-386;TMhelix:387-409;outside:410-418;TMhelix:419-441;inside:442-448;
gene0126	Scaffold1	Paenarthrobacter_sp_F1	307	6	133.092	31.4346	0.98087	inside:1-20;TMhelix:21-40;outside:41-49;TMhelix:50-72;inside:73-91;TMhelix:92-114;outside:115-140;TMhelix:141-163;inside:164-169;TMhelix:170-192;outside:193-216;TMhelix:217-239;inside:240-307;
gene0127	Scaffold1	Paenarthrobacter_sp_F1	116	3	61.7019	22.3368	0.84902	inside:1-16;TMhelix:17-39;outside:40-53;TMhelix:54-76;inside:77-92;TMhelix:93-115;outside:116-116;
gene0128	Scaffold1	Paenarthrobacter_sp_F1	118	3	64.7555	27.8644	0.98644	inside:1-24;TMhelix:25-42;outside:43-51;TMhelix:52-74;inside:75-94;TMhelix:95-117;outside:118-118;
gene0130	Scaffold1	Paenarthrobacter_sp_F1	165	4	76.4	27.9118	0.60869	inside:1-19;TMhelix:20-42;outside:43-51;TMhelix:52-74;inside:75-93;TMhelix:94-116;outside:117-120;TMhelix:121-143;inside:144-165;
gene0132	Scaffold1	Paenarthrobacter_sp_F1	228	6	133.938	28.7489	0.98766	inside:1-18;TMhelix:19-41;outside:42-55;TMhelix:56-78;inside:79-82;TMhelix:83-105;outside:106-134;TMhelix:135-157;inside:158-163;TMhelix:164-186;outside:187-200;TMhelix:201-223;inside:224-228;
gene0135	Scaffold1	Paenarthrobacter_sp_F1	259	5	114.944	20.3838	0.21741	outside:1-44;TMhelix:45-67;inside:68-86;TMhelix:87-109;outside:110-147;TMhelix:148-167;inside:168-173;TMhelix:174-196;outside:197-208;TMhelix:209-231;inside:232-259;
gene0147	Scaffold1	Paenarthrobacter_sp_F1	523	13	281.542	25.8475	0.66674	outside:1-23;TMhelix:24-46;inside:47-58;TMhelix:59-81;outside:82-100;TMhelix:101-123;inside:124-134;TMhelix:135-157;outside:158-171;TMhelix:172-191;inside:192-231;TMhelix:232-254;outside:255-273;TMhelix:274-296;inside:297-302;TMhelix:303-320;outside:321-323;TMhelix:324-346;inside:347-372;TMhelix:373-395;outside:396-399;TMhelix:400-422;inside:423-448;TMhelix:449-471;outside:472-480;TMhelix:481-503…
gene0151	Scaffold1	Paenarthrobacter_sp_F1	580	3	67.4947	22.2336	0.99707	inside:1-6;TMhelix:7-29;outside:30-172;TMhelix:173-195;inside:196-239;TMhelix:240-262;outside:263-580;
gene0158	Scaffold1	Paenarthrobacter_sp_F1	833	10	241.425	22.075	0.98585	inside:1-24;TMhelix:25-47;outside:48-74;TMhelix:75-97;inside:98-101;TMhelix:102-124;outside:125-143;TMhelix:144-166;inside:167-178;TMhelix:179-201;outside:202-287;TMhelix:288-307;inside:308-319;TMhelix:320-342;outside:343-361;TMhelix:362-384;inside:385-395;TMhelix:396-418;outside:419-459;TMhelix:460-482;inside:483-833;
gene0159	Scaffold1	Paenarthrobacter_sp_F1	432	4	84.2412	42.1781	0.00026	outside:1-14;TMhelix:15-32;inside:33-36;TMhelix:37-59;outside:60-73;TMhelix:74-93;inside:94-101;TMhelix:102-124;outside:125-432;
gene0160	Scaffold1	Paenarthrobacter_sp_F1	143	1	24.8001	22.8489	0.01785	outside:1-4;TMhelix:5-27;inside:28-143;
gene0166	Scaffold1	Paenarthrobacter_sp_F1	184	1	21.9628	21.948	0.15816	outside:1-21;TMhelix:22-44;inside:45-184;
gene0167	Scaffold1	Paenarthrobacter_sp_F1	67	2	45.7569	39.918	0.77004	inside:1-6;TMhelix:7-29;outside:30-43;TMhelix:44-66;inside:67-67;
gene0168	Scaffold1	Paenarthrobacter_sp_F1	266	6	135.883	19.5154	0.00562	outside:1-39;TMhelix:40-57;inside:58-96;TMhelix:97-119;outside:120-123;TMhelix:124-146;inside:147-158;TMhelix:159-181;outside:182-190;TMhelix:191-213;inside:214-224;TMhelix:225-247;outside:248-266;
gene0169	Scaffold1	Paenarthrobacter_sp_F1	111	2	43.3186	22.7955	0.93238	inside:1-33;TMhelix:34-56;outside:57-59;TMhelix:60-82;inside:83-111;
gene0170	Scaffold1	Paenarthrobacter_sp_F1	163	4	88.8963	24.8106	0.91252	inside:1-28;TMhelix:29-51;outside:52-60;TMhelix:61-83;inside:84-89;TMhelix:90-112;outside:113-121;TMhelix:122-141;inside:142-163;
gene0171	Scaffold1	Paenarthrobacter_sp_F1	370	11	233.182	37.5641	0.00783	outside:1-3;TMhelix:4-26;inside:27-46;TMhelix:47-69;outside:70-78;TMhelix:79-96;inside:97-108;TMhelix:109-131;outside:132-140;TMhelix:141-160;inside:161-166;TMhelix:167-186;outside:187-195;TMhelix:196-218;inside:219-229;TMhelix:230-252;outside:253-261;TMhelix:262-284;inside:285-313;TMhelix:314-336;outside:337-339;TMhelix:340-362;inside:363-370;
gene0185	Scaffold1	Paenarthrobacter_sp_F1	500	7	151.983	33.4348	0.99499	inside:1-20;TMhelix:21-43;outside:44-47;TMhelix:48-70;inside:71-82;TMhelix:83-105;outside:106-140;TMhelix:141-163;inside:164-169;TMhelix:170-189;outside:190-225;TMhelix:226-248;inside:249-254;TMhelix:255-272;outside:273-500;
gene0190	Scaffold1	Paenarthrobacter_sp_F1	56	1	20.4085	20.4085	0.61698	outside:1-4;TMhelix:5-24;inside:25-56;
gene0199	Scaffold1	Paenarthrobacter_sp_F1	296	9	183.542	30.9511	0.26182	outside:1-19;TMhelix:20-42;inside:43-48;TMhelix:49-71;outside:72-74;TMhelix:75-94;inside:95-100;TMhelix:101-121;outside:122-140;TMhelix:141-160;inside:161-179;TMhelix:180-199;outside:200-202;TMhelix:203-222;inside:223-228;TMhelix:229-251;outside:252-255;TMhelix:256-275;inside:276-296;
gene0202	Scaffold1	Paenarthrobacter_sp_F1	356	4	88.4248	27.0568	0.00264	outside:1-4;TMhelix:5-27;inside:28-55;TMhelix:56-78;outside:79-92;TMhelix:93-115;inside:116-134;TMhelix:135-157;outside:158-356;
gene0203	Scaffold1	Paenarthrobacter_sp_F1	450	4	72.1826	23.0341	0.35762	outside:1-3;TMhelix:4-26;inside:27-63;TMhelix:64-86;outside:87-100;TMhelix:101-123;inside:124-142;TMhelix:143-160;outside:161-450;
gene0218	Scaffold1	Paenarthrobacter_sp_F1	481	14	307.015	30.9583	0.96846	inside:1-19;TMhelix:20-42;outside:43-51;TMhelix:52-74;inside:75-86;TMhelix:87-109;outside:110-112;TMhelix:113-135;inside:136-141;TMhelix:142-164;outside:165-167;TMhelix:168-190;inside:191-202;TMhelix:203-222;outside:223-231;TMhelix:232-251;inside:252-271;TMhelix:272-294;outside:295-303;TMhelix:304-326;inside:327-332;TMhelix:333-355;outside:356-369;TMhelix:370-392;inside:393-404;TMhelix:405-427;ou…
gene0222	Scaffold1	Paenarthrobacter_sp_F1	471	1	19.896	19.8709	0.90163	inside:1-19;TMhelix:20-42;outside:43-471;
gene0223	Scaffold1	Paenarthrobacter_sp_F1	304	4	92.2841	22.4463	0.99269	inside:1-20;TMhelix:21-43;outside:44-183;TMhelix:184-206;inside:207-226;TMhelix:227-249;outside:250-275;TMhelix:276-298;inside:299-304;
gene0226	Scaffold1	Paenarthrobacter_sp_F1	136	1	29.3344	23.5795	0.57263	outside:1-4;TMhelix:5-27;inside:28-136;
gene0227	Scaffold1	Paenarthrobacter_sp_F1	175	1	24.9944	12.4004	0.70733	inside:1-47;TMhelix:48-70;outside:71-175;
gene0228	Scaffold1	Paenarthrobacter_sp_F1	115	1	22.673	22.5633	0.14942	outside:1-4;TMhelix:5-27;inside:28-115;
gene0229	Scaffold1	Paenarthrobacter_sp_F1	83	2	41.9577	32.7577	0.98518	inside:1-12;TMhelix:13-30;outside:31-44;TMhelix:45-67;inside:68-83;
gene0230	Scaffold1	Paenarthrobacter_sp_F1	313	4	84.5602	20.7391	0.00506	outside:1-4;TMhelix:5-24;inside:25-110;TMhelix:111-130;outside:131-133;TMhelix:134-153;inside:154-286;TMhelix:287-309;outside:310-313;
gene0231	Scaffold1	Paenarthrobacter_sp_F1	284	5	101.954	29.2242	0.15137	outside:1-3;TMhelix:4-21;inside:22-47;TMhelix:48-70;outside:71-74;TMhelix:75-97;inside:98-216;TMhelix:217-239;outside:240-253;TMhelix:254-276;inside:277-284;
gene0233	Scaffold1	Paenarthrobacter_sp_F1	914	1	21.3087	21.1977	0.9434	inside:1-12;TMhelix:13-35;outside:36-914;
gene0239	Scaffold1	Paenarthrobacter_sp_F1	159	4	88.3481	43.4229	0.997	inside:1-12;TMhelix:13-35;outside:36-38;TMhelix:39-61;inside:62-73;TMhelix:74-96;outside:97-99;TMhelix:100-122;inside:123-159;
gene0240	Scaffold1	Paenarthrobacter_sp_F1	704	14	295.796	44.8361	0.05989	outside:1-3;TMhelix:4-26;inside:27-32;TMhelix:33-52;outside:53-61;TMhelix:62-84;inside:85-111;TMhelix:112-134;outside:135-191;TMhelix:192-214;inside:215-234;TMhelix:235-257;outside:258-260;TMhelix:261-283;inside:284-287;TMhelix:288-303;outside:304-306;TMhelix:307-324;inside:325-330;TMhelix:331-353;outside:354-380;TMhelix:381-403;inside:404-409;TMhelix:410-429;outside:430-448;TMhelix:449-477;insid…
gene0242	Scaffold1	Paenarthrobacter_sp_F1	285	6	143.184	16.028	0.64191	inside:1-45;TMhelix:46-68;outside:69-77;TMhelix:78-97;inside:98-117;TMhelix:118-140;outside:141-159;TMhelix:160-182;inside:183-214;TMhelix:215-237;outside:238-251;TMhelix:252-274;inside:275-285;
gene0249	Scaffold1	Paenarthrobacter_sp_F1	132	4	84.3422	43.6509	0.99985	inside:1-6;TMhelix:7-29;outside:30-38;TMhelix:39-61;inside:62-73;TMhelix:74-91;outside:92-94;TMhelix:95-114;inside:115-132;
gene0254	Scaffold1	Paenarthrobacter_sp_F1	214	1	22.2216	22.219	0.63263	inside:1-20;TMhelix:21-43;outside:44-214;
gene0257	Scaffold1	Paenarthrobacter_sp_F1	254	2	65.0669	29.7377	0.98624	inside:1-12;TMhelix:13-35;outside:36-54;TMhelix:55-77;inside:78-254;
gene0263	Scaffold1	Paenarthrobacter_sp_F1	572	1	19.0555	19.0297	0.98647	inside:1-11;TMhelix:12-29;outside:30-572;
gene0266	Scaffold1	Paenarthrobacter_sp_F1	321	6	146.217	34.1707	0.99851	inside:1-4;TMhelix:5-27;outside:28-41;TMhelix:42-76;inside:77-96;TMhelix:97-119;outside:120-128;TMhelix:129-151;inside:152-184;TMhelix:185-207;outside:208-231;TMhelix:232-254;inside:255-321;
gene0268	Scaffold1	Paenarthrobacter_sp_F1	400	2	41.5237	22.4217	0.82958	inside:1-32;TMhelix:33-55;outside:56-264;TMhelix:265-287;inside:288-400;
gene0270	Scaffold1	Paenarthrobacter_sp_F1	430	1	28.5116	28.509	0.96996	inside:1-6;TMhelix:7-29;outside:30-430;
gene0275	Scaffold1	Paenarthrobacter_sp_F1	332	6	137.078	22.7094	0.99572	inside:1-32;TMhelix:33-55;outside:56-103;TMhelix:104-126;inside:127-132;TMhelix:133-155;outside:156-164;TMhelix:165-187;inside:188-228;TMhelix:229-251;outside:252-273;TMhelix:274-296;inside:297-332;
gene0276	Scaffold1	Paenarthrobacter_sp_F1	363	6	143.256	22.8775	0.6462	inside:1-29;TMhelix:30-52;outside:53-123;TMhelix:124-146;inside:147-158;TMhelix:159-181;outside:182-227;TMhelix:228-250;inside:251-284;TMhelix:285-307;outside:308-334;TMhelix:335-357;inside:358-363;
gene0277	Scaffold1	Paenarthrobacter_sp_F1	542	0	13.1711	13.1628	0.64093	outside:1-542;
gene0290	Scaffold1	Paenarthrobacter_sp_F1	467	12	262.885	36.7243	0.88037	inside:1-19;TMhelix:20-38;outside:39-42;TMhelix:43-65;inside:66-71;TMhelix:72-94;outside:95-115;TMhelix:116-147;inside:148-153;TMhelix:154-173;outside:174-192;TMhelix:193-215;inside:216-246;TMhelix:247-269;outside:270-288;TMhelix:289-311;inside:312-323;TMhelix:324-346;outside:347-355;TMhelix:356-378;inside:379-390;TMhelix:391-413;outside:414-443;TMhelix:444-466;inside:467-467;
gene0296	Scaffold1	Paenarthrobacter_sp_F1	684	3	64.9038	20.4084	0.97832	inside:1-6;TMhelix:7-26;outside:27-169;TMhelix:170-192;inside:193-611;TMhelix:612-634;outside:635-684;
gene0301	Scaffold1	Paenarthrobacter_sp_F1	998	7	156.097	22.7097	0.99761	inside:1-19;TMhelix:20-42;outside:43-61;TMhelix:62-84;inside:85-114;TMhelix:115-137;outside:138-166;TMhelix:167-189;inside:190-208;TMhelix:209-231;outside:232-259;TMhelix:260-279;inside:280-283;TMhelix:284-306;outside:307-998;
gene0302	Scaffold1	Paenarthrobacter_sp_F1	378	1	21.3603	20.9796	0.72569	inside:1-37;TMhelix:38-60;outside:61-378;
gene0314	Scaffold1	Paenarthrobacter_sp_F1	254	5	103.468	22.8029	0.0156	outside:1-32;TMhelix:33-55;inside:56-74;TMhelix:75-92;outside:93-101;TMhelix:102-121;inside:122-162;TMhelix:163-185;outside:186-204;TMhelix:205-227;inside:228-254;
gene0316	Scaffold1	Paenarthrobacter_sp_F1	424	1	19.8082	19.6766	0.92449	inside:1-6;TMhelix:7-29;outside:30-424;
gene0330	Scaffold1	Paenarthrobacter_sp_F1	100	3	63.163	41.2409	0.00469	outside:1-3;TMhelix:4-21;inside:22-27;TMhelix:28-50;outside:51-59;TMhelix:60-82;inside:83-100;
gene0341	Scaffold1	Paenarthrobacter_sp_F1	202	6	130.107	41.3144	0.7075	inside:1-4;TMhelix:5-27;outside:28-41;TMhelix:42-64;inside:65-68;TMhelix:69-91;outside:92-105;TMhelix:106-128;inside:129-138;TMhelix:139-161;outside:162-175;TMhelix:176-198;inside:199-202;
gene0348	Scaffold1	Paenarthrobacter_sp_F1	161	1	21.8654	21.5579	0.89228	inside:1-28;TMhelix:29-51;outside:52-161;
gene0353	Scaffold1	Paenarthrobacter_sp_F1	398	9	197.465	22.4492	0.96802	inside:1-6;TMhelix:7-29;outside:30-98;TMhelix:99-121;inside:122-132;TMhelix:133-155;outside:156-174;TMhelix:175-205;inside:206-230;TMhelix:231-253;outside:254-286;TMhelix:287-309;inside:310-320;TMhelix:321-338;outside:339-342;TMhelix:343-360;inside:361-366;TMhelix:367-389;outside:390-398;
gene0354	Scaffold1	Paenarthrobacter_sp_F1	113	1	22.429	22.429	0.37866	outside:1-4;TMhelix:5-27;inside:28-113;
gene0358	Scaffold1	Paenarthrobacter_sp_F1	216	6	121.709	27.0245	0.6191	inside:1-19;TMhelix:20-42;outside:43-56;TMhelix:57-79;inside:80-85;TMhelix:86-108;outside:109-117;TMhelix:118-139;inside:140-145;TMhelix:146-168;outside:169-182;TMhelix:183-205;inside:206-216;
gene0359	Scaffold1	Paenarthrobacter_sp_F1	297	4	121.92	24.8954	0.64341	inside:1-12;TMhelix:13-35;outside:36-75;TMhelix:76-98;inside:99-110;TMhelix:111-133;outside:134-232;TMhelix:233-255;inside:256-297;
gene0362	Scaffold1	Paenarthrobacter_sp_F1	280	1	22.0485	22.0409	0.99891	inside:1-6;TMhelix:7-29;outside:30-280;
gene0370	Scaffold1	Paenarthrobacter_sp_F1	131	4	86.1151	42.5922	0.96155	inside:1-6;TMhelix:7-29;outside:30-38;TMhelix:39-61;inside:62-65;TMhelix:66-88;outside:89-97;TMhelix:98-120;inside:121-131;
gene0374	Scaffold1	Paenarthrobacter_sp_F1	314	5	126.476	15.9236	0.91807	inside:1-44;TMhelix:45-67;outside:68-116;TMhelix:117-139;inside:140-145;TMhelix:146-168;outside:169-234;TMhelix:235-257;inside:258-277;TMhelix:278-300;outside:301-314;
gene0375	Scaffold1	Paenarthrobacter_sp_F1	309	6	132.848	20.593	0.9884	inside:1-8;TMhelix:9-31;outside:32-99;TMhelix:100-122;inside:123-133;TMhelix:134-156;outside:157-170;TMhelix:171-193;inside:194-232;TMhelix:233-255;outside:256-274;TMhelix:275-297;inside:298-309;
gene0378	Scaffold1	Paenarthrobacter_sp_F1	409	1	22.7011	22.6098	0.88987	inside:1-4;TMhelix:5-27;outside:28-409;
gene0380	Scaffold1	Paenarthrobacter_sp_F1	287	4	87.0786	22.1936	0.99665	inside:1-4;TMhelix:5-27;outside:28-170;TMhelix:171-193;inside:194-199;TMhelix:200-219;outside:220-254;TMhelix:255-277;inside:278-287;
gene0385	Scaffold1	Paenarthrobacter_sp_F1	319	1	19.7441	19.3836	0.86392	inside:1-12;TMhelix:13-35;outside:36-319;
gene0386	Scaffold1	Paenarthrobacter_sp_F1	247	5	111.205	22.6004	0.04715	outside:1-30;TMhelix:31-53;inside:54-59;TMhelix:60-82;outside:83-91;TMhelix:92-114;inside:115-154;TMhelix:155-177;outside:178-186;TMhelix:187-209;inside:210-247;
gene0387	Scaffold1	Paenarthrobacter_sp_F1	246	5	112.977	33.5599	0.15077	outside:1-14;TMhelix:15-37;inside:38-48;TMhelix:49-71;outside:72-80;TMhelix:81-100;inside:101-145;TMhelix:146-168;outside:169-177;TMhelix:178-200;inside:201-246;
gene0396	Scaffold1	Paenarthrobacter_sp_F1	401	12	259.139	27.4357	0.99857	inside:1-19;TMhelix:20-42;outside:43-56;TMhelix:57-76;inside:77-88;TMhelix:89-111;outside:112-114;TMhelix:115-132;inside:133-138;TMhelix:139-161;outside:162-170;TMhelix:171-193;inside:194-223;TMhelix:224-246;outside:247-255;TMhelix:256-278;inside:279-289;TMhelix:290-307;outside:308-311;TMhelix:312-334;inside:335-346;TMhelix:347-369;outside:370-372;TMhelix:373-395;inside:396-401;
gene0397	Scaffold1	Paenarthrobacter_sp_F1	213	5	105.711	23.9601	0.97654	inside:1-20;TMhelix:21-43;outside:44-57;TMhelix:58-76;inside:77-88;TMhelix:89-111;outside:112-120;TMhelix:121-143;inside:144-162;TMhelix:163-185;outside:186-213;
gene0399	Scaffold1	Paenarthrobacter_sp_F1	413	12	250.653	22.5058	0.97503	inside:1-26;TMhelix:27-49;outside:50-63;TMhelix:64-86;inside:87-92;TMhelix:93-112;outside:113-121;TMhelix:122-144;inside:145-150;TMhelix:151-173;outside:174-182;TMhelix:183-201;inside:202-232;TMhelix:233-255;outside:256-269;TMhelix:270-289;inside:290-293;TMhelix:294-316;outside:317-319;TMhelix:320-337;inside:338-356;TMhelix:357-379;outside:380-388;TMhelix:389-411;inside:412-413;
gene0401	Scaffold1	Paenarthrobacter_sp_F1	141	4	80.5638	25.3856	0.89309	inside:1-11;TMhelix:12-34;outside:35-58;TMhelix:59-81;inside:82-85;TMhelix:86-108;outside:109-117;TMhelix:118-140;inside:141-141;
gene0405	Scaffold1	Paenarthrobacter_sp_F1	123	4	85.8945	41.5163	0.08993	outside:1-4;TMhelix:5-24;inside:25-30;TMhelix:31-53;outside:54-62;TMhelix:63-85;inside:86-97;TMhelix:98-120;outside:121-123;
gene0406	Scaffold1	Paenarthrobacter_sp_F1	147	4	90.4981	39.0071	0.99866	inside:1-11;TMhelix:12-34;outside:35-43;TMhelix:44-66;inside:67-77;TMhelix:78-100;outside:101-114;TMhelix:115-137;inside:138-147;
gene0408	Scaffold1	Paenarthrobacter_sp_F1	569	2	54.579	12.3866	0.66693	outside:1-519;TMhelix:520-539;inside:540-543;TMhelix:544-566;outside:567-569;
gene0410	Scaffold1	Paenarthrobacter_sp_F1	217	3	77.4094	10.7184	0.5345	outside:1-65;TMhelix:66-88;inside:89-152;TMhelix:153-175;outside:176-184;TMhelix:185-207;inside:208-217;
gene0413	Scaffold1	Paenarthrobacter_sp_F1	120	1	20.6	20.5963	0.79533	inside:1-23;TMhelix:24-46;outside:47-120;
gene0415	Scaffold1	Paenarthrobacter_sp_F1	213	3	65.7674	19.2372	0.99899	inside:1-27;TMhelix:28-47;outside:48-70;TMhelix:71-93;inside:94-105;TMhelix:106-128;outside:129-213;
gene0418	Scaffold1	Paenarthrobacter_sp_F1	47	1	22.5616	22.5616	0.08701	outside:1-19;TMhelix:20-42;inside:43-47;
gene0419	Scaffold1	Paenarthrobacter_sp_F1	84	2	43.7305	28.5059	0.07851	outside:1-4;TMhelix:5-24;inside:25-52;TMhelix:53-75;outside:76-84;
gene0428	Scaffold1	Paenarthrobacter_sp_F1	241	2	45.1703	22.3571	0.99956	inside:1-36;TMhelix:37-59;outside:60-63;TMhelix:64-86;inside:87-241;
gene0436	Scaffold1	Paenarthrobacter_sp_F1	166	3	67.2174	21.9775	0.93126	inside:1-37;TMhelix:38-60;outside:61-88;TMhelix:89-111;inside:112-122;TMhelix:123-145;outside:146-166;
gene0437	Scaffold1	Paenarthrobacter_sp_F1	288	2	47.8237	19.06	0.16305	outside:1-9;TMhelix:10-27;inside:28-220;TMhelix:221-243;outside:244-288;
gene0443	Scaffold1	Paenarthrobacter_sp_F1	216	4	90.5013	14.5656	0.98307	inside:1-47;TMhelix:48-70;outside:71-74;TMhelix:75-97;inside:98-117;TMhelix:118-140;outside:141-154;TMhelix:155-177;inside:178-216;
gene0446	Scaffold1	Paenarthrobacter_sp_F1	693	10	223.955	26.7468	0.76375	outside:1-42;TMhelix:43-65;inside:66-85;TMhelix:86-108;outside:109-153;TMhelix:154-176;inside:177-195;TMhelix:196-218;outside:219-230;TMhelix:231-248;inside:249-254;TMhelix:255-274;outside:275-278;TMhelix:279-301;inside:302-313;TMhelix:314-336;outside:337-340;TMhelix:341-363;inside:364-383;TMhelix:384-406;outside:407-693;
gene0447	Scaffold1	Paenarthrobacter_sp_F1	649	10	219.455	30.8917	0.3845	outside:1-6;TMhelix:7-29;inside:30-49;TMhelix:50-72;outside:73-117;TMhelix:118-140;inside:141-151;TMhelix:152-174;outside:175-183;TMhelix:184-206;inside:207-210;TMhelix:211-233;outside:234-236;TMhelix:237-259;inside:260-278;TMhelix:279-296;outside:297-299;TMhelix:300-319;inside:320-339;TMhelix:340-358;outside:359-649;
gene0450	Scaffold1	Paenarthrobacter_sp_F1	109	3	60.2019	39.7389	0.25405	outside:1-4;TMhelix:5-27;inside:28-31;TMhelix:32-54;outside:55-58;TMhelix:59-81;inside:82-109;
gene0454	Scaffold1	Paenarthrobacter_sp_F1	120	2	44.1908	21.5595	0.76355	inside:1-19;TMhelix:20-39;outside:40-73;TMhelix:74-96;inside:97-120;
gene0483	Scaffold1	Paenarthrobacter_sp_F1	214	5	123.755	41.269	0.23291	outside:1-4;TMhelix:5-27;inside:28-39;TMhelix:40-62;outside:63-92;TMhelix:93-115;inside:116-121;TMhelix:122-141;outside:142-160;TMhelix:161-183;inside:184-214;
gene0484	Scaffold1	Paenarthrobacter_sp_F1	64	1	22.5355	22.5353	0.58862	inside:1-27;TMhelix:28-50;outside:51-64;
gene0485	Scaffold1	Paenarthrobacter_sp_F1	133	2	39.4542	22.1353	0.97711	inside:1-6;TMhelix:7-29;outside:30-106;TMhelix:107-129;inside:130-133;
gene0486	Scaffold1	Paenarthrobacter_sp_F1	348	1	22.3836	22.3613	0.99533	inside:1-27;TMhelix:28-50;outside:51-348;
gene0487	Scaffold1	Paenarthrobacter_sp_F1	255	1	22.5305	22.5127	0.92148	inside:1-4;TMhelix:5-27;outside:28-255;
gene0490	Scaffold1	Paenarthrobacter_sp_F1	313	5	103.761	21.6461	0.02439	outside:1-3;TMhelix:4-26;inside:27-87;TMhelix:88-107;outside:108-110;TMhelix:111-128;inside:129-255;TMhelix:256-278;outside:279-281;TMhelix:282-304;inside:305-313;
gene0491	Scaffold1	Paenarthrobacter_sp_F1	292	4	88.6372	21.111	0.00874	outside:1-3;TMhelix:4-26;inside:27-89;TMhelix:90-112;outside:113-115;TMhelix:116-138;inside:139-262;TMhelix:263-285;outside:286-292;
gene0500	Scaffold1	Paenarthrobacter_sp_F1	331	6	140.268	12.3418	0.92341	inside:1-48;TMhelix:49-71;outside:72-112;TMhelix:113-135;inside:136-147;TMhelix:148-167;outside:168-196;TMhelix:197-219;inside:220-239;TMhelix:240-262;outside:263-298;TMhelix:299-321;inside:322-331;
gene0501	Scaffold1	Paenarthrobacter_sp_F1	302	6	140.494	22.6473	0.57432	inside:1-34;TMhelix:35-57;outside:58-100;TMhelix:101-123;inside:124-129;TMhelix:130-149;outside:150-163;TMhelix:164-186;inside:187-206;TMhelix:207-229;outside:230-264;TMhelix:265-287;inside:288-302;
gene0502	Scaffold1	Paenarthrobacter_sp_F1	448	0	11.0056	10.7488	0.49413	outside:1-448;
gene0505	Scaffold1	Paenarthrobacter_sp_F1	436	9	207.07	20.2112	0.95747	inside:1-18;TMhelix:19-41;outside:42-73;TMhelix:74-96;inside:97-116;TMhelix:117-139;outside:140-153;TMhelix:154-176;inside:177-182;TMhelix:183-205;outside:206-214;TMhelix:215-233;inside:234-253;TMhelix:254-276;outside:277-315;TMhelix:316-338;inside:339-372;TMhelix:373-395;outside:396-436;
gene0527	Scaffold1	Paenarthrobacter_sp_F1	41	1	18.2836	18.2836	0.01123	outside:1-3;TMhelix:4-21;inside:22-41;
gene0528	Scaffold1	Paenarthrobacter_sp_F1	1382	42	874.688	18.4846	0.00153	outside:1-3;TMhelix:4-22;inside:23-150;TMhelix:151-173;outside:174-176;TMhelix:177-196;inside:197-207;TMhelix:208-230;outside:231-234;TMhelix:235-252;inside:253-258;TMhelix:259-276;outside:277-280;TMhelix:281-303;inside:304-315;TMhelix:316-338;outside:339-342;TMhelix:343-365;inside:366-369;TMhelix:370-388;outside:389-391;TMhelix:392-414;inside:415-426;TMhelix:427-449;outside:450-488;TMhelix:489-5…
gene0544	Scaffold1	Paenarthrobacter_sp_F1	88	1	23.7695	11.8469	0.97748	inside:1-45;TMhelix:46-68;outside:69-88;
gene0548	Scaffold1	Paenarthrobacter_sp_F1	509	5	106.122	22.5652	0.02378	outside:1-35;TMhelix:36-58;inside:59-167;TMhelix:168-187;outside:188-190;TMhelix:191-210;inside:211-230;TMhelix:231-250;outside:251-259;TMhelix:260-282;inside:283-509;
gene0551	Scaffold1	Paenarthrobacter_sp_F1	82	1	23.4098	20.2793	0.75105	inside:1-40;TMhelix:41-63;outside:64-82;
gene0554	Scaffold1	Paenarthrobacter_sp_F1	512	12	270.693	39.0939	0.1405	outside:1-9;TMhelix:10-32;inside:33-44;TMhelix:45-67;outside:68-76;TMhelix:77-94;inside:95-134;TMhelix:135-157;outside:158-161;TMhelix:162-184;inside:185-195;TMhelix:196-213;outside:214-227;TMhelix:228-250;inside:251-269;TMhelix:270-292;outside:293-306;TMhelix:307-328;inside:329-334;TMhelix:335-357;outside:358-360;TMhelix:361-383;inside:384-461;TMhelix:462-481;outside:482-512;
gene0560	Scaffold1	Paenarthrobacter_sp_F1	37	1	22.8914	22.8914	0.23156	outside:1-9;TMhelix:10-32;inside:33-37;
gene0561	Scaffold1	Paenarthrobacter_sp_F1	276	9	184.228	23.3727	0.99535	inside:1-32;TMhelix:33-55;outside:56-58;TMhelix:59-81;inside:82-85;TMhelix:86-105;outside:106-108;TMhelix:109-131;inside:132-143;TMhelix:144-161;outside:162-170;TMhelix:171-188;inside:189-194;TMhelix:195-212;outside:213-216;TMhelix:217-236;inside:237-247;TMhelix:248-270;outside:271-276;
gene0566	Scaffold1	Paenarthrobacter_sp_F1	547	13	280.693	40.1744	0.2456	outside:1-4;TMhelix:5-24;inside:25-36;TMhelix:37-59;outside:60-78;TMhelix:79-101;inside:102-125;TMhelix:126-148;outside:149-181;TMhelix:182-204;inside:205-228;TMhelix:229-251;outside:252-260;TMhelix:261-283;inside:284-314;TMhelix:315-337;outside:338-346;TMhelix:347-369;inside:370-389;TMhelix:390-412;outside:413-421;TMhelix:422-444;inside:445-464;TMhelix:465-487;outside:488-508;TMhelix:509-531;ins…
gene0570	Scaffold1	Paenarthrobacter_sp_F1	73	2	44.962	44.9616	0.89828	inside:1-8;TMhelix:9-31;outside:32-35;TMhelix:36-58;inside:59-73;
gene0574	Scaffold1	Paenarthrobacter_sp_F1	159	4	87.8333	32.9747	0.95447	inside:1-20;TMhelix:21-43;outside:44-52;TMhelix:53-75;inside:76-95;TMhelix:96-118;outside:119-127;TMhelix:128-150;inside:151-159;
gene0576	Scaffold1	Paenarthrobacter_sp_F1	434	12	258.574	42.2129	0.98809	inside:1-6;TMhelix:7-26;outside:27-40;TMhelix:41-63;inside:64-69;TMhelix:70-92;outside:93-95;TMhelix:96-113;inside:114-133;TMhelix:134-156;outside:157-159;TMhelix:160-182;inside:183-249;TMhelix:250-272;outside:273-284;TMhelix:285-307;inside:308-313;TMhelix:314-333;outside:334-336;TMhelix:337-359;inside:360-371;TMhelix:372-394;outside:395-398;TMhelix:399-421;inside:422-434;
gene0579	Scaffold1	Paenarthrobacter_sp_F1	74	2	43.5529	40.2743	0.96046	inside:1-11;TMhelix:12-34;outside:35-43;TMhelix:44-63;inside:64-74;
gene0588	Scaffold1	Paenarthrobacter_sp_F1	303	6	134.481	22.6677	0.98998	inside:1-33;TMhelix:34-56;outside:57-100;TMhelix:101-123;inside:124-129;TMhelix:130-151;outside:152-165;TMhelix:166-188;inside:189-208;TMhelix:209-231;outside:232-265;TMhelix:266-288;inside:289-303;
gene0589	Scaffold1	Paenarthrobacter_sp_F1	305	6	138.359	25.327	0.99695	inside:1-26;TMhelix:27-49;outside:50-86;TMhelix:87-109;inside:110-121;TMhelix:122-144;outside:145-168;TMhelix:169-191;inside:192-220;TMhelix:221-243;outside:244-273;TMhelix:274-296;inside:297-305;
gene0590	Scaffold1	Paenarthrobacter_sp_F1	423	0	14.8141	14.6354	0.71633	outside:1-423;
gene0592	Scaffold1	Paenarthrobacter_sp_F1	522	9	229.413	44.8703	0.00379	outside:1-3;TMhelix:4-21;inside:22-27;TMhelix:28-50;outside:51-53;TMhelix:54-76;inside:77-82;TMhelix:83-105;outside:106-176;TMhelix:177-199;inside:200-205;TMhelix:206-228;outside:229-294;TMhelix:295-317;inside:318-336;TMhelix:337-359;outside:360-373;TMhelix:374-396;inside:397-522;
gene0600	Scaffold1	Paenarthrobacter_sp_F1	505	3	71.3661	23.2021	0.01411	outside:1-27;TMhelix:28-50;inside:51-62;TMhelix:63-85;outside:86-104;TMhelix:105-127;inside:128-505;
gene0603	Scaffold1	Paenarthrobacter_sp_F1	508	12	257.835	19.6579	0.75475	inside:1-36;TMhelix:37-59;outside:60-63;TMhelix:64-86;inside:87-106;TMhelix:107-129;outside:130-148;TMhelix:149-167;inside:168-179;TMhelix:180-202;outside:203-216;TMhelix:217-239;inside:240-259;TMhelix:260-282;outside:283-308;TMhelix:309-328;inside:329-362;TMhelix:363-385;outside:386-394;TMhelix:395-417;inside:418-429;TMhelix:430-452;outside:453-461;TMhelix:462-484;inside:485-508;
gene0607	Scaffold1	Paenarthrobacter_sp_F1	315	6	136.131	23.165	0.99387	inside:1-30;TMhelix:31-53;outside:54-96;TMhelix:97-119;inside:120-131;TMhelix:132-154;outside:155-178;TMhelix:179-201;inside:202-229;TMhelix:230-252;outside:253-286;TMhelix:287-309;inside:310-315;
gene0608	Scaffold1	Paenarthrobacter_sp_F1	304	6	135.576	22.9018	0.96592	inside:1-32;TMhelix:33-55;outside:56-100;TMhelix:101-123;inside:124-131;TMhelix:132-154;outside:155-163;TMhelix:164-186;inside:187-215;TMhelix:216-238;outside:239-267;TMhelix:268-290;inside:291-304;
gene0610	Scaffold1	Paenarthrobacter_sp_F1	460	11	248.076	22.2136	0.99849	inside:1-23;TMhelix:24-46;outside:47-60;TMhelix:61-83;inside:84-95;TMhelix:96-115;outside:116-119;TMhelix:120-142;inside:143-153;TMhelix:154-176;outside:177-185;TMhelix:186-205;inside:206-270;TMhelix:271-293;outside:294-305;TMhelix:306-328;inside:329-348;TMhelix:349-371;outside:372-396;TMhelix:397-419;inside:420-425;TMhelix:426-448;outside:449-460;
gene0612	Scaffold1	Paenarthrobacter_sp_F1	205	0	16.4701	15.4263	0.6598	outside:1-205;
gene0619	Scaffold1	Paenarthrobacter_sp_F1	270	6	133.276	19.8751	0.97672	inside:1-39;TMhelix:40-62;outside:63-76;TMhelix:77-99;inside:100-128;TMhelix:129-151;outside:152-155;TMhelix:156-178;inside:179-184;TMhelix:185-207;outside:208-243;TMhelix:244-266;inside:267-270;
gene0623	Scaffold1	Paenarthrobacter_sp_F1	623	1	19.4501	19.4245	0.88229	inside:1-11;TMhelix:12-34;outside:35-623;
gene0626	Scaffold1	Paenarthrobacter_sp_F1	266	6	130.016	21.4847	0.95995	inside:1-19;TMhelix:20-42;outside:43-71;TMhelix:72-94;inside:95-126;TMhelix:127-149;outside:150-158;TMhelix:159-181;inside:182-187;TMhelix:188-207;outside:208-237;TMhelix:238-260;inside:261-266;
gene0628	Scaffold1	Paenarthrobacter_sp_F1	238	5	99.8275	26.0852	0.63496	inside:1-20;TMhelix:21-40;outside:41-54;TMhelix:55-77;inside:78-97;TMhelix:98-120;outside:121-134;TMhelix:135-154;inside:155-160;TMhelix:161-183;outside:184-238;
gene0630	Scaffold1	Paenarthrobacter_sp_F1	88	1	23.018	23.018	0.40982	outside:1-19;TMhelix:20-42;inside:43-88;
gene0633	Scaffold1	Paenarthrobacter_sp_F1	289	4	82.4001	39.6862	0.99603	inside:1-11;TMhelix:12-31;outside:32-34;TMhelix:35-54;inside:55-147;TMhelix:148-170;outside:171-179;TMhelix:180-202;inside:203-289;
gene0634	Scaffold1	Paenarthrobacter_sp_F1	423	10	218.163	31.8264	0.92399	inside:1-19;TMhelix:20-42;outside:43-51;TMhelix:52-74;inside:75-80;TMhelix:81-103;outside:104-146;TMhelix:147-169;inside:170-170;TMhelix:171-193;outside:194-253;TMhelix:254-276;inside:277-288;TMhelix:289-311;outside:312-320;TMhelix:321-343;inside:344-355;TMhelix:356-375;outside:376-384;TMhelix:385-407;inside:408-423;
gene0639	Scaffold1	Paenarthrobacter_sp_F1	517	13	278.499	24.5895	0.07879	outside:1-26;TMhelix:27-49;inside:50-55;TMhelix:56-78;outside:79-87;TMhelix:88-110;inside:111-116;TMhelix:117-139;outside:140-148;TMhelix:149-171;inside:172-177;TMhelix:178-200;outside:201-236;TMhelix:237-259;inside:260-279;TMhelix:280-302;outside:303-332;TMhelix:333-355;inside:356-375;TMhelix:376-393;outside:394-402;TMhelix:403-422;inside:423-434;TMhelix:435-457;outside:458-460;TMhelix:461-479;i…
gene0645	Scaffold1	Paenarthrobacter_sp_F1	309	10	208.745	42.7553	0.99834	inside:1-6;TMhelix:7-29;outside:30-41;TMhelix:42-59;inside:60-70;TMhelix:71-93;outside:94-102;TMhelix:103-120;inside:121-126;TMhelix:127-144;outside:145-148;TMhelix:149-166;inside:167-178;TMhelix:179-201;outside:202-210;TMhelix:211-233;inside:234-239;TMhelix:240-262;outside:263-266;TMhelix:267-289;inside:290-309;
gene0650	Scaffold1	Paenarthrobacter_sp_F1	549	1	20.0329	20.0064	0.93059	inside:1-12;TMhelix:13-35;outside:36-549;
gene0651	Scaffold1	Paenarthrobacter_sp_F1	309	6	135.099	22.3611	0.90646	inside:1-36;TMhelix:37-59;outside:60-99;TMhelix:100-122;inside:123-128;TMhelix:129-151;outside:152-160;TMhelix:161-183;inside:184-215;TMhelix:216-238;outside:239-271;TMhelix:272-294;inside:295-309;
gene0659	Scaffold1	Paenarthrobacter_sp_F1	418	12	264.235	22.3492	0.99678	inside:1-25;TMhelix:26-48;outside:49-62;TMhelix:63-85;inside:86-97;TMhelix:98-117;outside:118-120;TMhelix:121-143;inside:144-154;TMhelix:155-177;outside:178-186;TMhelix:187-209;inside:210-229;TMhelix:230-252;outside:253-266;TMhelix:267-289;inside:290-295;TMhelix:296-315;outside:316-318;TMhelix:319-341;inside:342-352;TMhelix:353-375;outside:376-378;TMhelix:379-401;inside:402-418;
gene0668	Scaffold1	Paenarthrobacter_sp_F1	183	1	20.7371	20.7214	0.94551	inside:1-6;TMhelix:7-29;outside:30-183;
gene0677	Scaffold1	Paenarthrobacter_sp_F1	383	1	21.5982	21.5397	0.97279	inside:1-31;TMhelix:32-54;outside:55-383;
gene0685	Scaffold1	Paenarthrobacter_sp_F1	223	5	126.465	44.1058	0.22428	outside:1-4;TMhelix:5-27;inside:28-33;TMhelix:34-56;outside:57-60;TMhelix:61-83;inside:84-89;TMhelix:90-111;outside:112-167;TMhelix:168-190;inside:191-223;
gene0692	Scaffold1	Paenarthrobacter_sp_F1	265	1	20.1697	20.1325	0.89186	inside:1-12;TMhelix:13-35;outside:36-265;
gene0693	Scaffold1	Paenarthrobacter_sp_F1	263	6	128.699	23.052	0.99916	inside:1-11;TMhelix:12-31;outside:32-59;TMhelix:60-82;inside:83-102;TMhelix:103-125;outside:126-128;TMhelix:129-151;inside:152-171;TMhelix:172-194;outside:195-227;TMhelix:228-250;inside:251-263;
gene0703	Scaffold1	Paenarthrobacter_sp_F1	290	6	135.118	22.4408	0.99888	inside:1-23;TMhelix:24-46;outside:47-89;TMhelix:90-112;inside:113-120;TMhelix:121-143;outside:144-147;TMhelix:148-170;inside:171-198;TMhelix:199-221;outside:222-252;TMhelix:253-275;inside:276-290;
gene0704	Scaffold1	Paenarthrobacter_sp_F1	320	7	157.081	19.8596	0.30221	outside:1-43;TMhelix:44-66;inside:67-97;TMhelix:98-120;outside:121-129;TMhelix:130-152;inside:153-158;TMhelix:159-178;outside:179-187;TMhelix:188-210;inside:211-229;TMhelix:230-252;outside:253-287;TMhelix:288-310;inside:311-320;
gene0708	Scaffold1	Paenarthrobacter_sp_F1	447	12	256.538	21.4971	0.99237	inside:1-20;TMhelix:21-43;outside:44-62;TMhelix:63-85;inside:86-105;TMhelix:106-128;outside:129-137;TMhelix:138-157;inside:158-169;TMhelix:170-192;outside:193-201;TMhelix:202-224;inside:225-236;TMhelix:237-259;outside:260-268;TMhelix:269-291;inside:292-311;TMhelix:312-334;outside:335-348;TMhelix:349-371;inside:372-383;TMhelix:384-406;outside:407-410;TMhelix:411-430;inside:431-447;
gene0710	Scaffold1	Paenarthrobacter_sp_F1	405	12	250.588	37.6235	0.94146	inside:1-12;TMhelix:13-35;outside:36-44;TMhelix:45-67;inside:68-79;TMhelix:80-99;outside:100-103;TMhelix:104-126;inside:127-146;TMhelix:147-169;outside:170-173;TMhelix:174-196;inside:197-215;TMhelix:216-238;outside:239-252;TMhelix:253-275;inside:276-286;TMhelix:287-309;outside:310-312;TMhelix:313-335;inside:336-346;TMhelix:347-369;outside:370-373;TMhelix:374-396;inside:397-405;
gene0711	Scaffold1	Paenarthrobacter_sp_F1	526	2	35.3378	15.4213	0.71417	inside:1-6;TMhelix:7-29;outside:30-497;TMhelix:498-517;inside:518-526;
gene0712	Scaffold1	Paenarthrobacter_sp_F1	374	1	23.6218	20.9066	0.91364	inside:1-12;TMhelix:13-35;outside:36-374;
gene0713	Scaffold1	Paenarthrobacter_sp_F1	420	1	21.2421	18.893	0.85365	inside:1-6;TMhelix:7-29;outside:30-420;
gene0715	Scaffold1	Paenarthrobacter_sp_F1	402	1	17.6714	17.665	0.79778	inside:1-12;TMhelix:13-35;outside:36-402;
gene0717	Scaffold1	Paenarthrobacter_sp_F1	67	1	19.129	19.1283	0.10932	outside:1-14;TMhelix:15-37;inside:38-67;
gene0722	Scaffold1	Paenarthrobacter_sp_F1	190	1	22.5192	22.512	0.97951	inside:1-11;TMhelix:12-34;outside:35-190;
gene0723	Scaffold1	Paenarthrobacter_sp_F1	549	1	23.4505	21.7928	0.99765	inside:1-19;TMhelix:20-42;outside:43-549;
gene0730	Scaffold1	Paenarthrobacter_sp_F1	417	1	19.6983	19.6941	0.94099	inside:1-6;TMhelix:7-29;outside:30-417;
gene0737	Scaffold1	Paenarthrobacter_sp_F1	581	1	21.6514	21.347	0.91621	inside:1-27;TMhelix:28-50;outside:51-581;
gene0738	Scaffold1	Paenarthrobacter_sp_F1	358	1	22.5187	22.5014	0.94064	inside:1-28;TMhelix:29-51;outside:52-358;
gene0741	Scaffold1	Paenarthrobacter_sp_F1	317	1	28.1283	21.2499	0.29446	outside:1-14;TMhelix:15-37;inside:38-317;
gene0744	Scaffold1	Paenarthrobacter_sp_F1	205	1	16.7709	16.5031	0.76542	inside:1-6;TMhelix:7-29;outside:30-205;
gene0746	Scaffold1	Paenarthrobacter_sp_F1	257	1	38.9603	15.4081	0.76697	outside:1-226;TMhelix:227-249;inside:250-257;
gene0749	Scaffold1	Paenarthrobacter_sp_F1	123	0	14.603	14.5518	0.32661	outside:1-123;
gene0751	Scaffold1	Paenarthrobacter_sp_F1	482	5	102.132	22.7247	0.96289	inside:1-26;TMhelix:27-49;outside:50-58;TMhelix:59-76;inside:77-96;TMhelix:97-115;outside:116-118;TMhelix:119-141;inside:142-293;TMhelix:294-315;outside:316-482;
gene0752	Scaffold1	Paenarthrobacter_sp_F1	440	9	197.116	26.3819	0.43276	inside:1-24;TMhelix:25-47;outside:48-51;TMhelix:52-71;inside:72-77;TMhelix:78-97;outside:98-111;TMhelix:112-131;inside:132-137;TMhelix:138-160;outside:161-200;TMhelix:201-223;inside:224-229;TMhelix:230-261;outside:262-338;TMhelix:339-361;inside:362-369;TMhelix:370-392;outside:393-440;
gene0756	Scaffold1	Paenarthrobacter_sp_F1	309	0	14.0818	14.056	0.68574	outside:1-309;
gene0757	Scaffold1	Paenarthrobacter_sp_F1	410	12	259.247	31.9772	0.98861	inside:1-12;TMhelix:13-35;outside:36-49;TMhelix:50-72;inside:73-78;TMhelix:79-101;outside:102-110;TMhelix:111-128;inside:129-139;TMhelix:140-162;outside:163-171;TMhelix:172-194;inside:195-214;TMhelix:215-237;outside:238-246;TMhelix:247-266;inside:267-285;TMhelix:286-308;outside:309-322;TMhelix:323-345;inside:346-351;TMhelix:352-371;outside:372-375;TMhelix:376-398;inside:399-410;
gene0759	Scaffold1	Paenarthrobacter_sp_F1	243	1	19.9314	19.9211	0.99537	inside:1-19;TMhelix:20-38;outside:39-243;
gene0761	Scaffold1	Paenarthrobacter_sp_F1	213	2	49.6587	21.4578	0.4455	outside:1-19;TMhelix:20-42;inside:43-159;TMhelix:160-182;outside:183-213;
gene0763	Scaffold1	Paenarthrobacter_sp_F1	510	2	43.5374	22.2615	0.60634	outside:1-9;TMhelix:10-32;inside:33-177;TMhelix:178-197;outside:198-510;
gene0765	Scaffold1	Paenarthrobacter_sp_F1	146	5	97.0168	38.913	0.39127	outside:1-14;TMhelix:15-33;inside:34-39;TMhelix:40-59;outside:60-62;TMhelix:63-85;inside:86-91;TMhelix:92-114;outside:115-117;TMhelix:118-140;inside:141-146;
gene0775	Scaffold1	Paenarthrobacter_sp_F1	1152	9	190.923	34.6978	0.92252	inside:1-12;TMhelix:13-35;outside:36-44;TMhelix:45-67;inside:68-79;TMhelix:80-102;outside:103-114;TMhelix:115-132;inside:133-144;TMhelix:145-167;outside:168-176;TMhelix:177-199;inside:200-205;TMhelix:206-228;outside:229-237;TMhelix:238-260;inside:261-271;TMhelix:272-291;outside:292-1152;
gene0778	Scaffold1	Paenarthrobacter_sp_F1	527	11	229.865	21.0539	0.6904	inside:1-24;TMhelix:25-47;outside:48-82;TMhelix:83-102;inside:103-114;TMhelix:115-137;outside:138-160;TMhelix:161-183;inside:184-194;TMhelix:195-217;outside:218-231;TMhelix:232-254;inside:255-266;TMhelix:267-289;outside:290-299;TMhelix:300-319;inside:320-325;TMhelix:326-348;outside:349-351;TMhelix:352-374;inside:375-380;TMhelix:381-403;outside:404-527;
gene0781	Scaffold1	Paenarthrobacter_sp_F1	472	12	278.247	23.149	0.04583	outside:1-21;TMhelix:22-44;inside:45-63;TMhelix:64-86;outside:87-90;TMhelix:91-113;inside:114-119;TMhelix:120-142;outside:143-146;TMhelix:147-169;inside:170-189;TMhelix:190-212;outside:213-221;TMhelix:222-244;inside:245-256;TMhelix:257-279;outside:280-298;TMhelix:299-321;inside:322-327;TMhelix:328-347;outside:348-356;TMhelix:357-379;inside:380-390;TMhelix:391-413;outside:414-472;
gene0799	Scaffold1	Paenarthrobacter_sp_F1	303	1	22.2874	21.935	0.98739	inside:1-16;TMhelix:17-39;outside:40-303;
gene0807	Scaffold1	Paenarthrobacter_sp_F1	487	12	259.92	20.8874	0.98654	inside:1-36;TMhelix:37-59;outside:60-63;TMhelix:64-83;inside:84-115;TMhelix:116-138;outside:139-141;TMhelix:142-164;inside:165-170;TMhelix:171-193;outside:194-218;TMhelix:219-241;inside:242-260;TMhelix:261-280;outside:281-308;TMhelix:309-331;inside:332-351;TMhelix:352-374;outside:375-378;TMhelix:379-401;inside:402-421;TMhelix:422-441;outside:442-450;TMhelix:451-473;inside:474-487;
gene0808	Scaffold1	Paenarthrobacter_sp_F1	564	0	10.475	10.4535	0.48997	outside:1-564;
gene0815	Scaffold1	Paenarthrobacter_sp_F1	262	5	125.181	23.192	0.5427	outside:1-26;TMhelix:27-49;inside:50-61;TMhelix:62-84;outside:85-113;TMhelix:114-136;inside:137-142;TMhelix:143-165;outside:166-231;TMhelix:232-254;inside:255-262;
gene0816	Scaffold1	Paenarthrobacter_sp_F1	287	7	166.33	28.0389	0.91349	inside:1-20;TMhelix:21-43;outside:44-57;TMhelix:58-80;inside:81-92;TMhelix:93-112;outside:113-126;TMhelix:127-149;inside:150-182;TMhelix:183-205;outside:206-219;TMhelix:220-242;inside:243-248;TMhelix:249-271;outside:272-287;
gene0818	Scaffold1	Paenarthrobacter_sp_F1	331	0	15.1796	15.0763	0.65477	outside:1-331;
gene0819	Scaffold1	Paenarthrobacter_sp_F1	242	7	153.795	31.4004	0.96486	inside:1-12;TMhelix:13-35;outside:36-49;TMhelix:50-72;inside:73-92;TMhelix:93-115;outside:116-129;TMhelix:130-152;inside:153-163;TMhelix:164-183;outside:184-186;TMhelix:187-209;inside:210-213;TMhelix:214-236;outside:237-242;
gene0823	Scaffold1	Paenarthrobacter_sp_F1	293	9	179.048	38.4571	0.94821	inside:1-12;TMhelix:13-31;outside:32-40;TMhelix:41-58;inside:59-90;TMhelix:91-110;outside:111-113;TMhelix:114-132;inside:133-138;TMhelix:139-161;outside:162-165;TMhelix:166-188;inside:189-215;TMhelix:216-233;outside:234-236;TMhelix:237-259;inside:260-271;TMhelix:272-289;outside:290-293;
gene0824	Scaffold1	Paenarthrobacter_sp_F1	103	2	38.0418	38.0418	0.94874	inside:1-6;TMhelix:7-25;outside:26-28;TMhelix:29-48;inside:49-103;
gene0825	Scaffold1	Paenarthrobacter_sp_F1	134	2	40.0141	40.0132	0.33861	inside:1-4;TMhelix:5-22;outside:23-36;TMhelix:37-59;inside:60-134;
gene0832	Scaffold1	Paenarthrobacter_sp_F1	355	8	169.624	20.2738	0.00042	outside:1-14;TMhelix:15-32;inside:33-105;TMhelix:106-128;outside:129-137;TMhelix:138-160;inside:161-166;TMhelix:167-189;outside:190-203;TMhelix:204-226;inside:227-263;TMhelix:264-283;outside:284-297;TMhelix:298-315;inside:316-323;TMhelix:324-346;outside:347-355;
gene0834	Scaffold1	Paenarthrobacter_sp_F1	251	6	140.154	27.6819	0.10538	outside:1-19;TMhelix:20-42;inside:43-61;TMhelix:62-84;outside:85-96;TMhelix:97-119;inside:120-130;TMhelix:131-153;outside:154-172;TMhelix:173-195;inside:196-214;TMhelix:215-237;outside:238-251;
gene0838	Scaffold1	Paenarthrobacter_sp_F1	160	4	90.0955	23.1245	0.91023	inside:1-33;TMhelix:34-56;outside:57-65;TMhelix:66-88;inside:89-99;TMhelix:100-122;outside:123-126;TMhelix:127-149;inside:150-160;
gene0850	Scaffold1	Paenarthrobacter_sp_F1	290	7	137.42	26.0909	0.68487	outside:1-14;TMhelix:15-37;inside:38-48;TMhelix:49-66;outside:67-75;TMhelix:76-98;inside:99-109;TMhelix:110-132;outside:133-141;TMhelix:142-162;inside:163-182;TMhelix:183-205;outside:206-257;TMhelix:258-275;inside:276-290;
gene0851	Scaffold1	Paenarthrobacter_sp_F1	324	6	133.975	21.7661	0.9319	inside:1-33;TMhelix:34-56;outside:57-98;TMhelix:99-121;inside:122-141;TMhelix:142-164;outside:165-186;TMhelix:187-209;inside:210-229;TMhelix:230-252;outside:253-287;TMhelix:288-310;inside:311-324;
gene0852	Scaffold1	Paenarthrobacter_sp_F1	509	1	14.3097	14.308	0.63709	inside:1-6;TMhelix:7-29;outside:30-509;
gene0854	Scaffold1	Paenarthrobacter_sp_F1	227	5	109.568	24.8767	0.30463	outside:1-19;TMhelix:20-42;inside:43-73;TMhelix:74-96;outside:97-105;TMhelix:106-128;inside:129-147;TMhelix:148-170;outside:171-174;TMhelix:175-192;inside:193-227;
gene0857	Scaffold1	Paenarthrobacter_sp_F1	430	1	17.4756	17.4566	0.77764	inside:1-12;TMhelix:13-35;outside:36-430;
gene0858	Scaffold1	Paenarthrobacter_sp_F1	377	9	220.792	34.1086	0.08867	outside:1-19;TMhelix:20-42;inside:43-48;TMhelix:49-71;outside:72-133;TMhelix:134-156;inside:157-195;TMhelix:196-218;outside:219-227;TMhelix:228-250;inside:251-261;TMhelix:262-279;outside:280-282;TMhelix:283-305;inside:306-317;TMhelix:318-340;outside:341-349;TMhelix:350-369;inside:370-377;
gene0859	Scaffold1	Paenarthrobacter_sp_F1	216	4	94.706	23.3203	0.99464	inside:1-20;TMhelix:21-43;outside:44-80;TMhelix:81-103;inside:104-109;TMhelix:110-132;outside:133-185;TMhelix:186-208;inside:209-216;
gene0860	Scaffold1	Paenarthrobacter_sp_F1	305	6	133.813	22.3456	0.99859	inside:1-34;TMhelix:35-57;outside:58-101;TMhelix:102-124;inside:125-132;TMhelix:133-155;outside:156-164;TMhelix:165-184;inside:185-209;TMhelix:210-232;outside:233-268;TMhelix:269-291;inside:292-305;
gene0861	Scaffold1	Paenarthrobacter_sp_F1	316	6	144.373	22.8363	0.99974	inside:1-29;TMhelix:30-52;outside:53-90;TMhelix:91-113;inside:114-124;TMhelix:125-147;outside:148-174;TMhelix:175-197;inside:198-229;TMhelix:230-252;outside:253-279;TMhelix:280-302;inside:303-316;
gene0865	Scaffold1	Paenarthrobacter_sp_F1	225	5	113.482	29.1156	0.00092	outside:1-14;TMhelix:15-37;inside:38-55;TMhelix:56-78;outside:79-87;TMhelix:88-110;inside:111-130;TMhelix:131-153;outside:154-188;TMhelix:189-211;inside:212-225;
gene0866	Scaffold1	Paenarthrobacter_sp_F1	74	1	21.8392	18.4808	0.98311	inside:1-40;TMhelix:41-63;outside:64-74;
gene0867	Scaffold1	Paenarthrobacter_sp_F1	314	6	137.116	22.8087	0.99767	inside:1-30;TMhelix:31-53;outside:54-90;TMhelix:91-113;inside:114-125;TMhelix:126-148;outside:149-175;TMhelix:176-198;inside:199-218;TMhelix:219-241;outside:242-282;TMhelix:283-305;inside:306-314;
gene0881	Scaffold1	Paenarthrobacter_sp_F1	158	4	88.708	33.8091	0.99822	inside:1-11;TMhelix:12-34;outside:35-48;TMhelix:49-71;inside:72-98;TMhelix:99-121;outside:122-130;TMhelix:131-153;inside:154-158;
gene0883	Scaffold1	Paenarthrobacter_sp_F1	477	9	211.304	16.0249	0.67868	outside:1-44;TMhelix:45-67;inside:68-79;TMhelix:80-102;outside:103-105;TMhelix:106-128;inside:129-155;TMhelix:156-178;outside:179-222;TMhelix:223-245;inside:246-256;TMhelix:257-279;outside:280-338;TMhelix:339-361;inside:362-380;TMhelix:381-403;outside:404-437;TMhelix:438-460;inside:461-477;
gene0897	Scaffold1	Paenarthrobacter_sp_F1	120	1	22.8914	22.8905	0.0034	outside:1-14;TMhelix:15-37;inside:38-120;
gene0898	Scaffold1	Paenarthrobacter_sp_F1	128	1	23.2511	22.7727	0.69741	inside:1-24;TMhelix:25-47;outside:48-128;
gene0900	Scaffold1	Paenarthrobacter_sp_F1	205	2	56.3598	21.2472	0.48784	outside:1-3;TMhelix:4-23;inside:24-176;TMhelix:177-199;outside:200-205;
gene0912	Scaffold1	Paenarthrobacter_sp_F1	456	10	225.176	22.3778	0.98805	inside:1-32;TMhelix:33-55;outside:56-64;TMhelix:65-87;inside:88-122;TMhelix:123-145;outside:146-159;TMhelix:160-182;inside:183-200;TMhelix:201-223;outside:224-226;TMhelix:227-249;inside:250-289;TMhelix:290-312;outside:313-326;TMhelix:327-349;inside:350-380;TMhelix:381-403;outside:404-407;TMhelix:408-430;inside:431-456;
gene0915	Scaffold1	Paenarthrobacter_sp_F1	319	5	128.94	20.9475	0.7107	outside:1-37;TMhelix:38-57;inside:58-91;TMhelix:92-114;outside:115-128;TMhelix:129-151;inside:152-231;TMhelix:232-254;outside:255-286;TMhelix:287-306;inside:307-319;
gene0916	Scaffold1	Paenarthrobacter_sp_F1	308	6	135.139	22.6508	0.99687	inside:1-19;TMhelix:20-42;outside:43-103;TMhelix:104-126;inside:127-137;TMhelix:138-160;outside:161-169;TMhelix:170-192;inside:193-211;TMhelix:212-234;outside:235-272;TMhelix:273-295;inside:296-308;
gene0917	Scaffold1	Paenarthrobacter_sp_F1	454	0	10.0718	10.07	0.46871	outside:1-454;
gene0920	Scaffold1	Paenarthrobacter_sp_F1	394	4	85.8602	42.6278	0.00098	outside:1-3;TMhelix:4-23;inside:24-29;TMhelix:30-52;outside:53-61;TMhelix:62-81;inside:82-101;TMhelix:102-124;outside:125-394;
gene0927	Scaffold1	Paenarthrobacter_sp_F1	764	1	23.0162	22.9827	0.9984	inside:1-19;TMhelix:20-42;outside:43-764;
gene0928	Scaffold1	Paenarthrobacter_sp_F1	315	1	19.6472	19.6303	0.8269	inside:1-12;TMhelix:13-35;outside:36-315;
gene0929	Scaffold1	Paenarthrobacter_sp_F1	599	6	133.235	22.8289	0.99985	inside:1-19;TMhelix:20-42;outside:43-61;TMhelix:62-84;inside:85-135;TMhelix:136-158;outside:159-161;TMhelix:162-184;inside:185-251;TMhelix:252-274;outside:275-283;TMhelix:284-306;inside:307-599;
gene0930	Scaffold1	Paenarthrobacter_sp_F1	610	5	116.004	16.4073	0.99367	inside:1-45;TMhelix:46-68;outside:69-82;TMhelix:83-105;inside:106-159;TMhelix:160-182;outside:183-186;TMhelix:187-204;inside:205-265;TMhelix:266-288;outside:289-610;
gene0932	Scaffold1	Paenarthrobacter_sp_F1	74	1	22.0496	22.0494	0.91203	inside:1-4;TMhelix:5-27;outside:28-74;
gene0938	Scaffold1	Paenarthrobacter_sp_F1	495	8	186.051	25.3325	0.99988	inside:1-20;TMhelix:21-43;outside:44-57;TMhelix:58-80;inside:81-92;TMhelix:93-115;outside:116-164;TMhelix:165-184;inside:185-204;TMhelix:205-227;outside:228-236;TMhelix:237-259;inside:260-313;TMhelix:314-336;outside:337-367;TMhelix:368-390;inside:391-495;
gene0952	Scaffold2	Paenarthrobacter_sp_F1	206	1	22.7742	22.606	0.91995	inside:1-32;TMhelix:33-55;outside:56-206;
gene0957	Scaffold2	Paenarthrobacter_sp_F1	496	2	65.2481	22.6647	0.23712	outside:1-14;TMhelix:15-37;inside:38-173;TMhelix:174-196;outside:197-496;
gene0959	Scaffold2	Paenarthrobacter_sp_F1	210	6	132.572	39.8729	0.00485	outside:1-9;TMhelix:10-32;inside:33-43;TMhelix:44-66;outside:67-69;TMhelix:70-92;inside:93-116;TMhelix:117-136;outside:137-150;TMhelix:151-173;inside:174-185;TMhelix:186-208;outside:209-210;
gene0962	Scaffold2	Paenarthrobacter_sp_F1	696	6	133.114	37.9661	0.02866	outside:1-3;TMhelix:4-26;inside:27-46;TMhelix:47-69;outside:70-78;TMhelix:79-101;inside:102-124;TMhelix:125-147;outside:148-151;TMhelix:152-174;inside:175-198;TMhelix:199-221;outside:222-696;
gene0963	Scaffold2	Paenarthrobacter_sp_F1	157	4	86.282	37.1195	0.98578	inside:1-4;TMhelix:5-27;outside:28-46;TMhelix:47-64;inside:65-70;TMhelix:71-93;outside:94-105;TMhelix:106-128;inside:129-157;
gene0966	Scaffold2	Paenarthrobacter_sp_F1	71	2	44.6462	42.6473	0.99422	inside:1-12;TMhelix:13-35;outside:36-39;TMhelix:40-62;inside:63-71;
gene0980	Scaffold2	Paenarthrobacter_sp_F1	343	1	22.1442	22.1439	0.96695	inside:1-19;TMhelix:20-42;outside:43-343;
gene0981	Scaffold2	Paenarthrobacter_sp_F1	298	1	22.442	22.442	0.98137	inside:1-16;TMhelix:17-39;outside:40-298;
gene0983	Scaffold2	Paenarthrobacter_sp_F1	219	3	85.4277	30.7551	0.22595	outside:1-14;TMhelix:15-37;inside:38-57;TMhelix:58-80;outside:81-186;TMhelix:187-209;inside:210-219;
gene0985	Scaffold2	Paenarthrobacter_sp_F1	235	7	152.472	42.4804	0.01032	outside:1-3;TMhelix:4-23;inside:24-29;TMhelix:30-52;outside:53-66;TMhelix:67-89;inside:90-95;TMhelix:96-118;outside:119-141;TMhelix:142-164;inside:165-168;TMhelix:169-191;outside:192-200;TMhelix:201-223;inside:224-235;
gene0988	Scaffold2	Paenarthrobacter_sp_F1	637	5	115.439	18.0008	0.90975	inside:1-42;TMhelix:43-65;outside:66-69;TMhelix:70-92;inside:93-152;TMhelix:153-175;outside:176-178;TMhelix:179-198;inside:199-268;TMhelix:269-291;outside:292-637;
gene0995	Scaffold2	Paenarthrobacter_sp_F1	209	4	86.3725	14.951	0.997	inside:1-45;TMhelix:46-68;outside:69-113;TMhelix:114-136;inside:137-142;TMhelix:143-162;outside:163-181;TMhelix:182-204;inside:205-209;
gene0999	Scaffold2	Paenarthrobacter_sp_F1	229	0	11.1028	10.3574	0.54205	outside:1-229;
gene1010	Scaffold2	Paenarthrobacter_sp_F1	482	12	264.871	22.0417	0.99117	inside:1-36;TMhelix:37-59;outside:60-68;TMhelix:69-91;inside:92-103;TMhelix:104-123;outside:124-126;TMhelix:127-149;inside:150-160;TMhelix:161-183;outside:184-192;TMhelix:193-215;inside:216-276;TMhelix:277-299;outside:300-313;TMhelix:314-336;inside:337-342;TMhelix:343-365;outside:366-374;TMhelix:375-397;inside:398-408;TMhelix:409-431;outside:432-434;TMhelix:435-457;inside:458-482;
gene1014	Scaffold2	Paenarthrobacter_sp_F1	349	10	208.188	24.2967	0.80942	inside:1-25;TMhelix:26-48;outside:49-57;TMhelix:58-80;inside:81-86;TMhelix:87-106;outside:107-110;TMhelix:111-133;inside:134-139;TMhelix:140-162;outside:163-181;TMhelix:182-204;inside:205-216;TMhelix:217-239;outside:240-242;TMhelix:243-264;inside:265-276;TMhelix:277-308;outside:309-322;TMhelix:323-342;inside:343-349;
gene1020	Scaffold2	Paenarthrobacter_sp_F1	977	1	22.4644	22.4056	0.98258	inside:1-28;TMhelix:29-51;outside:52-977;
gene1023	Scaffold2	Paenarthrobacter_sp_F1	311	1	21.5938	20.4187	0.6251	inside:1-39;TMhelix:40-62;outside:63-311;
gene1024	Scaffold2	Paenarthrobacter_sp_F1	297	1	22.7625	22.7525	0.99859	inside:1-20;TMhelix:21-43;outside:44-297;
gene1028	Scaffold2	Paenarthrobacter_sp_F1	505	13	285.388	36.933	0.006	outside:1-4;TMhelix:5-24;inside:25-44;TMhelix:45-67;outside:68-70;TMhelix:71-93;inside:94-125;TMhelix:126-148;outside:149-152;TMhelix:153-175;inside:176-181;TMhelix:182-204;outside:205-218;TMhelix:219-241;inside:242-261;TMhelix:262-284;outside:285-309;TMhelix:310-332;inside:333-368;TMhelix:369-386;outside:387-390;TMhelix:391-413;inside:414-419;TMhelix:420-442;outside:443-456;TMhelix:457-474;insid…
gene1030	Scaffold2	Paenarthrobacter_sp_F1	602	11	237.068	23.8708	0.0014	outside:1-19;TMhelix:20-42;inside:43-73;TMhelix:74-96;outside:97-115;TMhelix:116-135;inside:136-141;TMhelix:142-164;outside:165-173;TMhelix:174-196;inside:197-237;TMhelix:238-260;outside:261-293;TMhelix:294-316;inside:317-327;TMhelix:328-350;outside:351-353;TMhelix:354-376;inside:377-388;TMhelix:389-408;outside:409-412;TMhelix:413-430;inside:431-602;
gene1033	Scaffold2	Paenarthrobacter_sp_F1	442	12	262.785	22.319	0.97897	inside:1-30;TMhelix:31-53;outside:54-67;TMhelix:68-90;inside:91-101;TMhelix:102-119;outside:120-123;TMhelix:124-146;inside:147-166;TMhelix:167-189;outside:190-198;TMhelix:199-221;inside:222-255;TMhelix:256-278;outside:279-287;TMhelix:288-310;inside:311-316;TMhelix:317-339;outside:340-343;TMhelix:344-366;inside:367-378;TMhelix:379-401;outside:402-410;TMhelix:411-433;inside:434-442;
gene1037	Scaffold2	Paenarthrobacter_sp_F1	681	14	305.957	22.6886	0.97723	inside:1-34;TMhelix:35-57;outside:58-66;TMhelix:67-89;inside:90-95;TMhelix:96-118;outside:119-121;TMhelix:122-144;inside:145-155;TMhelix:156-178;outside:179-183;TMhelix:184-206;inside:207-218;TMhelix:219-237;outside:238-246;TMhelix:247-269;inside:270-289;TMhelix:290-309;outside:310-323;TMhelix:324-346;inside:347-354;TMhelix:355-372;outside:373-381;TMhelix:382-404;inside:405-416;TMhelix:417-439;ou…
gene1038	Scaffold2	Paenarthrobacter_sp_F1	577	6	135.519	26.2133	0.98174	inside:1-12;TMhelix:13-35;outside:36-56;TMhelix:57-79;inside:80-127;TMhelix:128-150;outside:151-159;TMhelix:160-182;inside:183-237;TMhelix:238-260;outside:261-274;TMhelix:275-297;inside:298-577;
gene1047	Scaffold2	Paenarthrobacter_sp_F1	84	2	38.7514	30.4206	0.9247	inside:1-12;TMhelix:13-35;outside:36-49;TMhelix:50-69;inside:70-84;
gene1048	Scaffold2	Paenarthrobacter_sp_F1	556	6	127.627	23.5915	0.03259	outside:1-30;TMhelix:31-53;inside:54-59;TMhelix:60-82;outside:83-85;TMhelix:86-103;inside:104-109;TMhelix:110-132;outside:133-135;TMhelix:136-158;inside:159-164;TMhelix:165-187;outside:188-556;
gene1057	Scaffold2	Paenarthrobacter_sp_F1	442	11	249.564	17.2698	0.50704	outside:1-44;TMhelix:45-63;inside:64-74;TMhelix:75-97;outside:98-116;TMhelix:117-139;inside:140-176;TMhelix:177-199;outside:200-204;TMhelix:205-224;inside:225-252;TMhelix:253-275;outside:276-289;TMhelix:290-309;inside:310-321;TMhelix:322-344;outside:345-347;TMhelix:348-370;inside:371-382;TMhelix:383-405;outside:406-409;TMhelix:410-432;inside:433-442;
gene1060	Scaffold2	Paenarthrobacter_sp_F1	55	1	22.6848	22.6848	0.81599	inside:1-11;TMhelix:12-34;outside:35-55;
gene1068	Scaffold2	Paenarthrobacter_sp_F1	168	1	22.7882	22.7882	0.04248	outside:1-4;TMhelix:5-27;inside:28-168;
gene1075	Scaffold2	Paenarthrobacter_sp_F1	329	0	13.7109	13.3852	0.60736	outside:1-329;
gene1077	Scaffold2	Paenarthrobacter_sp_F1	30	1	18.9578	18.9578	0.65499	inside:1-11;TMhelix:12-29;outside:30-30;
gene1078	Scaffold2	Paenarthrobacter_sp_F1	449	12	261.497	20.9117	0.96433	inside:1-31;TMhelix:32-49;outside:50-63;TMhelix:64-86;inside:87-92;TMhelix:93-113;outside:114-117;TMhelix:118-140;inside:141-152;TMhelix:153-175;outside:176-189;TMhelix:190-212;inside:213-255;TMhelix:256-278;outside:279-287;TMhelix:288-310;inside:311-322;TMhelix:323-341;outside:342-350;TMhelix:351-373;inside:374-379;TMhelix:380-402;outside:403-416;TMhelix:417-434;inside:435-449;
gene1087	Scaffold2	Paenarthrobacter_sp_F1	130	3	56.7839	24.5984	0.29646	outside:1-14;TMhelix:15-37;inside:38-56;TMhelix:57-79;outside:80-83;TMhelix:84-106;inside:107-130;
gene1098	Scaffold2	Paenarthrobacter_sp_F1	486	14	304.657	20.9914	0.99688	inside:1-40;TMhelix:41-63;outside:64-77;TMhelix:78-97;inside:98-109;TMhelix:110-132;outside:133-136;TMhelix:137-154;inside:155-160;TMhelix:161-183;outside:184-192;TMhelix:193-215;inside:216-226;TMhelix:227-249;outside:250-253;TMhelix:254-276;inside:277-296;TMhelix:297-319;outside:320-333;TMhelix:334-356;inside:357-368;TMhelix:369-386;outside:387-390;TMhelix:391-413;inside:414-425;TMhelix:426-448;…
gene1102	Scaffold2	Paenarthrobacter_sp_F1	326	6	128.465	19.4114	0.90661	inside:1-39;TMhelix:40-59;outside:60-102;TMhelix:103-125;inside:126-137;TMhelix:138-157;outside:158-187;TMhelix:188-210;inside:211-236;TMhelix:237-259;outside:260-293;TMhelix:294-316;inside:317-326;
gene1103	Scaffold2	Paenarthrobacter_sp_F1	310	7	149.255	22.6002	0.99971	inside:1-32;TMhelix:33-55;outside:56-97;TMhelix:98-120;inside:121-126;TMhelix:127-149;outside:150-158;TMhelix:159-181;inside:182-201;TMhelix:202-224;outside:225-243;TMhelix:244-266;inside:267-272;TMhelix:273-295;outside:296-310;
gene1105	Scaffold2	Paenarthrobacter_sp_F1	233	5	118.031	40.3555	0.97411	inside:1-12;TMhelix:13-32;outside:33-36;TMhelix:37-59;inside:60-95;TMhelix:96-118;outside:119-132;TMhelix:133-155;inside:156-175;TMhelix:176-198;outside:199-233;
gene1106	Scaffold2	Paenarthrobacter_sp_F1	445	1	20.387	20.3804	0.92582	inside:1-20;TMhelix:21-43;outside:44-445;
gene1110	Scaffold2	Paenarthrobacter_sp_F1	238	1	19.9904	19.4919	0.0633	outside:1-19;TMhelix:20-39;inside:40-238;
gene1119	Scaffold2	Paenarthrobacter_sp_F1	201	2	56.697	28.7015	0.02318	outside:1-31;TMhelix:32-66;inside:67-78;TMhelix:79-101;outside:102-201;
gene1120	Scaffold2	Paenarthrobacter_sp_F1	269	3	62.1352	39.5441	0.01466	outside:1-14;TMhelix:15-32;inside:33-33;TMhelix:34-56;outside:57-65;TMhelix:66-88;inside:89-269;
gene1122	Scaffold2	Paenarthrobacter_sp_F1	483	12	272.394	16.9142	0.56393	inside:1-40;TMhelix:41-63;outside:64-72;TMhelix:73-95;inside:96-106;TMhelix:107-129;outside:130-190;TMhelix:191-213;inside:214-233;TMhelix:234-256;outside:257-259;TMhelix:260-277;inside:278-297;TMhelix:298-316;outside:317-330;TMhelix:331-353;inside:354-359;TMhelix:360-382;outside:383-385;TMhelix:386-408;inside:409-433;TMhelix:434-452;outside:453-455;TMhelix:456-478;inside:479-483;
gene1126	Scaffold2	Paenarthrobacter_sp_F1	395	9	197.37	43.8235	0.00832	outside:1-4;TMhelix:5-27;inside:28-39;TMhelix:40-62;outside:63-76;TMhelix:77-96;inside:97-102;TMhelix:103-125;outside:126-128;TMhelix:129-148;inside:149-194;TMhelix:195-217;outside:218-221;TMhelix:222-244;inside:245-250;TMhelix:251-273;outside:274-292;TMhelix:293-315;inside:316-395;
gene1127	Scaffold2	Paenarthrobacter_sp_F1	147	4	89.5023	23.0458	0.97987	inside:1-34;TMhelix:35-57;outside:58-61;TMhelix:62-84;inside:85-95;TMhelix:96-118;outside:119-122;TMhelix:123-142;inside:143-147;
gene1133	Scaffold2	Paenarthrobacter_sp_F1	90	2	43.7115	31.1519	0.34011	inside:1-16;TMhelix:17-39;outside:40-53;TMhelix:54-73;inside:74-90;
gene1137	Scaffold2	Paenarthrobacter_sp_F1	65	2	37.6122	37.6122	0.84233	inside:1-4;TMhelix:5-22;outside:23-26;TMhelix:27-49;inside:50-65;
gene1152	Scaffold2	Paenarthrobacter_sp_F1	207	0	15.2993	15.2951	0.04076	outside:1-207;
gene1154	Scaffold2	Paenarthrobacter_sp_F1	314	6	131.006	21.6072	0.99987	inside:1-16;TMhelix:17-39;outside:40-111;TMhelix:112-134;inside:135-160;TMhelix:161-183;outside:184-208;TMhelix:209-231;inside:232-235;TMhelix:236-255;outside:256-284;TMhelix:285-307;inside:308-314;
gene1158	Scaffold2	Paenarthrobacter_sp_F1	419	10	229.551	41.0627	0.93336	inside:1-10;TMhelix:11-33;outside:34-36;TMhelix:37-59;inside:60-89;TMhelix:90-112;outside:113-121;TMhelix:122-139;inside:140-143;TMhelix:144-166;outside:167-180;TMhelix:181-203;inside:204-222;TMhelix:223-245;outside:246-269;TMhelix:270-292;inside:293-340;TMhelix:341-363;outside:364-377;TMhelix:378-411;inside:412-419;
gene1159	Scaffold2	Paenarthrobacter_sp_F1	435	11	248.503	23.4537	0.50805	outside:1-42;TMhelix:43-65;inside:66-85;TMhelix:86-108;outside:109-111;TMhelix:112-134;inside:135-154;TMhelix:155-177;outside:178-181;TMhelix:182-204;inside:205-232;TMhelix:233-255;outside:256-264;TMhelix:265-287;inside:288-298;TMhelix:299-321;outside:322-330;TMhelix:331-353;inside:354-364;TMhelix:365-387;outside:388-396;TMhelix:397-419;inside:420-435;
gene1160	Scaffold2	Paenarthrobacter_sp_F1	137	4	86.1608	36.0518	0.99777	inside:1-11;TMhelix:12-30;outside:31-44;TMhelix:45-67;inside:68-71;TMhelix:72-94;outside:95-103;TMhelix:104-126;inside:127-137;
gene1164	Scaffold2	Paenarthrobacter_sp_F1	631	1	22.2013	21.6381	0.96755	inside:1-26;TMhelix:27-49;outside:50-631;
gene1170	Scaffold2	Paenarthrobacter_sp_F1	429	9	213.489	24.3548	0.26007	outside:1-9;TMhelix:10-32;inside:33-72;TMhelix:73-92;outside:93-106;TMhelix:107-129;inside:130-135;TMhelix:136-158;outside:159-198;TMhelix:199-221;inside:222-233;TMhelix:234-256;outside:257-296;TMhelix:297-319;inside:320-343;TMhelix:344-366;outside:367-385;TMhelix:386-408;inside:409-429;
gene1171	Scaffold2	Paenarthrobacter_sp_F1	140	3	66.7711	34.2027	0.4307	inside:1-20;TMhelix:21-43;outside:44-46;TMhelix:47-69;inside:70-80;TMhelix:81-103;outside:104-140;
gene1173	Scaffold2	Paenarthrobacter_sp_F1	450	10	245.465	21.9489	0.95887	inside:1-26;TMhelix:27-49;outside:50-63;TMhelix:64-85;inside:86-97;TMhelix:98-120;outside:121-157;TMhelix:158-177;inside:178-268;TMhelix:269-291;outside:292-300;TMhelix:301-323;inside:324-329;TMhelix:330-352;outside:353-355;TMhelix:356-378;inside:379-390;TMhelix:391-413;outside:414-417;TMhelix:418-440;inside:441-450;
gene1179	Scaffold2	Paenarthrobacter_sp_F1	333	1	18.3599	18.1456	0.87466	inside:1-6;TMhelix:7-29;outside:30-333;
gene1180	Scaffold2	Paenarthrobacter_sp_F1	180	1	19.6062	19.4215	0.76076	inside:1-11;TMhelix:12-34;outside:35-180;
gene1183	Scaffold2	Paenarthrobacter_sp_F1	284	5	113.248	18.6815	0.44485	outside:1-31;TMhelix:32-50;inside:51-92;TMhelix:93-115;outside:116-143;TMhelix:144-166;inside:167-228;TMhelix:229-246;outside:247-255;TMhelix:256-278;inside:279-284;
gene1189	Scaffold2	Paenarthrobacter_sp_F1	146	4	83.1874	27.5053	0.9007	inside:1-19;TMhelix:20-42;outside:43-54;TMhelix:55-77;inside:78-78;TMhelix:79-96;outside:97-110;TMhelix:111-133;inside:134-146;
gene1191	Scaffold2	Paenarthrobacter_sp_F1	364	1	21.6939	21.6553	0.99819	inside:1-6;TMhelix:7-29;outside:30-364;
gene1193	Scaffold2	Paenarthrobacter_sp_F1	393	4	93.5833	22.6182	0.91347	inside:1-19;TMhelix:20-42;outside:43-261;TMhelix:262-284;inside:285-308;TMhelix:309-331;outside:332-360;TMhelix:361-383;inside:384-393;
gene1195	Scaffold2	Paenarthrobacter_sp_F1	481	4	91.4639	21.8635	0.9886	inside:1-20;TMhelix:21-43;outside:44-309;TMhelix:310-332;inside:333-351;TMhelix:352-374;outside:375-445;TMhelix:446-468;inside:469-481;
gene1197	Scaffold2	Paenarthrobacter_sp_F1	422	11	220.842	34.7754	0.29538	outside:1-14;TMhelix:15-32;inside:33-44;TMhelix:45-64;outside:65-67;TMhelix:68-85;inside:86-91;TMhelix:92-111;outside:112-114;TMhelix:115-137;inside:138-168;TMhelix:169-191;outside:192-205;TMhelix:206-228;inside:229-234;TMhelix:235-254;outside:255-285;TMhelix:286-308;inside:309-320;TMhelix:321-343;outside:344-357;TMhelix:358-380;inside:381-422;
gene1201	Scaffold2	Paenarthrobacter_sp_F1	163	4	99.7912	40.8098	0.71426	inside:1-11;TMhelix:12-34;outside:35-43;TMhelix:44-66;inside:67-85;TMhelix:86-108;outside:109-122;TMhelix:123-140;inside:141-163;
gene1202	Scaffold2	Paenarthrobacter_sp_F1	103	2	44.2403	23.097	0.99863	inside:1-6;TMhelix:7-29;outside:30-69;TMhelix:70-89;inside:90-103;
gene1203	Scaffold2	Paenarthrobacter_sp_F1	475	13	277.38	35.0298	0.27405	outside:1-4;TMhelix:5-22;inside:23-33;TMhelix:34-55;outside:56-69;TMhelix:70-92;inside:93-112;TMhelix:113-135;outside:136-149;TMhelix:150-172;inside:173-183;TMhelix:184-203;outside:204-236;TMhelix:237-259;inside:260-286;TMhelix:287-309;outside:310-313;TMhelix:314-333;inside:334-345;TMhelix:346-368;outside:369-382;TMhelix:383-405;inside:406-411;TMhelix:412-434;outside:435-443;TMhelix:444-461;insid…
gene1205	Scaffold2	Paenarthrobacter_sp_F1	79	1	23.0085	22.9981	0.8529	inside:1-29;TMhelix:30-52;outside:53-79;
gene1216	Scaffold2	Paenarthrobacter_sp_F1	284	6	129.348	14.2944	0.99512	inside:1-47;TMhelix:48-70;outside:71-84;TMhelix:85-107;inside:108-143;TMhelix:144-161;outside:162-164;TMhelix:165-187;inside:188-199;TMhelix:200-219;outside:220-254;TMhelix:255-274;inside:275-284;
gene1217	Scaffold2	Paenarthrobacter_sp_F1	277	6	136.845	16.9229	0.83962	inside:1-42;TMhelix:43-65;outside:66-79;TMhelix:80-99;inside:100-119;TMhelix:120-142;outside:143-161;TMhelix:162-184;inside:185-195;TMhelix:196-218;outside:219-248;TMhelix:249-271;inside:272-277;
gene1218	Scaffold2	Paenarthrobacter_sp_F1	188	2	44.8462	33.5502	0.72884	inside:1-20;TMhelix:21-43;outside:44-48;TMhelix:49-71;inside:72-188;
gene1222	Scaffold2	Paenarthrobacter_sp_F1	300	6	137.389	26.8434	0.99846	inside:1-20;TMhelix:21-52;outside:53-92;TMhelix:93-115;inside:116-141;TMhelix:142-164;outside:165-178;TMhelix:179-201;inside:202-213;TMhelix:214-231;outside:232-245;TMhelix:246-268;inside:269-300;
gene1223	Scaffold2	Paenarthrobacter_sp_F1	50	2	38.6051	38.6051	0.975	inside:1-4;TMhelix:5-24;outside:25-27;TMhelix:28-47;inside:48-50;
gene1226	Scaffold2	Paenarthrobacter_sp_F1	433	0	12.416	12.3742	0.61726	outside:1-433;
gene1230	Scaffold2	Paenarthrobacter_sp_F1	158	3	64.9129	20.8407	0.97997	inside:1-37;TMhelix:38-60;outside:61-79;TMhelix:80-102;inside:103-114;TMhelix:115-137;outside:138-158;
gene1231	Scaffold2	Paenarthrobacter_sp_F1	126	3	62.9753	20.7238	0.98159	inside:1-18;TMhelix:19-38;outside:39-63;TMhelix:64-86;inside:87-98;TMhelix:99-121;outside:122-126;
gene1240	Scaffold2	Paenarthrobacter_sp_F1	429	11	246.971	21.748	0.99327	inside:1-20;TMhelix:21-43;outside:44-57;TMhelix:58-80;inside:81-99;TMhelix:100-117;outside:118-126;TMhelix:127-149;inside:150-155;TMhelix:156-178;outside:179-182;TMhelix:183-205;inside:206-211;TMhelix:212-234;outside:235-263;TMhelix:264-286;inside:287-316;TMhelix:317-339;outside:340-358;TMhelix:359-381;inside:382-387;TMhelix:388-410;outside:411-429;
gene1243	Scaffold2	Paenarthrobacter_sp_F1	216	5	102.45	25.4139	0.94826	inside:1-15;TMhelix:16-35;outside:36-54;TMhelix:55-77;inside:78-108;TMhelix:109-131;outside:132-140;TMhelix:141-163;inside:164-169;TMhelix:170-192;outside:193-216;
gene1244	Scaffold2	Paenarthrobacter_sp_F1	234	4	89.8163	28.1509	0.9695	inside:1-12;TMhelix:13-35;outside:36-54;TMhelix:55-77;inside:78-138;TMhelix:139-161;outside:162-170;TMhelix:171-193;inside:194-234;
gene1251	Scaffold2	Paenarthrobacter_sp_F1	461	2	43.5044	21.2404	0.93902	inside:1-6;TMhelix:7-29;outside:30-408;TMhelix:409-431;inside:432-461;
gene1259	Scaffold2	Paenarthrobacter_sp_F1	322	7	175.436	40.3444	0.0994	outside:1-19;TMhelix:20-42;inside:43-62;TMhelix:63-85;outside:86-151;TMhelix:152-171;inside:172-203;TMhelix:204-226;outside:227-235;TMhelix:236-258;inside:259-262;TMhelix:263-285;outside:286-289;TMhelix:290-307;inside:308-322;
gene1260	Scaffold2	Paenarthrobacter_sp_F1	465	9	199.533	20.0481	0.98221	inside:1-39;TMhelix:40-62;outside:63-148;TMhelix:149-168;inside:169-180;TMhelix:181-203;outside:204-227;TMhelix:228-250;inside:251-262;TMhelix:263-285;outside:286-314;TMhelix:315-333;inside:334-360;TMhelix:361-383;outside:384-402;TMhelix:403-425;inside:426-429;TMhelix:430-452;outside:453-465;
gene1266	Scaffold2	Paenarthrobacter_sp_F1	426	8	183.028	29.546	0.99906	inside:1-27;TMhelix:28-47;outside:48-51;TMhelix:52-74;inside:75-80;TMhelix:81-103;outside:104-168;TMhelix:169-191;inside:192-223;TMhelix:224-246;outside:247-249;TMhelix:250-272;inside:273-276;TMhelix:277-299;outside:300-326;TMhelix:327-349;inside:350-426;
gene1268	Scaffold2	Paenarthrobacter_sp_F1	221	5	113.054	21.3611	0.4576	outside:1-22;TMhelix:23-45;inside:46-84;TMhelix:85-107;outside:108-116;TMhelix:117-139;inside:140-151;TMhelix:152-174;outside:175-178;TMhelix:179-196;inside:197-221;
gene1270	Scaffold2	Paenarthrobacter_sp_F1	125	1	21.0098	21.0082	0.99178	inside:1-8;TMhelix:9-31;outside:32-125;
gene1272	Scaffold2	Paenarthrobacter_sp_F1	96	1	21.8884	21.8884	0.00182	outside:1-28;TMhelix:29-51;inside:52-96;
gene1274	Scaffold2	Paenarthrobacter_sp_F1	213	7	145.269	40.7764	0.5133	outside:1-14;TMhelix:15-34;inside:35-40;TMhelix:41-63;outside:64-77;TMhelix:78-97;inside:98-101;TMhelix:102-124;outside:125-128;TMhelix:129-147;inside:148-153;TMhelix:154-176;outside:177-190;TMhelix:191-212;inside:213-213;
gene1279	Scaffold2	Paenarthrobacter_sp_F1	181	6	123.068	35.675	0.37762	outside:1-12;TMhelix:13-35;inside:36-46;TMhelix:47-69;outside:70-78;TMhelix:79-101;inside:102-107;TMhelix:108-127;outside:128-131;TMhelix:132-151;inside:152-157;TMhelix:158-180;outside:181-181;
gene1281	Scaffold2	Paenarthrobacter_sp_F1	563	13	293.409	26.405	0.99356	inside:1-18;TMhelix:19-41;outside:42-55;TMhelix:56-78;inside:79-84;TMhelix:85-107;outside:108-110;TMhelix:111-133;inside:134-144;TMhelix:145-167;outside:168-171;TMhelix:172-194;inside:195-206;TMhelix:207-224;outside:225-238;TMhelix:239-256;inside:257-274;TMhelix:275-297;outside:298-311;TMhelix:312-334;inside:335-340;TMhelix:341-363;outside:364-367;TMhelix:368-390;inside:391-477;TMhelix:478-500;ou…
gene1289	Scaffold2	Paenarthrobacter_sp_F1	538	4	85.8367	21.8381	0.17774	outside:1-30;TMhelix:31-50;inside:51-56;TMhelix:57-79;outside:80-88;TMhelix:89-111;inside:112-130;TMhelix:131-153;outside:154-538;
gene1292	Scaffold2	Paenarthrobacter_sp_F1	189	4	87.1774	30.6451	0.99955	inside:1-19;TMhelix:20-42;outside:43-51;TMhelix:52-74;inside:75-86;TMhelix:87-109;outside:110-118;TMhelix:119-138;inside:139-189;
gene1296	Scaffold2	Paenarthrobacter_sp_F1	545	1	21.949	21.8785	0.96247	inside:1-26;TMhelix:27-49;outside:50-545;
gene1301	Scaffold2	Paenarthrobacter_sp_F1	406	1	22.2724	22.2546	0.99972	inside:1-11;TMhelix:12-34;outside:35-406;
gene1303	Scaffold2	Paenarthrobacter_sp_F1	271	3	65.9744	24.0006	0.81368	inside:1-27;TMhelix:28-50;outside:51-59;TMhelix:60-82;inside:83-113;TMhelix:114-136;outside:137-271;
gene1306	Scaffold2	Paenarthrobacter_sp_F1	311	6	148.376	24.6526	0.70183	inside:1-19;TMhelix:20-42;outside:43-84;TMhelix:85-107;inside:108-158;TMhelix:159-181;outside:182-220;TMhelix:221-243;inside:244-249;TMhelix:250-272;outside:273-275;TMhelix:276-298;inside:299-311;
gene1307	Scaffold2	Paenarthrobacter_sp_F1	206	0	17.4424	17.4137	0.1993	outside:1-206;
gene1308	Scaffold2	Paenarthrobacter_sp_F1	227	0	51.0234	18.7364	0.54854	outside:1-227;
gene1309	Scaffold2	Paenarthrobacter_sp_F1	156	2	47.7277	34.5859	0.42571	inside:1-20;TMhelix:21-43;outside:44-47;TMhelix:48-70;inside:71-156;
gene1314	Scaffold2	Paenarthrobacter_sp_F1	832	7	171.554	20.982	0.66052	inside:1-37;TMhelix:38-60;outside:61-64;TMhelix:65-87;inside:88-91;TMhelix:92-111;outside:112-145;TMhelix:146-168;inside:169-172;TMhelix:173-195;outside:196-199;TMhelix:200-222;inside:223-242;TMhelix:243-265;outside:266-832;
gene1315	Scaffold2	Paenarthrobacter_sp_F1	480	2	39.2502	38.9338	0.11205	outside:1-14;TMhelix:15-34;inside:35-40;TMhelix:41-59;outside:60-480;
gene1318	Scaffold2	Paenarthrobacter_sp_F1	384	1	22.5674	22.5607	0.96192	inside:1-12;TMhelix:13-35;outside:36-384;
gene1334	Scaffold2	Paenarthrobacter_sp_F1	442	12	247.303	20.257	0.94863	inside:1-40;TMhelix:41-63;outside:64-77;TMhelix:78-100;inside:101-119;TMhelix:120-142;outside:143-151;TMhelix:152-174;inside:175-180;TMhelix:181-203;outside:204-206;TMhelix:207-224;inside:225-230;TMhelix:231-248;outside:249-251;TMhelix:252-269;inside:270-288;TMhelix:289-311;outside:312-320;TMhelix:321-343;inside:344-355;TMhelix:356-378;outside:379-392;TMhelix:393-412;inside:413-442;
gene1335	Scaffold2	Paenarthrobacter_sp_F1	73	2	45.0786	35.8317	0.10945	outside:1-3;TMhelix:4-26;inside:27-45;TMhelix:46-68;outside:69-73;
gene1339	Scaffold2	Paenarthrobacter_sp_F1	269	6	135.619	29.3317	0.5432	outside:1-26;TMhelix:27-49;inside:50-84;TMhelix:85-107;outside:108-111;TMhelix:112-134;inside:135-138;TMhelix:139-157;outside:158-171;TMhelix:172-194;inside:195-228;TMhelix:229-251;outside:252-269;
gene1342	Scaffold2	Paenarthrobacter_sp_F1	1024	25	523.87	22.5361	0.92798	inside:1-32;TMhelix:33-55;outside:56-69;TMhelix:70-92;inside:93-104;TMhelix:105-127;outside:128-130;TMhelix:131-153;inside:154-164;TMhelix:165-187;outside:188-190;TMhelix:191-213;inside:214-232;TMhelix:233-255;outside:256-264;TMhelix:265-287;inside:288-299;TMhelix:300-322;outside:323-341;TMhelix:342-364;inside:365-370;TMhelix:371-390;outside:391-399;TMhelix:400-422;inside:423-428;TMhelix:429-448;…
gene1345	Scaffold2	Paenarthrobacter_sp_F1	368	1	20.7598	20.6955	0.92649	inside:1-8;TMhelix:9-31;outside:32-368;
gene1346	Scaffold2	Paenarthrobacter_sp_F1	75	2	42.2476	36.778	0.66566	inside:1-12;TMhelix:13-35;outside:36-44;TMhelix:45-67;inside:68-75;
gene1348	Scaffold2	Paenarthrobacter_sp_F1	204	1	22.1	22.0992	0.10273	outside:1-14;TMhelix:15-37;inside:38-204;
gene1349	Scaffold2	Paenarthrobacter_sp_F1	190	1	22.0444	21.9693	0.11589	outside:1-9;TMhelix:10-32;inside:33-190;
gene1351	Scaffold2	Paenarthrobacter_sp_F1	180	1	22.0683	22.0399	0.8018	inside:1-6;TMhelix:7-29;outside:30-180;
gene1353	Scaffold2	Paenarthrobacter_sp_F1	100	2	40.8794	34.8311	0.92325	inside:1-16;TMhelix:17-36;outside:37-45;TMhelix:46-68;inside:69-100;
gene1356	Scaffold2	Paenarthrobacter_sp_F1	164	4	78.5411	22.2707	0.6826	inside:1-34;TMhelix:35-57;outside:58-71;TMhelix:72-94;inside:95-100;TMhelix:101-120;outside:121-123;TMhelix:124-146;inside:147-164;
gene1357	Scaffold2	Paenarthrobacter_sp_F1	160	4	84.6027	29.7504	0.79748	inside:1-6;TMhelix:7-26;outside:27-51;TMhelix:52-74;inside:75-80;TMhelix:81-103;outside:104-132;TMhelix:133-150;inside:151-160;
gene1366	Scaffold2	Paenarthrobacter_sp_F1	488	12	265.064	21.6249	0.99862	inside:1-29;TMhelix:30-49;outside:50-63;TMhelix:64-86;inside:87-97;TMhelix:98-117;outside:118-120;TMhelix:121-143;inside:144-154;TMhelix:155-177;outside:178-186;TMhelix:187-209;inside:210-270;TMhelix:271-293;outside:294-307;TMhelix:308-330;inside:331-336;TMhelix:337-359;outside:360-368;TMhelix:369-391;inside:392-403;TMhelix:404-426;outside:427-430;TMhelix:431-453;inside:454-488;
gene1373	Scaffold2	Paenarthrobacter_sp_F1	538	0	10.438	10.2938	0.47617	outside:1-538;
gene1374	Scaffold2	Paenarthrobacter_sp_F1	533	1	21.3569	21.3563	0.98137	inside:1-16;TMhelix:17-39;outside:40-533;
gene1375	Scaffold2	Paenarthrobacter_sp_F1	186	1	19.8525	19.8404	0.95123	inside:1-6;TMhelix:7-25;outside:26-186;
gene1376	Scaffold2	Paenarthrobacter_sp_F1	430	1	22.2283	18.6668	0.99708	inside:1-42;TMhelix:43-65;outside:66-430;
gene1383	Scaffold2	Paenarthrobacter_sp_F1	454	12	263.399	36.2796	0.99613	inside:1-6;TMhelix:7-26;outside:27-45;TMhelix:46-68;inside:69-80;TMhelix:81-100;outside:101-103;TMhelix:104-126;inside:127-146;TMhelix:147-169;outside:170-183;TMhelix:184-203;inside:204-235;TMhelix:236-258;outside:259-299;TMhelix:300-322;inside:323-328;TMhelix:329-351;outside:352-355;TMhelix:356-378;inside:379-390;TMhelix:391-413;outside:414-417;TMhelix:418-440;inside:441-454;
gene1386	Scaffold2	Paenarthrobacter_sp_F1	839	12	266.748	21.995	0.98966	inside:1-16;TMhelix:17-39;outside:40-270;TMhelix:271-293;inside:294-299;TMhelix:300-322;outside:323-326;TMhelix:327-349;inside:350-372;TMhelix:373-395;outside:396-404;TMhelix:405-427;inside:428-474;TMhelix:475-497;outside:498-629;TMhelix:630-652;inside:653-658;TMhelix:659-681;outside:682-690;TMhelix:691-713;inside:714-741;TMhelix:742-764;outside:765-778;TMhelix:779-801;inside:802-839;
gene1389	Scaffold2	Paenarthrobacter_sp_F1	477	10	216.984	22.9325	0.95049	inside:1-20;TMhelix:21-43;outside:44-67;TMhelix:68-90;inside:91-102;TMhelix:103-125;outside:126-144;TMhelix:145-167;inside:168-179;TMhelix:180-202;outside:203-224;TMhelix:225-247;inside:248-259;TMhelix:260-282;outside:283-341;TMhelix:342-359;inside:360-365;TMhelix:366-388;outside:389-391;TMhelix:392-414;inside:415-477;
gene1395	Scaffold3	Paenarthrobacter_sp_F1	261	8	176.505	45.4629	0.97684	inside:1-6;TMhelix:7-29;outside:30-33;TMhelix:34-56;inside:57-76;TMhelix:77-94;outside:95-98;TMhelix:99-121;inside:122-141;TMhelix:142-173;outside:174-187;TMhelix:188-206;inside:207-210;TMhelix:211-228;outside:229-237;TMhelix:238-260;inside:261-261;
gene1402	Scaffold3	Paenarthrobacter_sp_F1	149	2	35.9999	22.0557	0.67577	inside:1-34;TMhelix:35-52;outside:53-57;TMhelix:58-75;inside:76-149;
gene1404	Scaffold3	Paenarthrobacter_sp_F1	288	2	40.1527	19.6361	0.17824	outside:1-9;TMhelix:10-28;inside:29-211;TMhelix:212-234;outside:235-288;
gene1407	Scaffold3	Paenarthrobacter_sp_F1	210	6	127.899	29.9534	0.99562	inside:1-28;TMhelix:29-48;outside:49-51;TMhelix:52-74;inside:75-75;TMhelix:76-98;outside:99-107;TMhelix:108-130;inside:131-136;TMhelix:137-159;outside:160-178;TMhelix:179-201;inside:202-210;
gene1409	Scaffold3	Paenarthrobacter_sp_F1	212	4	85.134	32.882	0.75771	inside:1-20;TMhelix:21-40;outside:41-43;TMhelix:44-63;inside:64-69;TMhelix:70-89;outside:90-93;TMhelix:94-113;inside:114-212;
gene1412	Scaffold3	Paenarthrobacter_sp_F1	280	1	20.9124	20.8237	0.98822	inside:1-6;TMhelix:7-29;outside:30-280;
gene1420	Scaffold3	Paenarthrobacter_sp_F1	254	6	132.575	20.7618	0.99144	inside:1-35;TMhelix:36-58;outside:59-67;TMhelix:68-90;inside:91-109;TMhelix:110-132;outside:133-144;TMhelix:145-167;inside:168-173;TMhelix:174-196;outside:197-221;TMhelix:222-244;inside:245-254;
gene1421	Scaffold3	Paenarthrobacter_sp_F1	314	8	170.704	21.6377	0.97515	inside:1-28;TMhelix:29-51;outside:52-84;TMhelix:85-104;inside:105-110;TMhelix:111-133;outside:134-142;TMhelix:143-165;inside:166-187;TMhelix:188-210;outside:211-224;TMhelix:225-247;inside:248-258;TMhelix:259-278;outside:279-281;TMhelix:282-304;inside:305-314;
gene1422	Scaffold3	Paenarthrobacter_sp_F1	320	9	185.533	14.739	0.71167	inside:1-37;TMhelix:38-57;outside:58-61;TMhelix:62-84;inside:85-109;TMhelix:110-129;outside:130-132;TMhelix:133-152;inside:153-158;TMhelix:159-178;outside:179-181;TMhelix:182-204;inside:205-216;TMhelix:217-239;outside:240-248;TMhelix:249-271;inside:272-291;TMhelix:292-314;outside:315-320;
gene1430	Scaffold3	Paenarthrobacter_sp_F1	85	2	44.0334	24.9232	0.15404	outside:1-3;TMhelix:4-26;inside:27-57;TMhelix:58-80;outside:81-85;
gene1448	Scaffold3	Paenarthrobacter_sp_F1	450	12	254.85	30.1095	0.99453	inside:1-20;TMhelix:21-43;outside:44-52;TMhelix:53-75;inside:76-81;TMhelix:82-104;outside:105-107;TMhelix:108-126;inside:127-145;TMhelix:146-168;outside:169-177;TMhelix:178-200;inside:201-240;TMhelix:241-263;outside:264-288;TMhelix:289-311;inside:312-323;TMhelix:324-341;outside:342-345;TMhelix:346-368;inside:369-387;TMhelix:388-410;outside:411-414;TMhelix:415-432;inside:433-450;
gene1449	Scaffold3	Paenarthrobacter_sp_F1	342	9	193.695	43.8694	0.00147	outside:1-4;TMhelix:5-27;inside:28-39;TMhelix:40-62;outside:63-76;TMhelix:77-96;inside:97-102;TMhelix:103-125;outside:126-128;TMhelix:129-145;inside:146-190;TMhelix:191-209;outside:210-223;TMhelix:224-246;inside:247-252;TMhelix:253-275;outside:276-294;TMhelix:295-317;inside:318-342;
gene1459	Scaffold3	Paenarthrobacter_sp_F1	296	5	105.732	22.0326	0.97204	inside:1-22;TMhelix:23-45;outside:46-74;TMhelix:75-92;inside:93-112;TMhelix:113-132;outside:133-136;TMhelix:137-159;inside:160-179;TMhelix:180-202;outside:203-296;
gene1461	Scaffold3	Paenarthrobacter_sp_F1	73	2	45.0254	35.4309	0.02501	outside:1-5;TMhelix:6-28;inside:29-48;TMhelix:49-71;outside:72-73;
gene1462	Scaffold3	Paenarthrobacter_sp_F1	396	8	165.126	26.285	0.5717	inside:1-1;TMhelix:2-19;outside:20-28;TMhelix:29-51;inside:52-71;TMhelix:72-94;outside:95-103;TMhelix:104-126;inside:127-132;TMhelix:133-155;outside:156-221;TMhelix:222-244;inside:245-309;TMhelix:310-329;outside:330-333;TMhelix:334-356;inside:357-396;
gene1468	Scaffold3	Paenarthrobacter_sp_F1	476	12	263.806	26.832	0.99316	inside:1-12;TMhelix:13-35;outside:36-54;TMhelix:55-75;inside:76-81;TMhelix:82-101;outside:102-106;TMhelix:107-129;inside:130-140;TMhelix:141-163;outside:164-167;TMhelix:168-190;inside:191-249;TMhelix:250-272;outside:273-286;TMhelix:287-309;inside:310-315;TMhelix:316-338;outside:339-347;TMhelix:348-370;inside:371-382;TMhelix:383-405;outside:406-408;TMhelix:409-431;inside:432-476;
gene1471	Scaffold3	Paenarthrobacter_sp_F1	378	1	21.9728	21.9048	0.9897	inside:1-6;TMhelix:7-29;outside:30-378;
gene1473	Scaffold3	Paenarthrobacter_sp_F1	288	6	142.641	37.2146	0.56563	inside:1-6;TMhelix:7-24;outside:25-33;TMhelix:34-56;inside:57-76;TMhelix:77-99;outside:100-108;TMhelix:109-128;inside:129-134;TMhelix:135-157;outside:158-181;TMhelix:182-204;inside:205-288;
gene1479	Scaffold3	Paenarthrobacter_sp_F1	270	5	127.705	14.544	0.23404	inside:1-46;TMhelix:47-69;outside:70-120;TMhelix:121-143;inside:144-149;TMhelix:150-172;outside:173-181;TMhelix:182-204;inside:205-240;TMhelix:241-263;outside:264-270;
gene1481	Scaffold3	Paenarthrobacter_sp_F1	485	12	265.566	31.7879	0.88927	inside:1-20;TMhelix:21-43;outside:44-47;TMhelix:48-70;inside:71-98;TMhelix:99-121;outside:122-130;TMhelix:131-153;inside:154-165;TMhelix:166-188;outside:189-202;TMhelix:203-222;inside:223-242;TMhelix:243-265;outside:266-290;TMhelix:291-313;inside:314-349;TMhelix:350-367;outside:368-376;TMhelix:377-399;inside:400-411;TMhelix:412-434;outside:435-443;TMhelix:444-463;inside:464-485;
gene1489	Scaffold3	Paenarthrobacter_sp_F1	185	1	21.5548	21.5546	0.9763	inside:1-6;TMhelix:7-29;outside:30-185;
gene1493	Scaffold3	Paenarthrobacter_sp_F1	301	0	10.3949	10.127	0.54415	outside:1-301;
gene1496	Scaffold3	Paenarthrobacter_sp_F1	456	11	245.242	40.3452	0.78277	inside:1-12;TMhelix:13-32;outside:33-41;TMhelix:42-64;inside:65-76;TMhelix:77-96;outside:97-110;TMhelix:111-133;inside:134-168;TMhelix:169-191;outside:192-200;TMhelix:201-223;inside:224-235;TMhelix:236-258;outside:259-338;TMhelix:339-361;inside:362-367;TMhelix:368-390;outside:391-399;TMhelix:400-422;inside:423-428;TMhelix:429-451;outside:452-456;
gene1498	Scaffold3	Paenarthrobacter_sp_F1	423	10	239.785	38.8413	0.99787	inside:1-11;TMhelix:12-34;outside:35-43;TMhelix:44-66;inside:67-72;TMhelix:73-95;outside:96-98;TMhelix:99-120;inside:121-140;TMhelix:141-163;outside:164-172;TMhelix:173-195;inside:196-225;TMhelix:226-248;outside:249-257;TMhelix:258-280;inside:281-292;TMhelix:293-315;outside:316-376;TMhelix:377-399;inside:400-423;
gene1506	Scaffold3	Paenarthrobacter_sp_F1	131	2	43.4029	20.5649	0.00254	outside:1-14;TMhelix:15-34;inside:35-107;TMhelix:108-130;outside:131-131;
gene1507	Scaffold3	Paenarthrobacter_sp_F1	713	16	381.064	20.8377	0.71248	inside:1-35;TMhelix:36-58;outside:59-91;TMhelix:92-109;inside:110-121;TMhelix:122-141;outside:142-150;TMhelix:151-173;inside:174-179;TMhelix:180-202;outside:203-271;TMhelix:272-294;inside:295-314;TMhelix:315-334;outside:335-343;TMhelix:344-366;inside:367-386;TMhelix:387-409;outside:410-440;TMhelix:441-463;inside:464-469;TMhelix:470-492;outside:493-495;TMhelix:496-518;inside:519-526;TMhelix:527-54…
gene1517	Scaffold3	Paenarthrobacter_sp_F1	403	11	239.601	42.5508	0.17264	outside:1-3;TMhelix:4-21;inside:22-27;TMhelix:28-50;outside:51-59;TMhelix:60-77;inside:78-89;TMhelix:90-109;outside:110-113;TMhelix:114-133;inside:134-144;TMhelix:145-167;outside:168-171;TMhelix:172-194;inside:195-213;TMhelix:214-236;outside:237-289;TMhelix:290-312;inside:313-332;TMhelix:333-352;outside:353-356;TMhelix:357-379;inside:380-403;
gene1523	Scaffold3	Paenarthrobacter_sp_F1	478	12	262.964	28.3696	0.99555	inside:1-27;TMhelix:28-50;outside:51-53;TMhelix:54-76;inside:77-95;TMhelix:96-118;outside:119-143;TMhelix:144-166;inside:167-172;TMhelix:173-195;outside:196-214;TMhelix:215-233;inside:234-253;TMhelix:254-276;outside:277-310;TMhelix:311-333;inside:334-353;TMhelix:354-373;outside:374-387;TMhelix:388-407;inside:408-418;TMhelix:419-441;outside:442-445;TMhelix:446-468;inside:469-478;
gene1531	Scaffold3	Paenarthrobacter_sp_F1	113	2	53.3094	31.5352	0.98526	inside:1-6;TMhelix:7-29;outside:30-64;TMhelix:65-87;inside:88-113;
gene1537	Scaffold3	Paenarthrobacter_sp_F1	369	9	195.625	20.4521	0.63877	inside:1-27;TMhelix:28-50;outside:51-87;TMhelix:88-110;inside:111-122;TMhelix:123-145;outside:146-148;TMhelix:149-168;inside:169-179;TMhelix:180-202;outside:203-216;TMhelix:217-239;inside:240-273;TMhelix:274-296;outside:297-310;TMhelix:311-333;inside:334-339;TMhelix:340-357;outside:358-369;
gene1540	Scaffold3	Paenarthrobacter_sp_F1	552	4	116.732	25.6337	0.46172	outside:1-28;TMhelix:29-51;inside:52-57;TMhelix:58-77;outside:78-133;TMhelix:134-156;inside:157-162;TMhelix:163-182;outside:183-552;
gene1541	Scaffold3	Paenarthrobacter_sp_F1	568	3	83.0156	23.2979	0.99583	inside:1-20;TMhelix:21-43;outside:44-62;TMhelix:63-82;inside:83-154;TMhelix:155-177;outside:178-568;
gene1551	Scaffold3	Paenarthrobacter_sp_F1	281	4	120.591	21.5236	0.96069	inside:1-11;TMhelix:12-34;outside:35-74;TMhelix:75-97;inside:98-120;TMhelix:121-143;outside:144-237;TMhelix:238-260;inside:261-281;
gene1552	Scaffold3	Paenarthrobacter_sp_F1	313	5	120.189	20.5408	0.70974	inside:1-11;TMhelix:12-31;outside:32-99;TMhelix:100-122;inside:123-149;TMhelix:150-172;outside:173-238;TMhelix:239-261;inside:262-281;TMhelix:282-304;outside:305-313;
gene1555	Scaffold3	Paenarthrobacter_sp_F1	906	1	29.5224	24.5689	0.74907	inside:1-19;TMhelix:20-42;outside:43-906;
gene1558	Scaffold3	Paenarthrobacter_sp_F1	482	13	279.777	22.8539	0.99962	inside:1-29;TMhelix:30-52;outside:53-66;TMhelix:67-84;inside:85-85;TMhelix:86-108;outside:109-112;TMhelix:113-135;inside:136-155;TMhelix:156-175;outside:176-178;TMhelix:179-197;inside:198-203;TMhelix:204-226;outside:227-240;TMhelix:241-263;inside:264-289;TMhelix:290-312;outside:313-331;TMhelix:332-354;inside:355-366;TMhelix:367-389;outside:390-403;TMhelix:404-426;inside:427-458;TMhelix:459-481;ou…
gene1567	Scaffold3	Paenarthrobacter_sp_F1	456	12	252.602	32.8255	0.99975	inside:1-19;TMhelix:20-39;outside:40-48;TMhelix:49-71;inside:72-91;TMhelix:92-114;outside:115-128;TMhelix:129-148;inside:149-154;TMhelix:155-177;outside:178-191;TMhelix:192-214;inside:215-234;TMhelix:235-257;outside:258-286;TMhelix:287-309;inside:310-329;TMhelix:330-347;outside:348-356;TMhelix:357-376;inside:377-387;TMhelix:388-407;outside:408-410;TMhelix:411-428;inside:429-456;
gene1572	Scaffold3	Paenarthrobacter_sp_F1	280	6	134.638	23.4165	0.99777	inside:1-1;TMhelix:2-24;outside:25-61;TMhelix:62-84;inside:85-96;TMhelix:97-116;outside:117-144;TMhelix:145-167;inside:168-202;TMhelix:203-225;outside:226-249;TMhelix:250-272;inside:273-280;
gene1573	Scaffold3	Paenarthrobacter_sp_F1	286	6	134.552	21.6978	0.9995	inside:1-20;TMhelix:21-40;outside:41-81;TMhelix:82-104;inside:105-115;TMhelix:116-138;outside:139-147;TMhelix:148-170;inside:171-190;TMhelix:191-213;outside:214-248;TMhelix:249-271;inside:272-286;
gene1575	Scaffold3	Paenarthrobacter_sp_F1	249	0	12.6314	12.1149	0.49083	outside:1-249;
gene1577	Scaffold3	Paenarthrobacter_sp_F1	445	12	260.415	30.7482	0.9895	inside:1-12;TMhelix:13-35;outside:36-49;TMhelix:50-72;inside:73-83;TMhelix:84-102;outside:103-106;TMhelix:107-129;inside:130-135;TMhelix:136-158;outside:159-167;TMhelix:168-190;inside:191-218;TMhelix:219-241;outside:242-255;TMhelix:256-278;inside:279-284;TMhelix:285-304;outside:305-307;TMhelix:308-330;inside:331-342;TMhelix:343-365;outside:366-370;TMhelix:371-393;inside:394-445;
gene1585	Scaffold3	Paenarthrobacter_sp_F1	472	12	254.592	19.9642	0.91043	inside:1-28;TMhelix:29-51;outside:52-65;TMhelix:66-88;inside:89-94;TMhelix:95-117;outside:118-121;TMhelix:122-144;inside:145-164;TMhelix:165-187;outside:188-196;TMhelix:197-219;inside:220-252;TMhelix:253-275;outside:276-289;TMhelix:290-312;inside:313-318;TMhelix:319-341;outside:342-344;TMhelix:345-362;inside:363-382;TMhelix:383-405;outside:406-409;TMhelix:410-432;inside:433-472;
gene1589	Scaffold3	Paenarthrobacter_sp_F1	484	14	303.195	34.7722	0.99882	inside:1-12;TMhelix:13-32;outside:33-46;TMhelix:47-69;inside:70-80;TMhelix:81-98;outside:99-102;TMhelix:103-125;inside:126-136;TMhelix:137-159;outside:160-164;TMhelix:165-187;inside:188-199;TMhelix:200-217;outside:218-221;TMhelix:222-244;inside:245-256;TMhelix:257-279;outside:280-301;TMhelix:302-324;inside:325-336;TMhelix:337-359;outside:360-362;TMhelix:363-385;inside:386-405;TMhelix:406-425;outs…
gene1605	Scaffold3	Paenarthrobacter_sp_F1	444	12	267.173	12.5091	0.99684	inside:1-47;TMhelix:48-70;outside:71-84;TMhelix:85-107;inside:108-119;TMhelix:120-139;outside:140-142;TMhelix:143-165;inside:166-177;TMhelix:178-200;outside:201-203;TMhelix:204-226;inside:227-260;TMhelix:261-283;outside:284-297;TMhelix:298-320;inside:321-326;TMhelix:327-349;outside:350-353;TMhelix:354-376;inside:377-388;TMhelix:389-411;outside:412-420;TMhelix:421-443;inside:444-444;
gene1616	Scaffold3	Paenarthrobacter_sp_F1	679	4	124.708	22.5489	0.535	outside:1-32;TMhelix:33-55;inside:56-95;TMhelix:96-118;outside:119-141;TMhelix:142-164;inside:165-203;TMhelix:204-226;outside:227-679;
gene1617	Scaffold3	Paenarthrobacter_sp_F1	313	6	132.974	21.8254	0.99995	inside:1-8;TMhelix:9-31;outside:32-104;TMhelix:105-127;inside:128-133;TMhelix:134-156;outside:157-175;TMhelix:176-195;inside:196-232;TMhelix:233-255;outside:256-279;TMhelix:280-302;inside:303-313;
gene1618	Scaffold3	Paenarthrobacter_sp_F1	518	1	18.6783	18.6682	0.82133	inside:1-11;TMhelix:12-34;outside:35-518;
gene1622	Scaffold3	Paenarthrobacter_sp_F1	433	12	266.257	22.7841	0.99877	inside:1-33;TMhelix:34-56;outside:57-70;TMhelix:71-93;inside:94-108;TMhelix:109-128;outside:129-132;TMhelix:133-155;inside:156-166;TMhelix:167-189;outside:190-192;TMhelix:193-215;inside:216-252;TMhelix:253-275;outside:276-284;TMhelix:285-307;inside:308-318;TMhelix:319-341;outside:342-344;TMhelix:345-367;inside:368-379;TMhelix:380-402;outside:403-406;TMhelix:407-429;inside:430-433;
gene1625	Scaffold3	Paenarthrobacter_sp_F1	484	14	306.928	31.3041	0.99736	inside:1-20;TMhelix:21-43;outside:44-52;TMhelix:53-75;inside:76-81;TMhelix:82-104;outside:105-107;TMhelix:108-130;inside:131-142;TMhelix:143-165;outside:166-168;TMhelix:169-191;inside:192-203;TMhelix:204-226;outside:227-229;TMhelix:230-252;inside:253-264;TMhelix:265-287;outside:288-301;TMhelix:302-321;inside:322-333;TMhelix:334-356;outside:357-360;TMhelix:361-383;inside:384-402;TMhelix:403-425;ou…
gene1648	Scaffold3	Paenarthrobacter_sp_F1	540	1	19.9892	19.9859	0.9121	inside:1-11;TMhelix:12-34;outside:35-540;
gene1663	Scaffold3	Paenarthrobacter_sp_F1	483	14	305.152	31.8779	0.99924	inside:1-20;TMhelix:21-43;outside:44-52;TMhelix:53-70;inside:71-82;TMhelix:83-105;outside:106-109;TMhelix:110-127;inside:128-138;TMhelix:139-161;outside:162-164;TMhelix:165-187;inside:188-199;TMhelix:200-222;outside:223-227;TMhelix:228-250;inside:251-269;TMhelix:270-292;outside:293-306;TMhelix:307-329;inside:330-341;TMhelix:342-364;outside:365-367;TMhelix:368-390;inside:391-409;TMhelix:410-432;ou…
gene1668	Scaffold3	Paenarthrobacter_sp_F1	334	8	197.564	22.391	0.51476	outside:1-28;TMhelix:29-51;inside:52-63;TMhelix:64-86;outside:87-105;TMhelix:106-128;inside:129-134;TMhelix:135-154;outside:155-173;TMhelix:174-196;inside:197-226;TMhelix:227-249;outside:250-253;TMhelix:254-276;inside:277-282;TMhelix:283-302;outside:303-334;
gene1674	Scaffold3	Paenarthrobacter_sp_F1	499	14	309.016	22.8266	0.99484	inside:1-28;TMhelix:29-51;outside:52-65;TMhelix:66-88;inside:89-92;TMhelix:93-115;outside:116-124;TMhelix:125-147;inside:148-153;TMhelix:154-176;outside:177-179;TMhelix:180-202;inside:203-214;TMhelix:215-237;outside:238-246;TMhelix:247-269;inside:270-289;TMhelix:290-312;outside:313-321;TMhelix:322-344;inside:345-350;TMhelix:351-373;outside:374-382;TMhelix:383-405;inside:406-425;TMhelix:426-448;ou…
gene1678	Scaffold3	Paenarthrobacter_sp_F1	457	7	192.662	23.1773	0.96282	inside:1-26;TMhelix:27-49;outside:50-58;TMhelix:59-81;inside:82-92;TMhelix:93-115;outside:116-161;TMhelix:162-184;inside:185-204;TMhelix:205-227;outside:228-241;TMhelix:242-264;inside:265-362;TMhelix:363-385;outside:386-457;
gene1687	Scaffold3	Paenarthrobacter_sp_F1	384	7	145.144	22.2498	0.02157	outside:1-28;TMhelix:29-51;inside:52-63;TMhelix:64-86;outside:87-109;TMhelix:110-132;inside:133-138;TMhelix:139-156;outside:157-195;TMhelix:196-218;inside:219-229;TMhelix:230-249;outside:250-263;TMhelix:264-283;inside:284-384;
gene1691	Scaffold3	Paenarthrobacter_sp_F1	90	2	42.5856	29.5647	0.61229	inside:1-28;TMhelix:29-51;outside:52-54;TMhelix:55-72;inside:73-90;
gene1692	Scaffold3	Paenarthrobacter_sp_F1	199	4	90.2932	22.7087	0.9998	inside:1-20;TMhelix:21-43;outside:44-62;TMhelix:63-85;inside:86-89;TMhelix:90-112;outside:113-138;TMhelix:139-161;inside:162-199;
gene1704	Scaffold3	Paenarthrobacter_sp_F1	230	7	134.851	35.9127	0.14706	outside:1-14;TMhelix:15-37;inside:38-41;TMhelix:42-64;outside:65-73;TMhelix:74-91;inside:92-111;TMhelix:112-134;outside:135-143;TMhelix:144-161;inside:162-167;TMhelix:168-187;outside:188-191;TMhelix:192-209;inside:210-230;
gene1717	Scaffold3	Paenarthrobacter_sp_F1	484	13	280.034	22.7978	0.08165	outside:1-34;TMhelix:35-57;inside:58-69;TMhelix:70-92;outside:93-101;TMhelix:102-124;inside:125-128;TMhelix:129-151;outside:152-165;TMhelix:166-183;inside:184-194;TMhelix:195-217;outside:218-226;TMhelix:227-246;inside:247-265;TMhelix:266-288;outside:289-302;TMhelix:303-335;inside:336-363;TMhelix:364-381;outside:382-386;TMhelix:387-406;inside:407-418;TMhelix:419-441;outside:442-444;TMhelix:445-462…
gene1719	Scaffold3	Paenarthrobacter_sp_F1	428	10	225.249	15.7785	0.04641	outside:1-44;TMhelix:45-67;inside:68-79;TMhelix:80-97;outside:98-126;TMhelix:127-149;inside:150-161;TMhelix:162-195;outside:196-204;TMhelix:205-227;inside:228-247;TMhelix:248-270;outside:271-284;TMhelix:285-307;inside:308-326;TMhelix:327-349;outside:350-358;TMhelix:359-381;inside:382-387;TMhelix:388-410;outside:411-428;
gene1748	Scaffold3	Paenarthrobacter_sp_F1	165	2	44.1098	25.7864	0.10069	outside:1-30;TMhelix:31-53;inside:54-57;TMhelix:58-80;outside:81-165;
gene1759	Scaffold3	Paenarthrobacter_sp_F1	1132	7	223.5	26.3469	0.63962	inside:1-12;TMhelix:13-35;outside:36-149;TMhelix:150-172;inside:173-234;TMhelix:235-257;outside:258-588;TMhelix:589-611;inside:612-617;TMhelix:618-640;outside:641-700;TMhelix:701-723;inside:724-724;TMhelix:725-747;outside:748-1132;
gene1760	Scaffold3	Paenarthrobacter_sp_F1	369	8	185.991	25.881	0.66204	inside:1-6;TMhelix:7-29;outside:30-73;TMhelix:74-96;inside:97-118;TMhelix:119-141;outside:142-160;TMhelix:161-183;inside:184-195;TMhelix:196-218;outside:219-222;TMhelix:223-245;inside:246-251;TMhelix:252-274;outside:275-293;TMhelix:294-316;inside:317-369;
gene1761	Scaffold3	Paenarthrobacter_sp_F1	536	9	200.937	27.6045	0.00033	outside:1-14;TMhelix:15-37;inside:38-57;TMhelix:58-80;outside:81-94;TMhelix:95-117;inside:118-123;TMhelix:124-146;outside:147-182;TMhelix:183-205;inside:206-242;TMhelix:243-262;outside:263-369;TMhelix:370-392;inside:393-403;TMhelix:404-426;outside:427-459;TMhelix:460-482;inside:483-536;
gene1763	Scaffold3	Paenarthrobacter_sp_F1	328	4	89.8836	43.2574	0.03787	outside:1-3;TMhelix:4-26;inside:27-37;TMhelix:38-60;outside:61-91;TMhelix:92-114;inside:115-304;TMhelix:305-327;outside:328-328;
gene1765	Scaffold3	Paenarthrobacter_sp_F1	398	10	212.276	40.4406	0.38144	outside:1-9;TMhelix:10-29;inside:30-35;TMhelix:36-57;outside:58-71;TMhelix:72-91;inside:92-134;TMhelix:135-157;outside:158-161;TMhelix:162-184;inside:185-204;TMhelix:205-227;outside:228-241;TMhelix:242-259;inside:260-271;TMhelix:272-291;outside:292-294;TMhelix:295-317;inside:318-347;TMhelix:348-370;outside:371-398;
gene1770	Scaffold3	Paenarthrobacter_sp_F1	455	10	248.093	38.1218	0.8396	inside:1-6;TMhelix:7-25;outside:26-44;TMhelix:45-67;inside:68-73;TMhelix:74-93;outside:94-160;TMhelix:161-183;inside:184-216;TMhelix:217-239;outside:240-248;TMhelix:249-271;inside:272-282;TMhelix:283-302;outside:303-306;TMhelix:307-329;inside:330-349;TMhelix:350-372;outside:373-386;TMhelix:387-406;inside:407-455;
gene1775	Scaffold3	Paenarthrobacter_sp_F1	117	4	81.491	41.1502	0.37617	outside:1-4;TMhelix:5-27;inside:28-39;TMhelix:40-57;outside:58-66;TMhelix:67-84;inside:85-96;TMhelix:97-116;outside:117-117;
gene1788	Scaffold4	Paenarthrobacter_sp_F1	420	10	213.563	28.5766	0.89901	inside:1-12;TMhelix:13-30;outside:31-49;TMhelix:50-72;inside:73-78;TMhelix:79-101;outside:102-163;TMhelix:164-186;inside:187-222;TMhelix:223-244;outside:245-258;TMhelix:259-278;inside:279-284;TMhelix:285-304;outside:305-307;TMhelix:308-330;inside:331-342;TMhelix:343-365;outside:366-374;TMhelix:375-397;inside:398-420;
gene1791	Scaffold4	Paenarthrobacter_sp_F1	503	14	304.291	22.5795	0.99379	inside:1-35;TMhelix:36-58;outside:59-67;TMhelix:68-90;inside:91-101;TMhelix:102-121;outside:122-125;TMhelix:126-148;inside:149-160;TMhelix:161-183;outside:184-186;TMhelix:187-209;inside:210-221;TMhelix:222-244;outside:245-247;TMhelix:248-270;inside:271-282;TMhelix:283-305;outside:306-319;TMhelix:320-342;inside:343-354;TMhelix:355-374;outside:375-378;TMhelix:379-401;inside:402-420;TMhelix:421-443;…
gene1793	Scaffold4	Paenarthrobacter_sp_F1	176	0	15.8956	14.2011	0.73157	outside:1-176;
gene1795	Scaffold4	Paenarthrobacter_sp_F1	174	2	45.6388	23.4	0.98205	inside:1-19;TMhelix:20-42;outside:43-136;TMhelix:137-159;inside:160-174;
gene1796	Scaffold4	Paenarthrobacter_sp_F1	219	2	53.7751	21.0557	0.99903	inside:1-19;TMhelix:20-39;outside:40-76;TMhelix:77-99;inside:100-219;
gene1799	Scaffold4	Paenarthrobacter_sp_F1	355	0	10.945	10.9299	0.49274	outside:1-355;
gene1801	Scaffold4	Paenarthrobacter_sp_F1	351	9	197.687	22.3608	0.98919	inside:1-26;TMhelix:27-49;outside:50-78;TMhelix:79-101;inside:102-113;TMhelix:114-133;outside:134-136;TMhelix:137-159;inside:160-165;TMhelix:166-188;outside:189-207;TMhelix:208-230;inside:231-256;TMhelix:257-279;outside:280-293;TMhelix:294-313;inside:314-319;TMhelix:320-342;outside:343-351;
gene1813	Scaffold4	Paenarthrobacter_sp_F1	427	9	212.802	32.2967	0.56459	outside:1-17;TMhelix:18-40;inside:41-51;TMhelix:52-74;outside:75-88;TMhelix:89-111;inside:112-117;TMhelix:118-140;outside:141-169;TMhelix:170-192;inside:193-212;TMhelix:213-235;outside:236-238;TMhelix:239-261;inside:262-288;TMhelix:289-308;outside:309-327;TMhelix:328-350;inside:351-427;
gene1823	Scaffold4	Paenarthrobacter_sp_F1	311	6	136.74	22.1914	0.98744	inside:1-38;TMhelix:39-61;outside:62-100;TMhelix:101-123;inside:124-134;TMhelix:135-157;outside:158-171;TMhelix:172-194;inside:195-214;TMhelix:215-237;outside:238-274;TMhelix:275-297;inside:298-311;
gene1831	Scaffold4	Paenarthrobacter_sp_F1	129	1	18.925	18.9138	0.82783	inside:1-24;TMhelix:25-47;outside:48-129;
gene1832	Scaffold4	Paenarthrobacter_sp_F1	306	0	13.0029	12.8782	0.60802	outside:1-306;
gene1835	Scaffold4	Paenarthrobacter_sp_F1	533	5	109.831	27.3712	0.69995	inside:1-16;TMhelix:17-39;outside:40-72;TMhelix:73-95;inside:96-99;TMhelix:100-122;outside:123-126;TMhelix:127-146;inside:147-183;TMhelix:184-206;outside:207-533;
gene1838	Scaffold4	Paenarthrobacter_sp_F1	529	12	267.374	22.6968	0.99779	inside:1-32;TMhelix:33-55;outside:56-64;TMhelix:65-87;inside:88-107;TMhelix:108-130;outside:131-152;TMhelix:153-175;inside:176-181;TMhelix:182-204;outside:205-223;TMhelix:224-243;inside:244-263;TMhelix:264-286;outside:287-315;TMhelix:316-338;inside:339-367;TMhelix:368-385;outside:386-388;TMhelix:389-411;inside:412-431;TMhelix:432-454;outside:455-473;TMhelix:474-496;inside:497-529;
gene1843	Scaffold4	Paenarthrobacter_sp_F1	401	12	264.508	33.5657	0.99957	inside:1-12;TMhelix:13-35;outside:36-49;TMhelix:50-72;inside:73-84;TMhelix:85-107;outside:108-110;TMhelix:111-133;inside:134-139;TMhelix:140-162;outside:163-171;TMhelix:172-191;inside:192-211;TMhelix:212-234;outside:235-248;TMhelix:249-271;inside:272-277;TMhelix:278-297;outside:298-300;TMhelix:301-323;inside:324-335;TMhelix:336-358;outside:359-367;TMhelix:368-387;inside:388-401;
gene1850	Scaffold4	Paenarthrobacter_sp_F1	98	2	48.6317	25.5705	0.49906	inside:1-28;TMhelix:29-51;outside:52-70;TMhelix:71-93;inside:94-98;
gene1852	Scaffold4	Paenarthrobacter_sp_F1	313	0	13.9647	12.1478	0.34684	outside:1-313;
gene1877	Scaffold4	Paenarthrobacter_sp_F1	226	0	11.191	11.1053	0.53002	outside:1-226;
gene1879	Scaffold4	Paenarthrobacter_sp_F1	503	1	21.4662	21.444	0.94831	inside:1-6;TMhelix:7-29;outside:30-503;
gene1880	Scaffold4	Paenarthrobacter_sp_F1	395	10	230.302	29.1135	0.33801	outside:1-31;TMhelix:32-54;inside:55-74;TMhelix:75-97;outside:98-116;TMhelix:117-134;inside:135-145;TMhelix:146-168;outside:169-171;TMhelix:172-194;inside:195-200;TMhelix:201-218;outside:219-232;TMhelix:233-255;inside:256-274;TMhelix:275-297;outside:298-311;TMhelix:312-330;inside:331-350;TMhelix:351-373;outside:374-395;
gene1881	Scaffold4	Paenarthrobacter_sp_F1	450	4	97.1901	21.8397	0.71696	inside:1-45;TMhelix:46-68;outside:69-71;TMhelix:72-94;inside:95-138;TMhelix:139-161;outside:162-191;TMhelix:192-214;inside:215-450;
gene1887	Scaffold4	Paenarthrobacter_sp_F1	660	5	120.614	22.9853	0.98416	inside:1-23;TMhelix:24-46;outside:47-90;TMhelix:91-113;inside:114-124;TMhelix:125-147;outside:148-206;TMhelix:207-229;inside:230-248;TMhelix:249-271;outside:272-660;
gene1888	Scaffold4	Paenarthrobacter_sp_F1	331	6	136.518	20.3083	0.99766	inside:1-30;TMhelix:31-50;outside:51-119;TMhelix:120-142;inside:143-162;TMhelix:163-185;outside:186-194;TMhelix:195-217;inside:218-249;TMhelix:250-272;outside:273-299;TMhelix:300-322;inside:323-331;
gene1891	Scaffold4	Paenarthrobacter_sp_F1	533	0	11.1308	11.1206	0.51962	outside:1-533;
gene1896	Scaffold4	Paenarthrobacter_sp_F1	298	6	129.72	22.6792	0.98201	inside:1-34;TMhelix:35-57;outside:58-103;TMhelix:104-126;inside:127-138;TMhelix:139-156;outside:157-159;TMhelix:160-179;inside:180-225;TMhelix:226-248;outside:249-267;TMhelix:268-290;inside:291-298;
gene1897	Scaffold4	Paenarthrobacter_sp_F1	311	6	135.39	21.8217	0.9992	inside:1-8;TMhelix:9-31;outside:32-99;TMhelix:100-122;inside:123-134;TMhelix:135-157;outside:158-171;TMhelix:172-194;inside:195-231;TMhelix:232-254;outside:255-281;TMhelix:282-304;inside:305-311;
gene1913	Scaffold4	Paenarthrobacter_sp_F1	191	1	22.1364	21.8101	0.9533	inside:1-6;TMhelix:7-29;outside:30-191;
gene1915	Scaffold4	Paenarthrobacter_sp_F1	389	5	104.353	33.6637	0.10374	outside:1-19;TMhelix:20-39;inside:40-45;TMhelix:46-68;outside:69-77;TMhelix:78-100;inside:101-112;TMhelix:113-135;outside:136-139;TMhelix:140-159;inside:160-389;
gene1917	Scaffold4	Paenarthrobacter_sp_F1	180	6	128.188	40.5772	0.8142	inside:1-6;TMhelix:7-29;outside:30-32;TMhelix:33-55;inside:56-61;TMhelix:62-84;outside:85-88;TMhelix:89-111;inside:112-117;TMhelix:118-137;outside:138-140;TMhelix:141-163;inside:164-180;
gene1921	Scaffold4	Paenarthrobacter_sp_F1	320	6	137.246	19.9968	0.99742	inside:1-40;TMhelix:41-63;outside:64-113;TMhelix:114-136;inside:137-147;TMhelix:148-170;outside:171-184;TMhelix:185-204;inside:205-224;TMhelix:225-247;outside:248-287;TMhelix:288-310;inside:311-320;
gene1922	Scaffold4	Paenarthrobacter_sp_F1	321	7	150.547	39.4379	0.00199	outside:1-9;TMhelix:10-29;inside:30-41;TMhelix:42-64;outside:65-97;TMhelix:98-120;inside:121-131;TMhelix:132-151;outside:152-187;TMhelix:188-210;inside:211-236;TMhelix:237-259;outside:260-291;TMhelix:292-314;inside:315-321;
gene1927	Scaffold4	Paenarthrobacter_sp_F1	203	2	46.2329	24.1117	0.98239	inside:1-11;TMhelix:12-34;outside:35-65;TMhelix:66-88;inside:89-203;
gene1928	Scaffold4	Paenarthrobacter_sp_F1	213	2	44.9121	20.5434	0.99693	inside:1-36;TMhelix:37-59;outside:60-91;TMhelix:92-114;inside:115-213;
gene1930	Scaffold4	Paenarthrobacter_sp_F1	63	1	25.9267	25.9267	0.7365	inside:1-4;TMhelix:5-27;outside:28-63;
gene1932	Scaffold4	Paenarthrobacter_sp_F1	175	0	17.7086	10.8292	0.44683	outside:1-175;
gene1938	Scaffold4	Paenarthrobacter_sp_F1	313	10	206.414	22.6389	0.95134	inside:1-30;TMhelix:31-53;outside:54-62;TMhelix:63-85;inside:86-91;TMhelix:92-114;outside:115-117;TMhelix:118-140;inside:141-146;TMhelix:147-164;outside:165-173;TMhelix:174-193;inside:194-205;TMhelix:206-223;outside:224-237;TMhelix:238-260;inside:261-266;TMhelix:267-286;outside:287-290;TMhelix:291-308;inside:309-313;
gene1941	Scaffold4	Paenarthrobacter_sp_F1	306	6	119.871	28.2612	0.99961	inside:1-20;TMhelix:21-43;outside:44-57;TMhelix:58-75;inside:76-87;TMhelix:88-110;outside:111-124;TMhelix:125-142;inside:143-153;TMhelix:154-176;outside:177-185;TMhelix:186-203;inside:204-306;
gene1946	Scaffold4	Paenarthrobacter_sp_F1	210	2	43.3455	21.7081	0.99683	inside:1-6;TMhelix:7-29;outside:30-169;TMhelix:170-192;inside:193-210;
gene1947	Scaffold4	Paenarthrobacter_sp_F1	480	11	250.623	26.2327	0.99359	inside:1-24;TMhelix:25-47;outside:48-56;TMhelix:57-79;inside:80-85;TMhelix:86-108;outside:109-112;TMhelix:113-135;inside:136-143;TMhelix:144-166;outside:167-185;TMhelix:186-205;inside:206-211;TMhelix:212-234;outside:235-272;TMhelix:273-295;inside:296-365;TMhelix:366-388;outside:389-420;TMhelix:421-443;inside:444-455;TMhelix:456-478;outside:479-480;
gene1949	Scaffold4	Paenarthrobacter_sp_F1	154	4	84.2799	41.1706	0.97405	inside:1-12;TMhelix:13-32;outside:33-36;TMhelix:37-56;inside:57-62;TMhelix:63-85;outside:86-118;TMhelix:119-141;inside:142-154;
gene1958	Scaffold4	Paenarthrobacter_sp_F1	478	12	261.486	26.6313	0.96446	inside:1-28;TMhelix:29-51;outside:52-55;TMhelix:56-75;inside:76-94;TMhelix:95-117;outside:118-136;TMhelix:137-159;inside:160-165;TMhelix:166-188;outside:189-216;TMhelix:217-239;inside:240-258;TMhelix:259-277;outside:278-291;TMhelix:292-314;inside:315-345;TMhelix:346-368;outside:369-372;TMhelix:373-395;inside:396-415;TMhelix:416-438;outside:439-442;TMhelix:443-462;inside:463-478;
gene1960	Scaffold4	Paenarthrobacter_sp_F1	462	12	256.289	21.4998	0.98245	inside:1-32;TMhelix:33-55;outside:56-64;TMhelix:65-87;inside:88-98;TMhelix:99-121;outside:122-130;TMhelix:131-153;inside:154-165;TMhelix:166-188;outside:189-197;TMhelix:198-217;inside:218-257;TMhelix:258-280;outside:281-289;TMhelix:290-312;inside:313-320;TMhelix:321-340;outside:341-344;TMhelix:345-367;inside:368-379;TMhelix:380-402;outside:403-411;TMhelix:412-431;inside:432-462;
gene1963	Scaffold4	Paenarthrobacter_sp_F1	362	8	187.151	20.3252	0.97141	inside:1-39;TMhelix:40-62;outside:63-89;TMhelix:90-112;inside:113-124;TMhelix:125-144;outside:145-147;TMhelix:148-170;inside:171-176;TMhelix:177-199;outside:200-224;TMhelix:225-247;inside:248-267;TMhelix:268-290;outside:291-331;TMhelix:332-354;inside:355-362;
gene1964	Scaffold4	Paenarthrobacter_sp_F1	359	9	187.069	21.4846	0.86764	inside:1-33;TMhelix:34-56;outside:57-82;TMhelix:83-105;inside:106-117;TMhelix:118-140;outside:141-143;TMhelix:144-166;inside:167-178;TMhelix:179-201;outside:202-220;TMhelix:221-243;inside:244-263;TMhelix:264-286;outside:287-305;TMhelix:306-328;inside:329-334;TMhelix:335-352;outside:353-359;
gene1968	Scaffold4	Paenarthrobacter_sp_F1	591	5	116.428	11.1211	0.56343	inside:1-40;TMhelix:41-63;outside:64-77;TMhelix:78-100;inside:101-148;TMhelix:149-168;outside:169-172;TMhelix:173-195;inside:196-265;TMhelix:266-288;outside:289-591;
gene1969	Scaffold4	Paenarthrobacter_sp_F1	584	5	117.224	22.7939	0.99223	inside:1-31;TMhelix:32-54;outside:55-63;TMhelix:64-86;inside:87-142;TMhelix:143-165;outside:166-168;TMhelix:169-188;inside:189-261;TMhelix:262-284;outside:285-584;
gene1971	Scaffold4	Paenarthrobacter_sp_F1	75	1	22.2126	22.2126	0.59931	inside:1-6;TMhelix:7-29;outside:30-75;
gene1974	Scaffold4	Paenarthrobacter_sp_F1	104	0	33.0902	16.0892	0.48206	outside:1-104;
gene1979	Scaffold4	Paenarthrobacter_sp_F1	162	3	66.9362	23.8102	0.30853	outside:1-19;TMhelix:20-42;inside:43-71;TMhelix:72-94;outside:95-103;TMhelix:104-126;inside:127-162;
gene1980	Scaffold4	Paenarthrobacter_sp_F1	103	3	68.841	44.5598	0.87366	inside:1-1;TMhelix:2-24;outside:25-33;TMhelix:34-56;inside:57-76;TMhelix:77-99;outside:100-103;
gene1981	Scaffold4	Paenarthrobacter_sp_F1	252	5	112.304	23.5418	0.96219	inside:1-19;TMhelix:20-42;outside:43-61;TMhelix:62-84;inside:85-131;TMhelix:132-154;outside:155-163;TMhelix:164-182;inside:183-188;TMhelix:189-223;outside:224-252;
gene1990	Scaffold4	Paenarthrobacter_sp_F1	442	11	242.732	33.0701	0.5224	outside:1-14;TMhelix:15-37;inside:38-49;TMhelix:50-72;outside:73-81;TMhelix:82-104;inside:105-108;TMhelix:109-131;outside:132-164;TMhelix:165-187;inside:188-239;TMhelix:240-262;outside:263-276;TMhelix:277-299;inside:300-305;TMhelix:306-328;outside:329-331;TMhelix:332-354;inside:355-360;TMhelix:361-383;outside:384-392;TMhelix:393-415;inside:416-442;
gene1993	Scaffold4	Paenarthrobacter_sp_F1	541	13	298.233	30.2663	0.99709	inside:1-16;TMhelix:17-39;outside:40-53;TMhelix:54-76;inside:77-82;TMhelix:83-105;outside:106-108;TMhelix:109-131;inside:132-142;TMhelix:143-165;outside:166-169;TMhelix:170-192;inside:193-204;TMhelix:205-227;outside:228-241;TMhelix:242-264;inside:265-290;TMhelix:291-313;outside:314-322;TMhelix:323-345;inside:346-351;TMhelix:352-372;outside:373-381;TMhelix:382-404;inside:405-424;TMhelix:425-447;ou…
gene1995	Scaffold4	Paenarthrobacter_sp_F1	125	1	21.1061	21.0968	0.75979	inside:1-12;TMhelix:13-35;outside:36-125;
gene1996	Scaffold4	Paenarthrobacter_sp_F1	68	1	28.6443	28.6337	0.03461	outside:1-22;TMhelix:23-57;inside:58-68;
gene2002	Scaffold4	Paenarthrobacter_sp_F1	294	9	189.976	20.0231	0.07757	outside:1-39;TMhelix:40-62;inside:63-73;TMhelix:74-96;outside:97-100;TMhelix:101-120;inside:121-126;TMhelix:127-146;outside:147-149;TMhelix:150-169;inside:170-181;TMhelix:182-204;outside:205-208;TMhelix:209-228;inside:229-239;TMhelix:240-262;outside:263-265;TMhelix:266-288;inside:289-294;
gene2004	Scaffold4	Paenarthrobacter_sp_F1	165	5	110.94	36.8394	0.02941	outside:1-9;TMhelix:10-32;inside:33-44;TMhelix:45-67;outside:68-70;TMhelix:71-93;inside:94-112;TMhelix:113-135;outside:136-138;TMhelix:139-161;inside:162-165;
gene2005	Scaffold4	Paenarthrobacter_sp_F1	37	1	19.8541	19.8541	0.78508	inside:1-4;TMhelix:5-24;outside:25-37;
gene2006	Scaffold4	Paenarthrobacter_sp_F1	32	1	22.7225	22.7225	0.25597	outside:1-4;TMhelix:5-27;inside:28-32;
gene2007	Scaffold4	Paenarthrobacter_sp_F1	555	10	226.861	20.8721	0.27794	outside:1-4;TMhelix:5-22;inside:23-61;TMhelix:62-84;outside:85-133;TMhelix:134-156;inside:157-176;TMhelix:177-199;outside:200-248;TMhelix:249-271;inside:272-279;TMhelix:280-302;outside:303-370;TMhelix:371-393;inside:394-412;TMhelix:413-435;outside:436-477;TMhelix:478-500;inside:501-520;TMhelix:521-543;outside:544-555;
gene2009	Scaffold4	Paenarthrobacter_sp_F1	203	1	22.7308	22.7167	0.81972	inside:1-12;TMhelix:13-35;outside:36-203;
gene2016	Scaffold4	Paenarthrobacter_sp_F1	533	11	241.831	20.7807	0.0522	outside:1-38;TMhelix:39-61;inside:62-80;TMhelix:81-103;outside:104-117;TMhelix:118-137;inside:138-206;TMhelix:207-229;outside:230-238;TMhelix:239-256;inside:257-280;TMhelix:281-303;outside:304-317;TMhelix:318-340;inside:341-388;TMhelix:389-406;outside:407-420;TMhelix:421-443;inside:444-454;TMhelix:455-474;outside:475-478;TMhelix:479-501;inside:502-533;
gene2017	Scaffold4	Paenarthrobacter_sp_F1	396	8	208.714	25.2009	0.63272	inside:1-1;TMhelix:2-21;outside:22-72;TMhelix:73-92;inside:93-98;TMhelix:99-121;outside:122-130;TMhelix:131-153;inside:154-173;TMhelix:174-196;outside:197-254;TMhelix:255-277;inside:278-297;TMhelix:298-320;outside:321-334;TMhelix:335-357;inside:358-396;
gene2018	Scaffold4	Paenarthrobacter_sp_F1	434	10	216.897	21.7516	0.93893	inside:1-28;TMhelix:29-51;outside:52-87;TMhelix:88-110;inside:111-130;TMhelix:131-150;outside:151-159;TMhelix:160-182;inside:183-202;TMhelix:203-225;outside:226-239;TMhelix:240-260;inside:261-280;TMhelix:281-303;outside:304-317;TMhelix:318-340;inside:341-360;TMhelix:361-383;outside:384-392;TMhelix:393-412;inside:413-434;
gene2020	Scaffold4	Paenarthrobacter_sp_F1	252	7	146.967	41.746	0.00547	outside:1-9;TMhelix:10-32;inside:33-36;TMhelix:37-55;outside:56-64;TMhelix:65-87;inside:88-107;TMhelix:108-127;outside:128-141;TMhelix:142-164;inside:165-176;TMhelix:177-199;outside:200-218;TMhelix:219-241;inside:242-252;
gene2026	Scaffold4	Paenarthrobacter_sp_F1	116	3	63.8334	43.0137	0.06051	outside:1-3;TMhelix:4-26;inside:27-32;TMhelix:33-55;outside:56-74;TMhelix:75-97;inside:98-116;
gene2027	Scaffold4	Paenarthrobacter_sp_F1	399	10	208.491	43.6817	0.00033	outside:1-3;TMhelix:4-26;inside:27-37;TMhelix:38-57;outside:58-81;TMhelix:82-99;inside:100-144;TMhelix:145-167;outside:168-196;TMhelix:197-216;inside:217-222;TMhelix:223-242;outside:243-261;TMhelix:262-284;inside:285-321;TMhelix:322-339;outside:340-342;TMhelix:343-362;inside:363-374;TMhelix:375-397;outside:398-399;
gene2029	Scaffold4	Paenarthrobacter_sp_F1	275	8	168.062	29.1107	0.99931	inside:1-12;TMhelix:13-35;outside:36-54;TMhelix:55-77;inside:78-88;TMhelix:89-106;outside:107-109;TMhelix:110-132;inside:133-151;TMhelix:152-171;outside:172-185;TMhelix:186-203;inside:204-207;TMhelix:208-230;outside:231-233;TMhelix:234-256;inside:257-275;
gene2032	Scaffold4	Paenarthrobacter_sp_F1	131	4	82.8646	39.6274	0.99741	inside:1-11;TMhelix:12-29;outside:30-32;TMhelix:33-52;inside:53-71;TMhelix:72-94;outside:95-98;TMhelix:99-121;inside:122-131;
gene2037	Scaffold4	Paenarthrobacter_sp_F1	473	14	302.709	39.9651	0.99684	inside:1-6;TMhelix:7-29;outside:30-43;TMhelix:44-61;inside:62-73;TMhelix:74-93;outside:94-102;TMhelix:103-125;inside:126-131;TMhelix:132-154;outside:155-163;TMhelix:164-183;inside:184-194;TMhelix:195-214;outside:215-218;TMhelix:219-241;inside:242-260;TMhelix:261-283;outside:284-286;TMhelix:287-309;inside:310-320;TMhelix:321-343;outside:344-357;TMhelix:358-380;inside:381-399;TMhelix:400-422;outsid…
gene2055	Scaffold4	Paenarthrobacter_sp_F1	185	5	108.765	44.4789	0.00581	outside:1-3;TMhelix:4-26;inside:27-30;TMhelix:31-53;outside:54-62;TMhelix:63-85;inside:86-115;TMhelix:116-138;outside:139-147;TMhelix:148-170;inside:171-185;
gene2058	Scaffold4	Paenarthrobacter_sp_F1	56	2	40.9805	40.9805	0.64276	outside:1-3;TMhelix:4-21;inside:22-27;TMhelix:28-50;outside:51-56;
gene2060	Scaffold4	Paenarthrobacter_sp_F1	170	4	78.5752	12.2515	0.655	inside:1-30;TMhelix:31-50;outside:51-64;TMhelix:65-87;inside:88-107;TMhelix:108-130;outside:131-133;TMhelix:134-156;inside:157-170;
gene2061	Scaffold4	Paenarthrobacter_sp_F1	237	1	56.6464	22.518	0.88999	inside:1-26;TMhelix:27-49;outside:50-237;
gene2070	Scaffold4	Paenarthrobacter_sp_F1	302	10	206.407	41.1383	0.99898	inside:1-12;TMhelix:13-35;outside:36-38;TMhelix:39-61;inside:62-72;TMhelix:73-95;outside:96-99;TMhelix:100-122;inside:123-128;TMhelix:129-147;outside:148-156;TMhelix:157-179;inside:180-185;TMhelix:186-208;outside:209-217;TMhelix:218-240;inside:241-252;TMhelix:253-270;outside:271-273;TMhelix:274-296;inside:297-302;
gene2075	Scaffold4	Paenarthrobacter_sp_F1	360	8	172.28	22.3272	0.87115	inside:1-20;TMhelix:21-38;outside:39-67;TMhelix:68-87;inside:88-93;TMhelix:94-113;outside:114-139;TMhelix:140-162;inside:163-234;TMhelix:235-254;outside:255-263;TMhelix:264-286;inside:287-292;TMhelix:293-312;outside:313-321;TMhelix:322-339;inside:340-360;
gene2083	Scaffold4	Paenarthrobacter_sp_F1	118	2	44.9186	17.6104	0.9996	inside:1-41;TMhelix:42-64;outside:65-83;TMhelix:84-106;inside:107-118;
gene2086	Scaffold4	Paenarthrobacter_sp_F1	1272	1	20.6349	20.6261	0.93885	inside:1-8;TMhelix:9-31;outside:32-1272;
gene2090	Scaffold4	Paenarthrobacter_sp_F1	451	11	241.954	22.2015	0.99039	inside:1-22;TMhelix:23-45;outside:46-64;TMhelix:65-87;inside:88-107;TMhelix:108-130;outside:131-133;TMhelix:134-156;inside:157-168;TMhelix:169-188;outside:189-191;TMhelix:192-214;inside:215-225;TMhelix:226-248;outside:249-302;TMhelix:303-320;inside:321-332;TMhelix:333-355;outside:356-369;TMhelix:370-387;inside:388-391;TMhelix:392-414;outside:415-451;
gene2092	Scaffold4	Paenarthrobacter_sp_F1	473	12	284.365	25.7012	0.97985	inside:1-19;TMhelix:20-42;outside:43-56;TMhelix:57-79;inside:80-85;TMhelix:86-105;outside:106-108;TMhelix:109-131;inside:132-143;TMhelix:144-166;outside:167-170;TMhelix:171-190;inside:191-201;TMhelix:202-224;outside:225-228;TMhelix:229-248;inside:249-268;TMhelix:269-291;outside:292-310;TMhelix:311-333;inside:334-345;TMhelix:346-368;outside:369-440;TMhelix:441-463;inside:464-473;
gene2095	Scaffold4	Paenarthrobacter_sp_F1	131	4	84.7291	27.3307	0.14892	outside:1-4;TMhelix:5-27;inside:28-55;TMhelix:56-75;outside:76-78;TMhelix:79-101;inside:102-107;TMhelix:108-130;outside:131-131;
gene2097	Scaffold4	Paenarthrobacter_sp_F1	488	12	267.232	31.4653	0.06225	outside:1-21;TMhelix:22-44;inside:45-50;TMhelix:51-70;outside:71-130;TMhelix:131-153;inside:154-165;TMhelix:166-188;outside:189-197;TMhelix:198-220;inside:221-265;TMhelix:266-288;outside:289-297;TMhelix:298-320;inside:321-332;TMhelix:333-355;outside:356-364;TMhelix:365-387;inside:388-393;TMhelix:394-412;outside:413-416;TMhelix:417-439;inside:440-459;TMhelix:460-482;outside:483-488;
gene2113	Scaffold4	Paenarthrobacter_sp_F1	436	1	22.1734	22.1594	0.97733	inside:1-12;TMhelix:13-35;outside:36-436;
gene2114	Scaffold4	Paenarthrobacter_sp_F1	316	6	139.742	22.8065	0.99943	inside:1-34;TMhelix:35-57;outside:58-93;TMhelix:94-116;inside:117-127;TMhelix:128-150;outside:151-177;TMhelix:178-200;inside:201-226;TMhelix:227-249;outside:250-290;TMhelix:291-313;inside:314-316;
gene2115	Scaffold4	Paenarthrobacter_sp_F1	298	6	132.52	20.4314	0.99854	inside:1-29;TMhelix:30-52;outside:53-94;TMhelix:95-117;inside:118-128;TMhelix:129-151;outside:152-160;TMhelix:161-183;inside:184-203;TMhelix:204-226;outside:227-261;TMhelix:262-284;inside:285-298;
gene2117	Scaffold4	Paenarthrobacter_sp_F1	487	1	20.1882	19.3796	0.88812	inside:1-12;TMhelix:13-35;outside:36-487;
gene2129	Scaffold4	Paenarthrobacter_sp_F1	935	1	20.7304	20.7301	0.93959	inside:1-19;TMhelix:20-42;outside:43-935;
gene2134	Scaffold4	Paenarthrobacter_sp_F1	348	8	177.953	36.1023	0.99205	inside:1-20;TMhelix:21-43;outside:44-47;TMhelix:48-65;inside:66-97;TMhelix:98-120;outside:121-134;TMhelix:135-157;inside:158-202;TMhelix:203-225;outside:226-234;TMhelix:235-257;inside:258-277;TMhelix:278-300;outside:301-319;TMhelix:320-339;inside:340-348;
gene2157	Scaffold4	Paenarthrobacter_sp_F1	198	0	10.1322	10.1297	0.61998	outside:1-198;
gene2161	Scaffold4	Paenarthrobacter_sp_F1	244	0	14.6669	14.3309	0.72666	outside:1-244;
gene2163	Scaffold4	Paenarthrobacter_sp_F1	338	8	178.995	37.306	0.03766	outside:1-3;TMhelix:4-22;inside:23-41;TMhelix:42-64;outside:65-78;TMhelix:79-101;inside:102-107;TMhelix:108-130;outside:131-139;TMhelix:140-159;inside:160-220;TMhelix:221-243;outside:244-257;TMhelix:258-280;inside:281-309;TMhelix:310-332;outside:333-338;
gene2165	Scaffold4	Paenarthrobacter_sp_F1	367	8	180.123	37.1115	0.9992	inside:1-19;TMhelix:20-42;outside:43-46;TMhelix:47-66;inside:67-78;TMhelix:79-101;outside:102-146;TMhelix:147-169;inside:170-181;TMhelix:182-204;outside:205-213;TMhelix:214-231;inside:232-262;TMhelix:263-285;outside:286-335;TMhelix:336-358;inside:359-367;
gene2166	Scaffold4	Paenarthrobacter_sp_F1	310	6	143.556	23.7765	0.99714	inside:1-19;TMhelix:20-42;outside:43-61;TMhelix:62-96;inside:97-107;TMhelix:108-130;outside:131-161;TMhelix:162-181;inside:182-210;TMhelix:211-233;outside:234-277;TMhelix:278-300;inside:301-310;
gene2168	Scaffold4	Paenarthrobacter_sp_F1	414	1	87.3859	10.9238	0.49168	inside:1-131;TMhelix:132-154;outside:155-414;
gene2170	Scaffold4	Paenarthrobacter_sp_F1	207	6	131.463	41.4906	0.99995	inside:1-6;TMhelix:7-29;outside:30-41;TMhelix:42-64;inside:65-76;TMhelix:77-96;outside:97-100;TMhelix:101-123;inside:124-134;TMhelix:135-157;outside:158-176;TMhelix:177-199;inside:200-207;
gene2172	Scaffold4	Paenarthrobacter_sp_F1	196	1	22.4587	22.4513	0.9987	inside:1-8;TMhelix:9-31;outside:32-196;
gene2176	Scaffold4	Paenarthrobacter_sp_F1	460	8	182.79	26.0392	0.99813	inside:1-20;TMhelix:21-40;outside:41-54;TMhelix:55-77;inside:78-89;TMhelix:90-112;outside:113-161;TMhelix:162-181;inside:182-201;TMhelix:202-224;outside:225-233;TMhelix:234-256;inside:257-310;TMhelix:311-333;outside:334-364;TMhelix:365-387;inside:388-460;
gene2180	Scaffold4	Paenarthrobacter_sp_F1	86	2	37.0956	29.3398	0.76058	inside:1-6;TMhelix:7-29;outside:30-48;TMhelix:49-68;inside:69-86;
gene2194	Scaffold4	Paenarthrobacter_sp_F1	57	1	21.0555	21.0555	0.14074	outside:1-3;TMhelix:4-26;inside:27-57;
gene2199	Scaffold4	Paenarthrobacter_sp_F1	285	10	201.548	43.1237	0.04203	outside:1-3;TMhelix:4-23;inside:24-29;TMhelix:30-52;outside:53-56;TMhelix:57-76;inside:77-88;TMhelix:89-108;outside:109-111;TMhelix:112-134;inside:135-146;TMhelix:147-164;outside:165-176;TMhelix:177-199;inside:200-210;TMhelix:211-233;outside:234-237;TMhelix:238-260;inside:261-266;TMhelix:267-284;outside:285-285;
gene2204	Scaffold5	Paenarthrobacter_sp_F1	497	12	294.704	15.6643	0.98986	inside:1-44;TMhelix:45-67;outside:68-81;TMhelix:82-104;inside:105-115;TMhelix:116-138;outside:139-141;TMhelix:142-164;inside:165-170;TMhelix:171-193;outside:194-197;TMhelix:198-220;inside:221-232;TMhelix:233-255;outside:256-259;TMhelix:260-279;inside:280-299;TMhelix:300-322;outside:323-336;TMhelix:337-359;inside:360-390;TMhelix:391-413;outside:414-460;TMhelix:461-483;inside:484-497;
gene2207	Scaffold5	Paenarthrobacter_sp_F1	528	3	83.5633	21.5126	0.41749	inside:1-20;TMhelix:21-40;outside:41-59;TMhelix:60-82;inside:83-223;TMhelix:224-243;outside:244-528;
gene2208	Scaffold5	Paenarthrobacter_sp_F1	170	2	45.1832	28.6	0.92251	inside:1-28;TMhelix:29-51;outside:52-54;TMhelix:55-77;inside:78-170;
gene2209	Scaffold5	Paenarthrobacter_sp_F1	173	4	86.4546	41.2858	0.99996	inside:1-6;TMhelix:7-25;outside:26-34;TMhelix:35-57;inside:58-77;TMhelix:78-100;outside:101-114;TMhelix:115-137;inside:138-173;
gene2214	Scaffold5	Paenarthrobacter_sp_F1	689	2	45.1976	22.0215	0.03863	outside:1-9;TMhelix:10-32;inside:33-115;TMhelix:116-138;outside:139-689;
gene2219	Scaffold5	Paenarthrobacter_sp_F1	482	1	22.6935	22.681	0.99895	inside:1-19;TMhelix:20-42;outside:43-482;
gene2223	Scaffold5	Paenarthrobacter_sp_F1	211	3	66.8888	17.8282	0.70253	inside:1-46;TMhelix:47-64;outside:65-85;TMhelix:86-108;inside:109-128;TMhelix:129-151;outside:152-211;
gene2224	Scaffold5	Paenarthrobacter_sp_F1	211	2	46.6176	22.321	0.99886	inside:1-31;TMhelix:32-54;outside:55-68;TMhelix:69-91;inside:92-211;
gene2243	Scaffold5	Paenarthrobacter_sp_F1	131	4	90.221	32.9873	0.05001	outside:1-4;TMhelix:5-27;inside:28-50;TMhelix:51-73;outside:74-77;TMhelix:78-100;inside:101-106;TMhelix:107-129;outside:130-131;
gene2249	Scaffold5	Paenarthrobacter_sp_F1	353	1	42.5618	20.1465	0.13661	inside:1-4;TMhelix:5-24;outside:25-353;
gene2255	Scaffold5	Paenarthrobacter_sp_F1	499	13	291.76	13.8875	0.38584	outside:1-43;TMhelix:44-63;inside:64-75;TMhelix:76-98;outside:99-112;TMhelix:113-146;inside:147-166;TMhelix:167-189;outside:190-193;TMhelix:194-216;inside:217-239;TMhelix:240-262;outside:263-265;TMhelix:266-285;inside:286-297;TMhelix:298-315;outside:316-341;TMhelix:342-364;inside:365-376;TMhelix:377-395;outside:396-404;TMhelix:405-427;inside:428-439;TMhelix:440-459;outside:460-468;TMhelix:469-491…
gene2262	Scaffold5	Paenarthrobacter_sp_F1	451	12	236.641	18.8356	0.36209	inside:1-28;TMhelix:29-51;outside:52-54;TMhelix:55-77;inside:78-81;TMhelix:82-99;outside:100-103;TMhelix:104-126;inside:127-132;TMhelix:133-155;outside:156-164;TMhelix:165-183;inside:184-189;TMhelix:190-209;outside:210-223;TMhelix:224-246;inside:247-300;TMhelix:301-323;outside:324-332;TMhelix:333-355;inside:356-366;TMhelix:367-389;outside:390-393;TMhelix:394-411;inside:412-451;
gene2265	Scaffold5	Paenarthrobacter_sp_F1	343	1	21.8515	21.7751	0.95291	inside:1-6;TMhelix:7-29;outside:30-343;
gene2267	Scaffold5	Paenarthrobacter_sp_F1	356	4	89.6797	22.5968	0.94123	inside:1-20;TMhelix:21-43;outside:44-241;TMhelix:242-260;inside:261-280;TMhelix:281-303;outside:304-317;TMhelix:318-340;inside:341-356;
gene2270	Scaffold5	Paenarthrobacter_sp_F1	287	7	138.487	23.1536	0.77978	outside:1-21;TMhelix:22-44;inside:45-87;TMhelix:88-110;outside:111-119;TMhelix:120-142;inside:143-148;TMhelix:149-171;outside:172-180;TMhelix:181-198;inside:199-204;TMhelix:205-227;outside:228-252;TMhelix:253-275;inside:276-287;
gene2271	Scaffold5	Paenarthrobacter_sp_F1	316	6	134.149	22.2101	0.99926	inside:1-6;TMhelix:7-29;outside:30-97;TMhelix:98-120;inside:121-140;TMhelix:141-163;outside:164-177;TMhelix:178-195;inside:196-232;TMhelix:233-255;outside:256-282;TMhelix:283-305;inside:306-316;
gene2279	Scaffold5	Paenarthrobacter_sp_F1	143	0	11.9076	11.8597	0.20882	outside:1-143;
gene2280	Scaffold5	Paenarthrobacter_sp_F1	606	6	136.11	22.7958	0.99999	inside:1-25;TMhelix:26-48;outside:49-62;TMhelix:63-85;inside:86-139;TMhelix:140-159;outside:160-162;TMhelix:163-185;inside:186-246;TMhelix:247-269;outside:270-283;TMhelix:284-306;inside:307-606;
gene2281	Scaffold5	Paenarthrobacter_sp_F1	384	5	98.4879	28.9902	0.99539	inside:1-25;TMhelix:26-48;outside:49-53;TMhelix:54-71;inside:72-77;TMhelix:78-95;outside:96-114;TMhelix:115-137;inside:138-143;TMhelix:144-163;outside:164-384;
gene2283	Scaffold5	Paenarthrobacter_sp_F1	255	6	134.735	25.919	0.99965	inside:1-12;TMhelix:13-35;outside:36-58;TMhelix:59-81;inside:82-101;TMhelix:102-124;outside:125-151;TMhelix:152-174;inside:175-175;TMhelix:176-198;outside:199-225;TMhelix:226-248;inside:249-255;
gene2285	Scaffold5	Paenarthrobacter_sp_F1	265	6	137.788	22.8138	0.99998	inside:1-20;TMhelix:21-43;outside:44-68;TMhelix:69-91;inside:92-110;TMhelix:111-133;outside:134-158;TMhelix:159-181;inside:182-187;TMhelix:188-210;outside:211-233;TMhelix:234-256;inside:257-265;
gene2289	Scaffold5	Paenarthrobacter_sp_F1	163	4	90.1287	36.0058	0.99995	inside:1-6;TMhelix:7-26;outside:27-45;TMhelix:46-68;inside:69-88;TMhelix:89-111;outside:112-115;TMhelix:116-138;inside:139-163;
gene2291	Scaffold5	Paenarthrobacter_sp_F1	77	2	43.2839	32.9921	0.30305	inside:1-19;TMhelix:20-39;outside:40-48;TMhelix:49-71;inside:72-77;
gene2302	Scaffold5	Paenarthrobacter_sp_F1	289	6	133.668	22.6746	0.99994	inside:1-11;TMhelix:12-34;outside:35-72;TMhelix:73-95;inside:96-106;TMhelix:107-129;outside:130-148;TMhelix:149-168;inside:169-192;TMhelix:193-215;outside:216-250;TMhelix:251-273;inside:274-289;
gene2303	Scaffold5	Paenarthrobacter_sp_F1	319	6	135.141	20.057	0.99955	inside:1-39;TMhelix:40-62;outside:63-99;TMhelix:100-122;inside:123-134;TMhelix:135-154;outside:155-184;TMhelix:185-207;inside:208-227;TMhelix:228-250;outside:251-287;TMhelix:288-310;inside:311-319;
gene2304	Scaffold5	Paenarthrobacter_sp_F1	425	1	16.2855	16.2494	0.73233	inside:1-6;TMhelix:7-29;outside:30-425;
gene2305	Scaffold5	Paenarthrobacter_sp_F1	207	5	107.48	22.2754	0.17126	outside:1-22;TMhelix:23-45;inside:46-79;TMhelix:80-102;outside:103-106;TMhelix:107-129;inside:130-149;TMhelix:150-172;outside:173-175;TMhelix:176-195;inside:196-207;
gene2307	Scaffold5	Paenarthrobacter_sp_F1	121	3	64.493	34.7941	0.0026	outside:1-9;TMhelix:10-32;inside:33-44;TMhelix:45-67;outside:68-90;TMhelix:91-110;inside:111-121;
gene2311	Scaffold5	Paenarthrobacter_sp_F1	421	11	236.285	23.9487	0.13768	outside:1-28;TMhelix:29-51;inside:52-62;TMhelix:63-85;outside:86-104;TMhelix:105-127;inside:128-157;TMhelix:158-177;outside:178-180;TMhelix:181-200;inside:201-230;TMhelix:231-248;outside:249-262;TMhelix:263-285;inside:286-297;TMhelix:298-317;outside:318-320;TMhelix:321-343;inside:344-363;TMhelix:364-386;outside:387-390;TMhelix:391-410;inside:411-421;
gene2312	Scaffold5	Paenarthrobacter_sp_F1	373	8	186.724	41.9943	0.00059	outside:1-9;TMhelix:10-29;inside:30-41;TMhelix:42-64;outside:65-105;TMhelix:106-123;inside:124-127;TMhelix:128-150;outside:151-169;TMhelix:170-192;inside:193-220;TMhelix:221-243;outside:244-262;TMhelix:263-285;inside:286-305;TMhelix:306-337;outside:338-373;
gene2323	Scaffold5	Paenarthrobacter_sp_F1	307	7	151.99	30.9951	0.81315	inside:1-12;TMhelix:13-35;outside:36-49;TMhelix:50-72;inside:73-73;TMhelix:74-96;outside:97-100;TMhelix:101-123;inside:124-150;TMhelix:151-173;outside:174-187;TMhelix:188-210;inside:211-250;TMhelix:251-273;outside:274-307;
gene2329	Scaffold5	Paenarthrobacter_sp_F1	492	11	238.665	36.1385	0.20426	outside:1-14;TMhelix:15-37;inside:38-43;TMhelix:44-66;outside:67-85;TMhelix:86-108;inside:109-114;TMhelix:115-134;outside:135-143;TMhelix:144-161;inside:162-167;TMhelix:168-190;outside:191-209;TMhelix:210-232;inside:233-259;TMhelix:260-282;outside:283-291;TMhelix:292-309;inside:310-315;TMhelix:316-338;outside:339-352;TMhelix:353-375;inside:376-492;
gene2330	Scaffold5	Paenarthrobacter_sp_F1	331	9	207.733	24.5115	0.75407	outside:1-27;TMhelix:28-50;inside:51-56;TMhelix:57-76;outside:77-90;TMhelix:91-113;inside:114-119;TMhelix:120-142;outside:143-151;TMhelix:152-174;inside:175-186;TMhelix:187-204;outside:205-213;TMhelix:214-236;inside:237-242;TMhelix:243-265;outside:266-301;TMhelix:302-324;inside:325-331;
gene2335	Scaffold5	Paenarthrobacter_sp_F1	449	10	238.36	18.1694	0.80035	inside:1-21;TMhelix:22-44;outside:45-58;TMhelix:59-81;inside:82-93;TMhelix:94-113;outside:114-193;TMhelix:194-216;inside:217-252;TMhelix:253-275;outside:276-284;TMhelix:285-307;inside:308-313;TMhelix:314-334;outside:335-338;TMhelix:339-358;inside:359-378;TMhelix:379-401;outside:402-405;TMhelix:406-428;inside:429-449;
gene2341	Scaffold5	Paenarthrobacter_sp_F1	187	3	62.1826	42.0979	0.04537	outside:1-4;TMhelix:5-24;inside:25-36;TMhelix:37-59;outside:60-62;TMhelix:63-82;inside:83-187;
gene2342	Scaffold5	Paenarthrobacter_sp_F1	503	13	269.476	27.7925	0.8736	outside:1-25;TMhelix:26-48;inside:49-54;TMhelix:55-77;outside:78-91;TMhelix:92-111;inside:112-115;TMhelix:116-138;outside:139-147;TMhelix:148-167;inside:168-178;TMhelix:179-201;outside:202-220;TMhelix:221-243;inside:244-263;TMhelix:264-286;outside:287-300;TMhelix:301-323;inside:324-362;TMhelix:363-385;outside:386-394;TMhelix:395-417;inside:418-423;TMhelix:424-446;outside:447-465;TMhelix:466-488;i…
gene2346	Scaffold5	Paenarthrobacter_sp_F1	157	4	89.7754	37.3132	0.98138	inside:1-19;TMhelix:20-42;outside:43-46;TMhelix:47-69;inside:70-97;TMhelix:98-120;outside:121-129;TMhelix:130-152;inside:153-157;
gene2347	Scaffold5	Paenarthrobacter_sp_F1	405	6	130.326	27.5955	0.9442	inside:1-23;TMhelix:24-46;outside:47-55;TMhelix:56-78;inside:79-82;TMhelix:83-105;outside:106-114;TMhelix:115-132;inside:133-138;TMhelix:139-158;outside:159-172;TMhelix:173-195;inside:196-405;
gene2353	Scaffold5	Paenarthrobacter_sp_F1	162	1	21.0204	21.0146	0.43873	outside:1-9;TMhelix:10-29;inside:30-162;
gene2355	Scaffold5	Paenarthrobacter_sp_F1	476	12	248.863	38.6684	0.99999	inside:1-12;TMhelix:13-35;outside:36-44;TMhelix:45-63;inside:64-71;TMhelix:72-89;outside:90-103;TMhelix:104-121;inside:122-129;TMhelix:130-152;outside:153-166;TMhelix:167-189;inside:190-208;TMhelix:209-228;outside:229-231;TMhelix:232-249;inside:250-255;TMhelix:256-278;outside:279-337;TMhelix:338-360;inside:361-372;TMhelix:373-395;outside:396-409;TMhelix:410-432;inside:433-476;
gene2356	Scaffold5	Paenarthrobacter_sp_F1	485	1	22.5792	22.5719	0.9987	inside:1-6;TMhelix:7-29;outside:30-485;
gene2360	Scaffold5	Paenarthrobacter_sp_F1	56	1	22.5845	22.5845	0.93489	inside:1-12;TMhelix:13-35;outside:36-56;
gene2361	Scaffold5	Paenarthrobacter_sp_F1	270	2	41.7039	21.5	0.98847	inside:1-38;TMhelix:39-61;outside:62-93;TMhelix:94-116;inside:117-270;
gene2362	Scaffold5	Paenarthrobacter_sp_F1	84	2	42.2987	23.4117	0.98008	inside:1-27;TMhelix:28-50;outside:51-59;TMhelix:60-77;inside:78-84;
gene2373	Scaffold5	Paenarthrobacter_sp_F1	302	10	214.261	40.5413	0.86312	inside:1-1;TMhelix:2-24;outside:25-33;TMhelix:34-53;inside:54-65;TMhelix:66-88;outside:89-92;TMhelix:93-112;inside:113-118;TMhelix:119-141;outside:142-145;TMhelix:146-168;inside:169-174;TMhelix:175-197;outside:198-206;TMhelix:207-229;inside:230-235;TMhelix:236-258;outside:259-261;TMhelix:262-284;inside:285-302;
gene2374	Scaffold5	Paenarthrobacter_sp_F1	664	1	22.4531	22.4315	0.99791	inside:1-15;TMhelix:16-38;outside:39-664;
gene2378	Scaffold5	Paenarthrobacter_sp_F1	129	2	58.2555	22.8366	0.91467	inside:1-28;TMhelix:29-51;outside:52-88;TMhelix:89-111;inside:112-129;
gene2390	Scaffold5	Paenarthrobacter_sp_F1	327	5	108.976	42.0769	0.94857	inside:1-12;TMhelix:13-32;outside:33-36;TMhelix:37-59;inside:60-107;TMhelix:108-130;outside:131-177;TMhelix:178-200;inside:201-225;TMhelix:226-248;outside:249-327;
gene2398	Scaffold5	Paenarthrobacter_sp_F1	667	14	308.274	22.9894	0.95519	inside:1-24;TMhelix:25-47;outside:48-61;TMhelix:62-84;inside:85-96;TMhelix:97-119;outside:120-133;TMhelix:134-156;inside:157-168;TMhelix:169-191;outside:192-210;TMhelix:211-233;inside:234-253;TMhelix:254-276;outside:277-305;TMhelix:306-328;inside:329-352;TMhelix:353-375;outside:376-384;TMhelix:385-407;inside:408-419;TMhelix:420-442;outside:443-445;TMhelix:446-468;inside:469-488;TMhelix:489-506;ou…
gene2408	Scaffold5	Paenarthrobacter_sp_F1	359	4	89.655	22.0849	0.97328	inside:1-12;TMhelix:13-35;outside:36-238;TMhelix:239-261;inside:262-289;TMhelix:290-312;outside:313-321;TMhelix:322-344;inside:345-359;
gene2409	Scaffold5	Paenarthrobacter_sp_F1	462	5	109.662	10.5003	0.99904	inside:1-49;TMhelix:50-72;outside:73-81;TMhelix:82-104;inside:105-123;TMhelix:124-146;outside:147-160;TMhelix:161-180;inside:181-186;TMhelix:187-209;outside:210-462;
gene2411	Scaffold5	Paenarthrobacter_sp_F1	1282	1	19.4733	19.4582	0.85578	inside:1-27;TMhelix:28-50;outside:51-1282;
gene2415	Scaffold5	Paenarthrobacter_sp_F1	395	11	245.523	33.877	0.99904	inside:1-12;TMhelix:13-35;outside:36-49;TMhelix:50-72;inside:73-78;TMhelix:79-101;outside:102-105;TMhelix:106-123;inside:124-143;TMhelix:144-163;outside:164-172;TMhelix:173-192;inside:193-217;TMhelix:218-240;outside:241-254;TMhelix:255-273;inside:274-293;TMhelix:294-323;outside:324-337;TMhelix:338-360;inside:361-366;TMhelix:367-389;outside:390-395;
gene2416	Scaffold5	Paenarthrobacter_sp_F1	234	4	108.642	22.5993	0.98509	inside:1-12;TMhelix:13-35;outside:36-66;TMhelix:67-89;inside:90-145;TMhelix:146-168;outside:169-177;TMhelix:178-200;inside:201-234;
gene2419	Scaffold5	Paenarthrobacter_sp_F1	283	6	134.314	21.9225	0.99874	inside:1-38;TMhelix:39-61;outside:62-84;TMhelix:85-107;inside:108-135;TMhelix:136-158;outside:159-177;TMhelix:178-200;inside:201-206;TMhelix:207-229;outside:230-255;TMhelix:256-278;inside:279-283;
gene2420	Scaffold5	Paenarthrobacter_sp_F1	429	5	103.477	19.2511	0.72019	inside:1-42;TMhelix:43-62;outside:63-65;TMhelix:66-82;inside:83-88;TMhelix:89-108;outside:109-127;TMhelix:128-147;inside:148-166;TMhelix:167-189;outside:190-429;
gene2428	Scaffold5	Paenarthrobacter_sp_F1	467	12	260.784	40.4275	0.97163	inside:1-12;TMhelix:13-32;outside:33-35;TMhelix:36-58;inside:59-90;TMhelix:91-113;outside:114-122;TMhelix:123-145;inside:146-156;TMhelix:157-179;outside:180-198;TMhelix:199-221;inside:222-241;TMhelix:242-260;outside:261-274;TMhelix:275-297;inside:298-328;TMhelix:329-351;outside:352-354;TMhelix:355-377;inside:378-397;TMhelix:398-420;outside:421-425;TMhelix:426-443;inside:444-467;
gene2429	Scaffold5	Paenarthrobacter_sp_F1	219	5	106.056	41.7668	0.98835	inside:1-12;TMhelix:13-32;outside:33-36;TMhelix:37-59;inside:60-79;TMhelix:80-98;outside:99-107;TMhelix:108-130;inside:131-195;TMhelix:196-218;outside:219-219;
gene2430	Scaffold5	Paenarthrobacter_sp_F1	54	1	21.9426	21.9426	0.19679	outside:1-4;TMhelix:5-27;inside:28-54;
gene2432	Scaffold5	Paenarthrobacter_sp_F1	112	4	81.9894	43.195	0.99185	inside:1-6;TMhelix:7-29;outside:30-32;TMhelix:33-52;inside:53-58;TMhelix:59-81;outside:82-90;TMhelix:91-108;inside:109-112;
gene2439	Scaffold5	Paenarthrobacter_sp_F1	515	5	199.009	13.6148	0.07123	outside:1-45;TMhelix:46-68;inside:69-141;TMhelix:142-164;outside:165-173;TMhelix:174-193;inside:194-402;TMhelix:403-425;outside:426-486;TMhelix:487-509;inside:510-515;
gene2446	Scaffold5	Paenarthrobacter_sp_F1	133	1	22.902	22.6749	0.99944	inside:1-12;TMhelix:13-35;outside:36-133;
gene2452	Scaffold5	Paenarthrobacter_sp_F1	836	10	223.289	22.7995	0.99945	inside:1-20;TMhelix:21-43;outside:44-255;TMhelix:256-278;inside:279-309;TMhelix:310-332;outside:333-346;TMhelix:347-369;inside:370-401;TMhelix:402-421;outside:422-430;TMhelix:431-453;inside:454-480;TMhelix:481-503;outside:504-707;TMhelix:708-730;inside:731-760;TMhelix:761-783;outside:784-797;TMhelix:798-820;inside:821-836;
gene2454	Scaffold5	Paenarthrobacter_sp_F1	358	1	22.4171	21.1144	0.97668	inside:1-37;TMhelix:38-60;outside:61-358;
gene2455	Scaffold5	Paenarthrobacter_sp_F1	324	3	67.6187	30.7199	0.99984	inside:1-20;TMhelix:21-43;outside:44-52;TMhelix:53-72;inside:73-84;TMhelix:85-107;outside:108-324;
gene2459	Scaffold5	Paenarthrobacter_sp_F1	191	1	21.0596	20.9013	0.0355	outside:1-3;TMhelix:4-26;inside:27-191;
gene2460	Scaffold5	Paenarthrobacter_sp_F1	157	1	20.4665	20.4665	0.40064	outside:1-4;TMhelix:5-27;inside:28-157;
gene2467	Scaffold5	Paenarthrobacter_sp_F1	445	12	256.924	24.8608	0.99185	inside:1-20;TMhelix:21-43;outside:44-57;TMhelix:58-80;inside:81-92;TMhelix:93-112;outside:113-126;TMhelix:127-149;inside:150-161;TMhelix:162-184;outside:185-188;TMhelix:189-208;inside:209-246;TMhelix:247-269;outside:270-278;TMhelix:279-301;inside:302-307;TMhelix:308-327;outside:328-330;TMhelix:331-353;inside:354-372;TMhelix:373-395;outside:396-399;TMhelix:400-419;inside:420-445;
gene2472	Scaffold5	Paenarthrobacter_sp_F1	457	2	47.2495	22.354	0.35564	outside:1-9;TMhelix:10-32;inside:33-149;TMhelix:150-172;outside:173-457;
gene2474	Scaffold5	Paenarthrobacter_sp_F1	301	2	45.1878	37.2239	0.00793	outside:1-14;TMhelix:15-37;inside:38-43;TMhelix:44-66;outside:67-301;
gene2479	Scaffold5	Paenarthrobacter_sp_F1	437	0	12.7011	12.6976	0.58232	outside:1-437;
gene2480	Scaffold5	Paenarthrobacter_sp_F1	144	4	86.143	31.4977	0.91675	inside:1-4;TMhelix:5-27;outside:28-50;TMhelix:51-73;inside:74-79;TMhelix:80-102;outside:103-106;TMhelix:107-124;inside:125-144;
gene2483	Scaffold5	Paenarthrobacter_sp_F1	446	12	262.854	31.0112	0.99255	inside:1-18;TMhelix:19-41;outside:42-55;TMhelix:56-78;inside:79-98;TMhelix:99-121;outside:122-135;TMhelix:136-158;inside:159-164;TMhelix:165-187;outside:188-190;TMhelix:191-213;inside:214-236;TMhelix:237-259;outside:260-273;TMhelix:274-296;inside:297-316;TMhelix:317-339;outside:340-353;TMhelix:354-376;inside:377-382;TMhelix:383-402;outside:403-411;TMhelix:412-431;inside:432-446;
gene2484	Scaffold5	Paenarthrobacter_sp_F1	180	6	120.066	45.9237	0.98011	inside:1-6;TMhelix:7-26;outside:27-29;TMhelix:30-49;inside:50-53;TMhelix:54-73;outside:74-77;TMhelix:78-95;inside:96-107;TMhelix:108-125;outside:126-128;TMhelix:129-151;inside:152-180;
gene2485	Scaffold5	Paenarthrobacter_sp_F1	103	2	44.3056	43.6943	0.66887	inside:1-6;TMhelix:7-29;outside:30-38;TMhelix:39-61;inside:62-103;
gene2487	Scaffold5	Paenarthrobacter_sp_F1	343	10	214.808	35.5452	0.9998	inside:1-12;TMhelix:13-35;outside:36-49;TMhelix:50-72;inside:73-78;TMhelix:79-101;outside:102-104;TMhelix:105-127;inside:128-133;TMhelix:134-156;outside:157-160;TMhelix:161-180;inside:181-191;TMhelix:192-214;outside:215-228;TMhelix:229-251;inside:252-257;TMhelix:258-280;outside:281-284;TMhelix:285-304;inside:305-343;
gene2493	Scaffold5	Paenarthrobacter_sp_F1	747	1	21.976	21.9214	0.99435	inside:1-16;TMhelix:17-39;outside:40-747;
gene2495	Scaffold5	Paenarthrobacter_sp_F1	330	6	144.238	20.5213	0.99366	inside:1-40;TMhelix:41-63;outside:64-104;TMhelix:105-127;inside:128-138;TMhelix:139-161;outside:162-193;TMhelix:194-216;inside:217-236;TMhelix:237-259;outside:260-297;TMhelix:298-320;inside:321-330;
gene2496	Scaffold5	Paenarthrobacter_sp_F1	303	6	134.008	22.5296	0.99965	inside:1-29;TMhelix:30-52;outside:53-91;TMhelix:92-114;inside:115-126;TMhelix:127-149;outside:150-168;TMhelix:169-191;inside:192-211;TMhelix:212-234;outside:235-267;TMhelix:268-287;inside:288-303;
gene2504	Scaffold5	Paenarthrobacter_sp_F1	336	6	125.045	38.0479	0.10143	outside:1-3;TMhelix:4-18;inside:19-24;TMhelix:25-47;outside:48-56;TMhelix:57-79;inside:80-91;TMhelix:92-114;outside:115-123;TMhelix:124-146;inside:147-312;TMhelix:313-335;outside:336-336;
gene2506	Scaffold5	Paenarthrobacter_sp_F1	430	1	16.7445	16.667	0.76976	inside:1-6;TMhelix:7-29;outside:30-430;
gene2510	Scaffold5	Paenarthrobacter_sp_F1	225	6	130.957	23.4841	0.99764	inside:1-33;TMhelix:34-56;outside:57-59;TMhelix:60-82;inside:83-101;TMhelix:102-124;outside:125-133;TMhelix:134-156;inside:157-162;TMhelix:163-185;outside:186-197;TMhelix:198-215;inside:216-225;
gene2517	Scaffold5	Paenarthrobacter_sp_F1	437	6	126.591	39.9496	0.99898	inside:1-16;TMhelix:17-34;outside:35-37;TMhelix:38-60;inside:61-290;TMhelix:291-313;outside:314-332;TMhelix:333-355;inside:356-361;TMhelix:362-384;outside:385-388;TMhelix:389-411;inside:412-437;
gene2525	Scaffold5	Paenarthrobacter_sp_F1	463	12	268.401	41.3548	0.99252	inside:1-12;TMhelix:13-35;outside:36-38;TMhelix:39-61;inside:62-73;TMhelix:74-96;outside:97-126;TMhelix:127-149;inside:150-155;TMhelix:156-178;outside:179-192;TMhelix:193-215;inside:216-246;TMhelix:247-269;outside:270-278;TMhelix:279-301;inside:302-320;TMhelix:321-343;outside:344-373;TMhelix:374-396;inside:397-402;TMhelix:403-425;outside:426-439;TMhelix:440-462;inside:463-463;
gene2531	Scaffold5	Paenarthrobacter_sp_F1	396	7	143.554	39.1324	0.02051	outside:1-9;TMhelix:10-32;inside:33-44;TMhelix:45-62;outside:63-65;TMhelix:66-88;inside:89-94;TMhelix:95-113;outside:114-122;TMhelix:123-145;inside:146-151;TMhelix:152-174;outside:175-188;TMhelix:189-211;inside:212-396;
gene2536	Scaffold5	Paenarthrobacter_sp_F1	904	1	20.0851	19.7062	0.9151	inside:1-6;TMhelix:7-29;outside:30-904;
gene2537	Scaffold5	Paenarthrobacter_sp_F1	440	12	253.073	22.4469	0.84602	inside:1-22;TMhelix:23-45;outside:46-59;TMhelix:60-82;inside:83-93;TMhelix:94-113;outside:114-116;TMhelix:117-139;inside:140-159;TMhelix:160-182;outside:183-191;TMhelix:192-211;inside:212-246;TMhelix:247-266;outside:267-280;TMhelix:281-303;inside:304-311;TMhelix:312-331;outside:332-335;TMhelix:336-358;inside:359-369;TMhelix:370-392;outside:393-401;TMhelix:402-424;inside:425-440;
gene2558	Scaffold5	Paenarthrobacter_sp_F1	453	12	260.267	28.7537	0.98964	inside:1-19;TMhelix:20-42;outside:43-51;TMhelix:52-74;inside:75-86;TMhelix:87-106;outside:107-110;TMhelix:111-133;inside:134-145;TMhelix:146-168;outside:169-171;TMhelix:172-194;inside:195-256;TMhelix:257-276;outside:277-290;TMhelix:291-313;inside:314-319;TMhelix:320-342;outside:343-345;TMhelix:346-368;inside:369-379;TMhelix:380-402;outside:403-411;TMhelix:412-429;inside:430-453;
gene2560	Scaffold5	Paenarthrobacter_sp_F1	177	3	59.749	19.4522	0.06167	outside:1-14;TMhelix:15-34;inside:35-87;TMhelix:88-110;outside:111-143;TMhelix:144-161;inside:162-177;
gene2567	Scaffold5	Paenarthrobacter_sp_F1	128	2	41.4656	21.0897	0.93963	inside:1-4;TMhelix:5-27;outside:28-91;TMhelix:92-111;inside:112-128;
gene2570	Scaffold5	Paenarthrobacter_sp_F1	109	3	63.1202	42.7717	0.08154	outside:1-3;TMhelix:4-21;inside:22-32;TMhelix:33-55;outside:56-58;TMhelix:59-81;inside:82-109;
gene2571	Scaffold5	Paenarthrobacter_sp_F1	457	9	182.437	41.0188	0.01241	outside:1-9;TMhelix:10-29;inside:30-35;TMhelix:36-55;outside:56-59;TMhelix:60-77;inside:78-89;TMhelix:90-107;outside:108-116;TMhelix:117-139;inside:140-151;TMhelix:152-174;outside:175-178;TMhelix:179-201;inside:202-207;TMhelix:208-227;outside:228-230;TMhelix:231-253;inside:254-457;
gene2573	Scaffold5	Paenarthrobacter_sp_F1	299	1	33.9341	19.955	0.19942	outside:1-51;TMhelix:52-74;inside:75-299;
gene2574	Scaffold5	Paenarthrobacter_sp_F1	158	2	46.7633	23.7238	0.96817	inside:1-12;TMhelix:13-35;outside:36-68;TMhelix:69-91;inside:92-158;
gene2576	Scaffold5	Paenarthrobacter_sp_F1	460	12	252.262	28.2207	0.94936	inside:1-20;TMhelix:21-43;outside:44-55;TMhelix:56-78;inside:79-90;TMhelix:91-110;outside:111-114;TMhelix:115-137;inside:138-143;TMhelix:144-166;outside:167-175;TMhelix:176-195;inside:196-252;TMhelix:253-275;outside:276-289;TMhelix:290-312;inside:313-318;TMhelix:319-338;outside:339-342;TMhelix:343-365;inside:366-377;TMhelix:378-400;outside:401-404;TMhelix:405-427;inside:428-460;
gene2584	Scaffold6	Paenarthrobacter_sp_F1	349	9	198.82	42.8591	0.91852	inside:1-12;TMhelix:13-35;outside:36-38;TMhelix:39-61;inside:62-94;TMhelix:95-117;outside:118-126;TMhelix:127-149;inside:150-157;TMhelix:158-180;outside:181-215;TMhelix:216-238;inside:239-262;TMhelix:263-285;outside:286-294;TMhelix:295-313;inside:314-325;TMhelix:326-348;outside:349-349;
gene2608	Scaffold6	Paenarthrobacter_sp_F1	505	14	303.881	28.7219	0.95595	inside:1-20;TMhelix:21-43;outside:44-52;TMhelix:53-75;inside:76-87;TMhelix:88-107;outside:108-121;TMhelix:122-144;inside:145-156;TMhelix:157-179;outside:180-188;TMhelix:189-206;inside:207-217;TMhelix:218-240;outside:241-249;TMhelix:250-272;inside:273-291;TMhelix:292-314;outside:315-323;TMhelix:324-346;inside:347-358;TMhelix:359-378;outside:379-381;TMhelix:382-404;inside:405-416;TMhelix:417-439;ou…
gene2610	Scaffold6	Paenarthrobacter_sp_F1	486	12	250.103	22.6691	0.82718	inside:1-20;TMhelix:21-43;outside:44-57;TMhelix:58-80;inside:81-91;TMhelix:92-114;outside:115-123;TMhelix:124-141;inside:142-152;TMhelix:153-175;outside:176-212;TMhelix:213-235;inside:236-241;TMhelix:242-259;outside:260-262;TMhelix:263-282;inside:283-286;TMhelix:287-309;outside:310-368;TMhelix:369-391;inside:392-397;TMhelix:398-420;outside:421-423;TMhelix:424-446;inside:447-486;
gene2611	Scaffold6	Paenarthrobacter_sp_F1	286	2	41.5548	20.4026	0.0058	outside:1-14;TMhelix:15-34;inside:35-181;TMhelix:182-204;outside:205-286;
gene2615	Scaffold6	Paenarthrobacter_sp_F1	344	0	11.7465	11.7434	0.49953	outside:1-344;
gene2618	Scaffold6	Paenarthrobacter_sp_F1	277	6	131.138	21.011	0.36229	outside:1-41;TMhelix:42-61;inside:62-87;TMhelix:88-106;outside:107-115;TMhelix:116-138;inside:139-185;TMhelix:186-205;outside:206-224;TMhelix:225-247;inside:248-253;TMhelix:254-276;outside:277-277;
gene2622	Scaffold6	Paenarthrobacter_sp_F1	387	6	126.968	27.7559	0.48841	inside:1-21;TMhelix:22-44;outside:45-53;TMhelix:54-76;inside:77-115;TMhelix:116-138;outside:139-152;TMhelix:153-172;inside:173-191;TMhelix:192-214;outside:215-223;TMhelix:224-246;inside:247-387;
gene2633	Scaffold6	Paenarthrobacter_sp_F1	116	1	22.2647	22.2647	0.17198	outside:1-3;TMhelix:4-26;inside:27-116;
gene2634	Scaffold6	Paenarthrobacter_sp_F1	89	1	20.637	20.637	0.44664	outside:1-4;TMhelix:5-27;inside:28-89;
gene2635	Scaffold6	Paenarthrobacter_sp_F1	278	6	132.358	21.884	0.99968	inside:1-27;TMhelix:28-50;outside:51-81;TMhelix:82-104;inside:105-116;TMhelix:117-139;outside:140-170;TMhelix:171-193;inside:194-199;TMhelix:200-219;outside:220-223;TMhelix:224-246;inside:247-278;
gene2640	Scaffold6	Paenarthrobacter_sp_F1	326	1	23.5478	23.0782	0.21547	outside:1-3;TMhelix:4-26;inside:27-326;
gene2641	Scaffold6	Paenarthrobacter_sp_F1	168	3	55.7016	32.1918	0.30951	outside:1-23;TMhelix:24-43;inside:44-44;TMhelix:45-64;outside:65-67;TMhelix:68-90;inside:91-168;
gene2646	Scaffold6	Paenarthrobacter_sp_F1	376	0	17.1088	16.0555	0.17483	outside:1-376;
gene2653	Scaffold6	Paenarthrobacter_sp_F1	129	4	86.458	41.6778	0.99041	inside:1-6;TMhelix:7-25;outside:26-34;TMhelix:35-57;inside:58-63;TMhelix:64-86;outside:87-95;TMhelix:96-118;inside:119-129;
gene2656	Scaffold6	Paenarthrobacter_sp_F1	224	5	110.675	22.1285	0.78921	inside:1-36;TMhelix:37-59;outside:60-78;TMhelix:79-101;inside:102-121;TMhelix:122-144;outside:145-158;TMhelix:159-181;inside:182-200;TMhelix:201-223;outside:224-224;
gene2657	Scaffold6	Paenarthrobacter_sp_F1	262	2	42.5298	22.4829	0.92126	inside:1-12;TMhelix:13-35;outside:36-239;TMhelix:240-259;inside:260-262;
gene2659	Scaffold6	Paenarthrobacter_sp_F1	557	8	189.424	11.0515	0.84746	inside:1-49;TMhelix:50-72;outside:73-118;TMhelix:119-141;inside:142-147;TMhelix:148-170;outside:171-214;TMhelix:215-237;inside:238-269;TMhelix:270-292;outside:293-342;TMhelix:343-365;inside:366-384;TMhelix:385-407;outside:408-421;TMhelix:422-441;inside:442-557;
gene2662	Scaffold6	Paenarthrobacter_sp_F1	133	3	77.0154	43.4008	0.67873	inside:1-6;TMhelix:7-26;outside:27-30;TMhelix:31-53;inside:54-101;TMhelix:102-124;outside:125-133;
gene2663	Scaffold6	Paenarthrobacter_sp_F1	573	12	269.638	22.6855	0.98776	inside:1-35;TMhelix:36-58;outside:59-85;TMhelix:86-108;inside:109-120;TMhelix:121-143;outside:144-167;TMhelix:168-190;inside:191-210;TMhelix:211-233;outside:234-252;TMhelix:253-275;inside:276-287;TMhelix:288-310;outside:311-319;TMhelix:320-342;inside:343-354;TMhelix:355-377;outside:378-391;TMhelix:392-414;inside:415-426;TMhelix:427-449;outside:450-468;TMhelix:469-491;inside:492-573;
gene2664	Scaffold6	Paenarthrobacter_sp_F1	289	3	61.7254	19.4718	0.97811	inside:1-11;TMhelix:12-31;outside:32-59;TMhelix:60-82;inside:83-94;TMhelix:95-117;outside:118-289;
gene2669	Scaffold6	Paenarthrobacter_sp_F1	560	0	19.3928	16.8235	0.61755	outside:1-560;
gene2676	Scaffold6	Paenarthrobacter_sp_F1	519	1	23.1748	20.4389	0.99577	inside:1-39;TMhelix:40-62;outside:63-519;
gene2678	Scaffold6	Paenarthrobacter_sp_F1	443	4	85.5788	21.4816	0.03961	outside:1-3;TMhelix:4-23;inside:24-60;TMhelix:61-83;outside:84-86;TMhelix:87-109;inside:110-128;TMhelix:129-151;outside:152-443;
gene2686	Scaffold6	Paenarthrobacter_sp_F1	137	3	66.7276	22.5589	0.01324	outside:1-36;TMhelix:37-59;inside:60-71;TMhelix:72-94;outside:95-98;TMhelix:99-121;inside:122-137;
gene2698	Scaffold6	Paenarthrobacter_sp_F1	250	6	132.895	43.6148	0.00867	outside:1-10;TMhelix:11-30;inside:31-36;TMhelix:37-59;outside:60-91;TMhelix:92-114;inside:115-138;TMhelix:139-161;outside:162-170;TMhelix:171-193;inside:194-218;TMhelix:219-241;outside:242-250;
gene2713	Scaffold6	Paenarthrobacter_sp_F1	173	1	22.1776	22.1732	0.11731	outside:1-3;TMhelix:4-26;inside:27-173;
gene2729	Scaffold6	Paenarthrobacter_sp_F1	124	1	35.8745	21.8584	0.61112	outside:1-9;TMhelix:10-32;inside:33-124;
gene2736	Scaffold6	Paenarthrobacter_sp_F1	264	1	21.7835	21.6926	0.9982	inside:1-35;TMhelix:36-58;outside:59-264;
gene2740	Scaffold6	Paenarthrobacter_sp_F1	329	6	127.611	21.0025	0.97034	inside:1-26;TMhelix:27-49;outside:50-139;TMhelix:140-162;inside:163-168;TMhelix:169-188;outside:189-197;TMhelix:198-217;inside:218-254;TMhelix:255-274;outside:275-283;TMhelix:284-306;inside:307-329;
gene2741	Scaffold6	Paenarthrobacter_sp_F1	583	6	128.124	22.804	0.99968	inside:1-12;TMhelix:13-35;outside:36-346;TMhelix:347-365;inside:366-369;TMhelix:370-392;outside:393-401;TMhelix:402-424;inside:425-450;TMhelix:451-470;outside:471-474;TMhelix:475-494;inside:495-583;
gene2742	Scaffold6	Paenarthrobacter_sp_F1	154	1	19.9062	19.7652	0.0418	outside:1-26;TMhelix:27-44;inside:45-154;
gene2750	Scaffold6	Paenarthrobacter_sp_F1	418	0	12.2721	12.1951	0.52831	outside:1-418;
gene2753	Scaffold6	Paenarthrobacter_sp_F1	209	4	91.4486	29.1355	0.5121	inside:1-19;TMhelix:20-42;outside:43-51;TMhelix:52-71;inside:72-112;TMhelix:113-132;outside:133-166;TMhelix:167-189;inside:190-209;
gene2768	Scaffold6	Paenarthrobacter_sp_F1	158	4	89.2153	23.69	0.97318	inside:1-4;TMhelix:5-27;outside:28-60;TMhelix:61-83;inside:84-89;TMhelix:90-112;outside:113-121;TMhelix:122-144;inside:145-158;
gene2775	Scaffold6	Paenarthrobacter_sp_F1	532	13	275.818	23.1135	0.61786	outside:1-32;TMhelix:33-55;inside:56-75;TMhelix:76-98;outside:99-112;TMhelix:113-135;inside:136-141;TMhelix:142-164;outside:165-173;TMhelix:174-193;inside:194-199;TMhelix:200-222;outside:223-236;TMhelix:237-259;inside:260-293;TMhelix:294-316;outside:317-335;TMhelix:336-358;inside:359-369;TMhelix:370-392;outside:393-396;TMhelix:397-419;inside:420-458;TMhelix:459-481;outside:482-500;TMhelix:501-523…
gene2776	Scaffold6	Paenarthrobacter_sp_F1	352	0	11.3449	11.3388	0.5159	outside:1-352;
gene2777	Scaffold6	Paenarthrobacter_sp_F1	227	1	25.1512	21.821	0.37247	outside:1-4;TMhelix:5-27;inside:28-227;
gene2783	Scaffold6	Paenarthrobacter_sp_F1	223	1	22.5685	22.5683	0.11562	outside:1-30;TMhelix:31-53;inside:54-223;
gene2786	Scaffold6	Paenarthrobacter_sp_F1	372	0	14.2693	14.1844	0.63686	outside:1-372;
gene2788	Scaffold6	Paenarthrobacter_sp_F1	823	2	41.0406	19.1669	0.86782	inside:1-6;TMhelix:7-29;outside:30-783;TMhelix:784-806;inside:807-823;
gene2789	Scaffold6	Paenarthrobacter_sp_F1	363	1	22.7095	14.9628	0.93642	inside:1-45;TMhelix:46-68;outside:69-363;
gene2790	Scaffold6	Paenarthrobacter_sp_F1	93	2	41.0628	19.43	0.99589	inside:1-39;TMhelix:40-59;outside:60-68;TMhelix:69-91;inside:92-93;
gene2792	Scaffold6	Paenarthrobacter_sp_F1	57	2	41.0646	41.0646	0.9844	inside:1-6;TMhelix:7-28;outside:29-31;TMhelix:32-49;inside:50-57;
gene2794	Scaffold6	Paenarthrobacter_sp_F1	331	6	122.962	43.2638	0.99787	inside:1-4;TMhelix:5-27;outside:28-31;TMhelix:32-54;inside:55-60;TMhelix:61-83;outside:84-87;TMhelix:88-106;inside:107-112;TMhelix:113-130;outside:131-139;TMhelix:140-162;inside:163-331;
gene2795	Scaffold6	Paenarthrobacter_sp_F1	399	5	113.507	31.9649	0.90645	inside:1-18;TMhelix:19-36;outside:37-45;TMhelix:46-68;inside:69-74;TMhelix:75-97;outside:98-121;TMhelix:122-144;inside:145-156;TMhelix:157-179;outside:180-399;
gene2797	Scaffold6	Paenarthrobacter_sp_F1	123	0	17.0986	17.0609	0.58273	outside:1-123;
gene2798	Scaffold6	Paenarthrobacter_sp_F1	109	1	25.2764	22.8796	0.9976	inside:1-6;TMhelix:7-29;outside:30-109;
gene2809	Scaffold6	Paenarthrobacter_sp_F1	236	1	19.2049	19.2035	0.88688	inside:1-12;TMhelix:13-35;outside:36-236;
gene2810	Scaffold6	Paenarthrobacter_sp_F1	341	2	42.4048	30.842	0.05445	outside:1-9;TMhelix:10-29;inside:30-49;TMhelix:50-69;outside:70-341;
gene2811	Scaffold6	Paenarthrobacter_sp_F1	327	2	50.4851	24.0563	0.00089	outside:1-4;TMhelix:5-24;inside:25-56;TMhelix:57-76;outside:77-327;
gene2812	Scaffold6	Paenarthrobacter_sp_F1	158	1	21.8064	21.7979	0.02357	outside:1-14;TMhelix:15-36;inside:37-158;
gene2816	Scaffold6	Paenarthrobacter_sp_F1	292	6	133.786	22.0869	0.99526	inside:1-26;TMhelix:27-49;outside:50-87;TMhelix:88-110;inside:111-121;TMhelix:122-144;outside:145-147;TMhelix:148-170;inside:171-207;TMhelix:208-230;outside:231-252;TMhelix:253-275;inside:276-292;
gene2817	Scaffold6	Paenarthrobacter_sp_F1	289	6	135.824	22.7142	0.99998	inside:1-6;TMhelix:7-29;outside:30-66;TMhelix:67-89;inside:90-101;TMhelix:102-124;outside:125-138;TMhelix:139-161;inside:162-211;TMhelix:212-234;outside:235-258;TMhelix:259-281;inside:282-289;
gene2818	Scaffold6	Paenarthrobacter_sp_F1	456	1	19.7208	19.7205	0.93819	inside:1-6;TMhelix:7-26;outside:27-456;
gene2828	Scaffold6	Paenarthrobacter_sp_F1	79	1	21.8317	21.8317	0.08706	outside:1-24;TMhelix:25-47;inside:48-79;
gene2837	Scaffold6	Paenarthrobacter_sp_F1	223	5	109.704	20.6318	0.52757	outside:1-34;TMhelix:35-57;inside:58-90;TMhelix:91-113;outside:114-122;TMhelix:123-142;inside:143-146;TMhelix:147-169;outside:170-194;TMhelix:195-217;inside:218-223;
gene2839	Scaffold6	Paenarthrobacter_sp_F1	150	3	75.591	27.8851	0.96001	inside:1-23;TMhelix:24-46;outside:47-55;TMhelix:56-77;inside:78-89;TMhelix:90-112;outside:113-150;
gene2855	Scaffold6	Paenarthrobacter_sp_F1	334	6	139.221	28.531	0.99867	inside:1-12;TMhelix:13-35;outside:36-54;TMhelix:55-77;inside:78-89;TMhelix:90-112;outside:113-126;TMhelix:127-146;inside:147-181;TMhelix:182-204;outside:205-207;TMhelix:208-230;inside:231-334;
gene2859	Scaffold6	Paenarthrobacter_sp_F1	232	3	66.2404	22.1185	0.50947	inside:1-18;TMhelix:19-41;outside:42-79;TMhelix:80-102;inside:103-108;TMhelix:109-131;outside:132-232;
gene2871	Scaffold6	Paenarthrobacter_sp_F1	518	12	252.748	22.1735	0.63559	inside:1-31;TMhelix:32-51;outside:52-70;TMhelix:71-93;inside:94-113;TMhelix:114-136;outside:137-197;TMhelix:198-217;inside:218-237;TMhelix:238-260;outside:261-274;TMhelix:275-297;inside:298-308;TMhelix:309-331;outside:332-345;TMhelix:346-368;inside:369-372;TMhelix:373-395;outside:396-409;TMhelix:410-432;inside:433-444;TMhelix:445-462;outside:463-476;TMhelix:477-498;inside:499-518;
gene2876	Scaffold6	Paenarthrobacter_sp_F1	266	1	20.4223	20.4213	0.9975	inside:1-19;TMhelix:20-39;outside:40-266;
gene2890	Scaffold6	Paenarthrobacter_sp_F1	303	1	13.5144	13.4168	0.59072	inside:1-6;TMhelix:7-29;outside:30-303;
gene2893	Scaffold6	Paenarthrobacter_sp_F1	450	11	244.395	20.6625	0.99599	inside:1-34;TMhelix:35-57;outside:58-66;TMhelix:67-89;inside:90-97;TMhelix:98-120;outside:121-124;TMhelix:125-144;inside:145-164;TMhelix:165-187;outside:188-196;TMhelix:197-219;inside:220-288;TMhelix:289-311;outside:312-320;TMhelix:321-340;inside:341-346;TMhelix:347-365;outside:366-384;TMhelix:385-407;inside:408-413;TMhelix:414-436;outside:437-450;
gene2903	Scaffold7	Paenarthrobacter_sp_F1	447	1	22.766	22.7614	0.99968	inside:1-6;TMhelix:7-29;outside:30-447;
gene2907	Scaffold7	Paenarthrobacter_sp_F1	206	2	77.5319	41.5615	0.96176	inside:1-11;TMhelix:12-34;outside:35-37;TMhelix:38-60;inside:61-206;
gene2908	Scaffold7	Paenarthrobacter_sp_F1	245	2	39.5071	20.202	0.78266	inside:1-11;TMhelix:12-34;outside:35-210;TMhelix:211-230;inside:231-245;
gene2912	Scaffold7	Paenarthrobacter_sp_F1	209	5	114.851	38.9914	0.99998	inside:1-6;TMhelix:7-29;outside:30-43;TMhelix:44-66;inside:67-72;TMhelix:73-92;outside:93-101;TMhelix:102-124;inside:125-154;TMhelix:155-177;outside:178-209;
gene2920	Scaffold7	Paenarthrobacter_sp_F1	216	4	87.6218	25.2976	0.93948	inside:1-18;TMhelix:19-41;outside:42-55;TMhelix:56-78;inside:79-134;TMhelix:135-157;outside:158-171;TMhelix:172-194;inside:195-216;
gene2923	Scaffold7	Paenarthrobacter_sp_F1	106	1	20.9711	20.9705	0.53718	outside:1-4;TMhelix:5-27;inside:28-106;
gene2928	Scaffold7	Paenarthrobacter_sp_F1	427	2	42.287	20.0158	0.97778	inside:1-12;TMhelix:13-32;outside:33-400;TMhelix:401-423;inside:424-427;
gene2939	Scaffold7	Paenarthrobacter_sp_F1	443	12	261.38	21.8045	0.89967	inside:1-28;TMhelix:29-51;outside:52-65;TMhelix:66-88;inside:89-100;TMhelix:101-123;outside:124-132;TMhelix:133-155;inside:156-167;TMhelix:168-190;outside:191-199;TMhelix:200-219;inside:220-253;TMhelix:254-276;outside:277-285;TMhelix:286-308;inside:309-314;TMhelix:315-337;outside:338-346;TMhelix:347-369;inside:370-381;TMhelix:382-404;outside:405-413;TMhelix:414-436;inside:437-443;
gene2941	Scaffold7	Paenarthrobacter_sp_F1	455	12	258.792	23.1013	0.9811	inside:1-22;TMhelix:23-45;outside:46-59;TMhelix:60-82;inside:83-94;TMhelix:95-114;outside:115-128;TMhelix:129-151;inside:152-162;TMhelix:163-185;outside:186-194;TMhelix:195-217;inside:218-249;TMhelix:250-272;outside:273-284;TMhelix:285-304;inside:305-315;TMhelix:316-333;outside:334-342;TMhelix:343-365;inside:366-377;TMhelix:378-400;outside:401-409;TMhelix:410-429;inside:430-455;
gene2949	Scaffold7	Paenarthrobacter_sp_F1	234	6	130.992	32.6631	0.71806	inside:1-20;TMhelix:21-43;outside:44-57;TMhelix:58-77;inside:78-83;TMhelix:84-106;outside:107-125;TMhelix:126-148;inside:149-167;TMhelix:168-190;outside:191-199;TMhelix:200-222;inside:223-234;
gene2952	Scaffold7	Paenarthrobacter_sp_F1	156	4	88.916	22.9634	0.99239	inside:1-32;TMhelix:33-55;outside:56-64;TMhelix:65-87;inside:88-93;TMhelix:94-116;outside:117-119;TMhelix:120-142;inside:143-156;
gene2953	Scaffold7	Paenarthrobacter_sp_F1	181	2	48.519	14.1684	0.23428	outside:1-50;TMhelix:51-73;inside:74-104;TMhelix:105-127;outside:128-181;
gene2954	Scaffold7	Paenarthrobacter_sp_F1	465	10	251.392	15.7451	0.75696	inside:1-91;TMhelix:92-111;outside:112-115;TMhelix:116-138;inside:139-157;TMhelix:158-180;outside:181-194;TMhelix:195-212;inside:213-250;TMhelix:251-273;outside:274-287;TMhelix:288-310;inside:311-316;TMhelix:317-339;outside:340-343;TMhelix:344-366;inside:367-378;TMhelix:379-401;outside:402-410;TMhelix:411-430;inside:431-465;
gene2956	Scaffold7	Paenarthrobacter_sp_F1	470	2	44.7233	22.1048	0.01739	outside:1-4;TMhelix:5-27;inside:28-158;TMhelix:159-181;outside:182-470;
gene2959	Scaffold7	Paenarthrobacter_sp_F1	310	6	131.736	21.7263	0.99214	inside:1-19;TMhelix:20-42;outside:43-69;TMhelix:70-89;inside:90-130;TMhelix:131-153;outside:154-190;TMhelix:191-213;inside:214-233;TMhelix:234-256;outside:257-275;TMhelix:276-298;inside:299-310;
gene2965	Scaffold7	Paenarthrobacter_sp_F1	397	12	264.089	34.0728	0.99919	inside:1-12;TMhelix:13-35;outside:36-49;TMhelix:50-72;inside:73-78;TMhelix:79-98;outside:99-102;TMhelix:103-125;inside:126-137;TMhelix:138-157;outside:158-161;TMhelix:162-184;inside:185-214;TMhelix:215-237;outside:238-251;TMhelix:252-274;inside:275-280;TMhelix:281-300;outside:301-304;TMhelix:305-327;inside:328-339;TMhelix:340-362;outside:363-371;TMhelix:372-394;inside:395-397;
gene2969	Scaffold7	Paenarthrobacter_sp_F1	442	0	10.3408	10.2982	0.46503	outside:1-442;
gene2970	Scaffold7	Paenarthrobacter_sp_F1	319	6	157.053	20.9296	0.99877	inside:1-39;TMhelix:40-62;outside:63-99;TMhelix:100-122;inside:123-133;TMhelix:134-156;outside:157-170;TMhelix:171-193;inside:194-255;TMhelix:256-278;outside:279-287;TMhelix:288-310;inside:311-319;
gene2971	Scaffold7	Paenarthrobacter_sp_F1	297	6	136.046	21.669	0.90559	inside:1-38;TMhelix:39-61;outside:62-92;TMhelix:93-115;inside:116-126;TMhelix:127-149;outside:150-158;TMhelix:159-181;inside:182-214;TMhelix:215-237;outside:238-256;TMhelix:257-279;inside:280-297;
gene2983	Scaffold7	Paenarthrobacter_sp_F1	308	6	132.835	22.0798	0.96615	inside:1-31;TMhelix:32-54;outside:55-97;TMhelix:98-120;inside:121-126;TMhelix:127-149;outside:150-153;TMhelix:154-173;inside:174-203;TMhelix:204-226;outside:227-262;TMhelix:263-285;inside:286-308;
gene2984	Scaffold7	Paenarthrobacter_sp_F1	325	6	138.043	22.0364	0.9984	inside:1-6;TMhelix:7-29;outside:30-103;TMhelix:104-126;inside:127-145;TMhelix:146-168;outside:169-187;TMhelix:188-210;inside:211-249;TMhelix:250-272;outside:273-291;TMhelix:292-314;inside:315-325;
gene2987	Scaffold7	Paenarthrobacter_sp_F1	875	1	19.9942	19.9605	0.89039	inside:1-12;TMhelix:13-35;outside:36-875;
gene2990	Scaffold7	Paenarthrobacter_sp_F1	370	0	10.7849	10.7798	0.52889	outside:1-370;
gene2991	Scaffold7	Paenarthrobacter_sp_F1	356	9	190.562	17.1973	0.8299	inside:1-41;TMhelix:42-64;outside:65-78;TMhelix:79-101;inside:102-102;TMhelix:103-122;outside:123-126;TMhelix:127-149;inside:150-155;TMhelix:156-178;outside:179-197;TMhelix:198-220;inside:221-246;TMhelix:247-269;outside:270-288;TMhelix:289-311;inside:312-322;TMhelix:323-345;outside:346-356;
gene2995	Scaffold7	Paenarthrobacter_sp_F1	544	1	33.9799	22.1594	0.82976	inside:1-20;TMhelix:21-43;outside:44-544;
gene2997	Scaffold7	Paenarthrobacter_sp_F1	167	5	91.9694	33.9988	0.34355	inside:1-12;TMhelix:13-35;outside:36-49;TMhelix:50-69;inside:70-89;TMhelix:90-107;outside:108-111;TMhelix:112-129;inside:130-135;TMhelix:136-158;outside:159-167;
gene2998	Scaffold7	Paenarthrobacter_sp_F1	512	12	261.157	31.247	0.79684	inside:1-20;TMhelix:21-40;outside:41-59;TMhelix:60-82;inside:83-108;TMhelix:109-131;outside:132-140;TMhelix:141-163;inside:164-169;TMhelix:170-189;outside:190-203;TMhelix:204-226;inside:227-257;TMhelix:258-280;outside:281-318;TMhelix:319-341;inside:342-353;TMhelix:354-376;outside:377-390;TMhelix:391-422;inside:423-428;TMhelix:429-448;outside:449-467;TMhelix:468-490;inside:491-512;
gene3000	Scaffold7	Paenarthrobacter_sp_F1	450	0	10.4834	10.4556	0.51087	outside:1-450;
gene3001	Scaffold7	Paenarthrobacter_sp_F1	428	0	17.2019	16.0884	0.73936	outside:1-428;
gene3002	Scaffold7	Paenarthrobacter_sp_F1	295	6	134.369	22.7143	0.99944	inside:1-6;TMhelix:7-29;outside:30-70;TMhelix:71-93;inside:94-104;TMhelix:105-127;outside:128-159;TMhelix:160-182;inside:183-202;TMhelix:203-225;outside:226-266;TMhelix:267-289;inside:290-295;
gene3003	Scaffold7	Paenarthrobacter_sp_F1	309	6	133.725	16.8532	0.99637	inside:1-43;TMhelix:44-66;outside:67-106;TMhelix:107-129;inside:130-135;TMhelix:136-158;outside:159-172;TMhelix:173-195;inside:196-215;TMhelix:216-238;outside:239-272;TMhelix:273-295;inside:296-309;
gene3013	Scaffold7	Paenarthrobacter_sp_F1	298	6	131.4	22.5678	0.99351	inside:1-30;TMhelix:31-53;outside:54-96;TMhelix:97-119;inside:120-127;TMhelix:128-150;outside:151-159;TMhelix:160-182;inside:183-202;TMhelix:203-225;outside:226-259;TMhelix:260-282;inside:283-298;
gene3014	Scaffold7	Paenarthrobacter_sp_F1	315	6	133.903	22.4174	0.99808	inside:1-38;TMhelix:39-61;outside:62-96;TMhelix:97-119;inside:120-130;TMhelix:131-153;outside:154-178;TMhelix:179-201;inside:202-225;TMhelix:226-248;outside:249-286;TMhelix:287-309;inside:310-315;
gene3025	Scaffold7	Paenarthrobacter_sp_F1	529	0	18.8346	18.6541	0.84904	outside:1-529;
gene3027	Scaffold7	Paenarthrobacter_sp_F1	322	7	154.736	22.4711	0.00013	outside:1-29;TMhelix:30-52;inside:53-64;TMhelix:65-87;outside:88-96;TMhelix:97-119;inside:120-139;TMhelix:140-162;outside:163-176;TMhelix:177-199;inside:200-219;TMhelix:220-242;outside:243-256;TMhelix:257-279;inside:280-322;
gene3029	Scaffold7	Paenarthrobacter_sp_F1	703	16	350.343	21.9833	0.99105	inside:1-12;TMhelix:13-35;outside:36-66;TMhelix:67-89;inside:90-121;TMhelix:122-144;outside:145-171;TMhelix:172-191;inside:192-197;TMhelix:198-220;outside:221-229;TMhelix:230-252;inside:253-264;TMhelix:265-287;outside:288-296;TMhelix:297-319;inside:320-338;TMhelix:339-361;outside:362-403;TMhelix:404-421;inside:422-433;TMhelix:434-456;outside:457-470;TMhelix:471-493;inside:494-516;TMhelix:517-539;…
gene3031	Scaffold7	Paenarthrobacter_sp_F1	305	5	116.956	30.2782	0.996	inside:1-18;TMhelix:19-41;outside:42-50;TMhelix:51-73;inside:74-85;TMhelix:86-108;outside:109-122;TMhelix:123-140;inside:141-160;TMhelix:161-180;outside:181-305;
gene3032	Scaffold7	Paenarthrobacter_sp_F1	229	1	20.7056	20.6947	0.97742	inside:1-19;TMhelix:20-39;outside:40-229;
gene3033	Scaffold7	Paenarthrobacter_sp_F1	203	2	41.5276	20.1311	0.9994	inside:1-11;TMhelix:12-31;outside:32-170;TMhelix:171-193;inside:194-203;
gene3035	Scaffold7	Paenarthrobacter_sp_F1	480	14	300.935	22.8418	0.99761	inside:1-26;TMhelix:27-49;outside:50-63;TMhelix:64-86;inside:87-92;TMhelix:93-112;outside:113-117;TMhelix:118-140;inside:141-152;TMhelix:153-175;outside:176-179;TMhelix:180-202;inside:203-214;TMhelix:215-237;outside:238-240;TMhelix:241-263;inside:264-281;TMhelix:282-304;outside:305-313;TMhelix:314-336;inside:337-342;TMhelix:343-364;outside:365-373;TMhelix:374-396;inside:397-408;TMhelix:409-431;ou…
gene3048	Scaffold7	Paenarthrobacter_sp_F1	415	1	22.3188	21.6884	0.98602	inside:1-20;TMhelix:21-43;outside:44-415;
gene3051	Scaffold7	Paenarthrobacter_sp_F1	211	2	60.1911	42.4198	0.9924	inside:1-6;TMhelix:7-29;outside:30-38;TMhelix:39-61;inside:62-211;
gene3053	Scaffold7	Paenarthrobacter_sp_F1	426	11	244.059	22.6445	0.32218	outside:1-32;TMhelix:33-55;inside:56-67;TMhelix:68-90;outside:91-104;TMhelix:105-122;inside:123-126;TMhelix:127-149;outside:150-163;TMhelix:164-186;inside:187-192;TMhelix:193-211;outside:212-245;TMhelix:246-268;inside:269-280;TMhelix:281-303;outside:304-312;TMhelix:313-330;inside:331-336;TMhelix:337-359;outside:360-396;TMhelix:397-419;inside:420-426;
gene3056	Scaffold7	Paenarthrobacter_sp_F1	125	2	45.6807	19.5903	0.91188	inside:1-40;TMhelix:41-63;outside:64-82;TMhelix:83-105;inside:106-125;
gene3064	Scaffold7	Paenarthrobacter_sp_F1	980	0	11.0831	10.7245	0.46965	outside:1-980;
gene3068	Scaffold7	Paenarthrobacter_sp_F1	61	1	18.7896	18.7896	0.71675	inside:1-6;TMhelix:7-26;outside:27-61;
gene3074	Scaffold7	Paenarthrobacter_sp_F1	392	7	142.609	43.928	0.27087	outside:1-4;TMhelix:5-27;inside:28-33;TMhelix:34-56;outside:57-60;TMhelix:61-83;inside:84-89;TMhelix:90-108;outside:109-117;TMhelix:118-140;inside:141-146;TMhelix:147-169;outside:170-183;TMhelix:184-206;inside:207-392;
gene3076	Scaffold7	Paenarthrobacter_sp_F1	563	10	207.321	15.2086	0.9952	inside:1-45;TMhelix:46-65;outside:66-94;TMhelix:95-117;inside:118-123;TMhelix:124-146;outside:147-149;TMhelix:150-169;inside:170-175;TMhelix:176-195;outside:196-214;TMhelix:215-237;inside:238-249;TMhelix:250-272;outside:273-314;TMhelix:315-337;inside:338-345;TMhelix:346-368;outside:369-382;TMhelix:383-400;inside:401-563;
gene3077	Scaffold7	Paenarthrobacter_sp_F1	664	2	44.0518	21.9374	0.97332	inside:1-12;TMhelix:13-35;outside:36-617;TMhelix:618-640;inside:641-664;
gene3080	Scaffold7	Paenarthrobacter_sp_F1	453	12	261.978	22.994	0.93845	inside:1-16;TMhelix:17-39;outside:40-58;TMhelix:59-81;inside:82-93;TMhelix:94-116;outside:117-125;TMhelix:126-148;inside:149-160;TMhelix:161-183;outside:184-192;TMhelix:193-215;inside:216-264;TMhelix:265-284;outside:285-288;TMhelix:289-311;inside:312-317;TMhelix:318-337;outside:338-346;TMhelix:347-369;inside:370-381;TMhelix:382-404;outside:405-408;TMhelix:409-431;inside:432-453;
gene3089	Scaffold7	Paenarthrobacter_sp_F1	297	6	134.387	22.3025	0.96472	inside:1-27;TMhelix:28-50;outside:51-93;TMhelix:94-116;inside:117-127;TMhelix:128-150;outside:151-159;TMhelix:160-182;inside:183-214;TMhelix:215-237;outside:238-261;TMhelix:262-284;inside:285-297;
gene3090	Scaffold7	Paenarthrobacter_sp_F1	341	6	134.389	20.5666	0.99996	inside:1-39;TMhelix:40-62;outside:63-106;TMhelix:107-129;inside:130-141;TMhelix:142-164;outside:165-198;TMhelix:199-221;inside:222-258;TMhelix:259-278;outside:279-306;TMhelix:307-329;inside:330-341;
gene3091	Scaffold7	Paenarthrobacter_sp_F1	469	1	20.6555	20.5542	0.93734	inside:1-12;TMhelix:13-35;outside:36-469;
gene3103	Scaffold7	Paenarthrobacter_sp_F1	378	8	183.379	27.1605	0.9625	inside:1-27;TMhelix:28-50;outside:51-53;TMhelix:54-76;inside:77-82;TMhelix:83-105;outside:106-165;TMhelix:166-188;inside:189-222;TMhelix:223-245;outside:246-249;TMhelix:250-272;inside:273-276;TMhelix:277-299;outside:300-318;TMhelix:319-341;inside:342-378;
gene3105	Scaffold7	Paenarthrobacter_sp_F1	107	1	33.5988	30.0918	0.9811	inside:1-11;TMhelix:12-34;outside:35-107;
gene3112	Scaffold8	Paenarthrobacter_sp_F1	100	2	42.8804	21.6824	0.95207	inside:1-37;TMhelix:38-60;outside:61-63;TMhelix:64-83;inside:84-100;
gene3113	Scaffold8	Paenarthrobacter_sp_F1	95	3	65.8243	41.9606	0.06133	outside:1-9;TMhelix:10-32;inside:33-38;TMhelix:39-61;outside:62-70;TMhelix:71-90;inside:91-95;
gene3114	Scaffold8	Paenarthrobacter_sp_F1	103	2	44.5597	24.5504	0.99645	inside:1-20;TMhelix:21-43;outside:44-57;TMhelix:58-80;inside:81-103;
gene3115	Scaffold8	Paenarthrobacter_sp_F1	324	0	12.0729	11.9613	0.53408	outside:1-324;
gene3116	Scaffold8	Paenarthrobacter_sp_F1	263	6	133.344	21.5182	0.95442	inside:1-12;TMhelix:13-32;outside:33-77;TMhelix:78-100;inside:101-112;TMhelix:113-135;outside:136-171;TMhelix:172-191;inside:192-195;TMhelix:196-218;outside:219-227;TMhelix:228-250;inside:251-263;
gene3117	Scaffold8	Paenarthrobacter_sp_F1	288	5	118.153	19.925	0.98405	inside:1-29;TMhelix:30-47;outside:48-98;TMhelix:99-121;inside:122-127;TMhelix:128-150;outside:151-154;TMhelix:155-177;inside:178-249;TMhelix:250-272;outside:273-288;
gene3132	Scaffold8	Paenarthrobacter_sp_F1	138	1	21.6318	21.6318	0.99414	inside:1-28;TMhelix:29-48;outside:49-138;
gene3134	Scaffold8	Paenarthrobacter_sp_F1	350	1	17.8166	17.8061	0.82702	inside:1-12;TMhelix:13-35;outside:36-350;
gene3135	Scaffold8	Paenarthrobacter_sp_F1	359	9	195.637	11.8321	0.45739	outside:1-50;TMhelix:51-73;inside:74-92;TMhelix:93-115;outside:116-129;TMhelix:130-152;inside:153-158;TMhelix:159-181;outside:182-200;TMhelix:201-223;inside:224-253;TMhelix:254-276;outside:277-285;TMhelix:286-305;inside:306-306;TMhelix:307-329;outside:330-332;TMhelix:333-350;inside:351-359;
gene3152	Scaffold8	Paenarthrobacter_sp_F1	296	8	164.566	21.3857	0.9598	inside:1-35;TMhelix:36-58;outside:59-72;TMhelix:73-90;inside:91-98;TMhelix:99-121;outside:122-130;TMhelix:131-153;inside:154-165;TMhelix:166-185;outside:186-189;TMhelix:190-209;inside:210-215;TMhelix:216-238;outside:239-257;TMhelix:258-276;inside:277-296;
gene3161	Scaffold8	Paenarthrobacter_sp_F1	318	6	136.686	22.3729	0.99999	inside:1-36;TMhelix:37-59;outside:60-98;TMhelix:99-121;inside:122-132;TMhelix:133-155;outside:156-183;TMhelix:184-206;inside:207-226;TMhelix:227-249;outside:250-284;TMhelix:285-307;inside:308-318;
gene3162	Scaffold8	Paenarthrobacter_sp_F1	288	6	132.639	22.8843	0.99993	inside:1-27;TMhelix:28-50;outside:51-88;TMhelix:89-111;inside:112-119;TMhelix:120-142;outside:143-151;TMhelix:152-174;inside:175-194;TMhelix:195-217;outside:218-254;TMhelix:255-273;inside:274-288;
gene3166	Scaffold8	Paenarthrobacter_sp_F1	282	7	158.853	23.1467	0.25021	outside:1-17;TMhelix:18-40;inside:41-59;TMhelix:60-82;outside:83-96;TMhelix:97-118;inside:119-124;TMhelix:125-147;outside:148-161;TMhelix:162-181;inside:182-185;TMhelix:186-208;outside:209-244;TMhelix:245-267;inside:268-282;
gene3167	Scaffold8	Paenarthrobacter_sp_F1	86	0	10.7783	10.7782	0.05165	outside:1-86;
gene3170	Scaffold8	Paenarthrobacter_sp_F1	673	0	12.4257	11.5245	0.5137	outside:1-673;
gene3171	Scaffold8	Paenarthrobacter_sp_F1	438	0	10.0919	10.0867	0.48044	outside:1-438;
gene3172	Scaffold8	Paenarthrobacter_sp_F1	310	6	135.319	23.8536	0.99374	inside:1-20;TMhelix:21-43;outside:44-90;TMhelix:91-113;inside:114-125;TMhelix:126-148;outside:149-171;TMhelix:172-194;inside:195-223;TMhelix:224-246;outside:247-281;TMhelix:282-304;inside:305-310;
gene3173	Scaffold8	Paenarthrobacter_sp_F1	306	6	135.71	22.594	0.95413	inside:1-35;TMhelix:36-58;outside:59-101;TMhelix:102-124;inside:125-134;TMhelix:135-157;outside:158-166;TMhelix:167-189;inside:190-209;TMhelix:210-232;outside:233-269;TMhelix:270-292;inside:293-306;
gene3176	Scaffold8	Paenarthrobacter_sp_F1	143	4	86.6733	27.46	0.99848	inside:1-19;TMhelix:20-42;outside:43-54;TMhelix:55-77;inside:78-89;TMhelix:90-109;outside:110-113;TMhelix:114-136;inside:137-143;
gene3177	Scaffold8	Paenarthrobacter_sp_F1	530	0	17.5273	17.5257	0.77672	outside:1-530;
gene3185	Scaffold8	Paenarthrobacter_sp_F1	145	4	86.9184	38.5841	0.97205	inside:1-11;TMhelix:12-34;outside:35-43;TMhelix:44-63;inside:64-75;TMhelix:76-98;outside:99-112;TMhelix:113-135;inside:136-145;
gene3188	Scaffold8	Paenarthrobacter_sp_F1	236	5	117.194	23.086	0.48177	inside:1-19;TMhelix:20-42;outside:43-61;TMhelix:62-84;inside:85-95;TMhelix:96-114;outside:115-176;TMhelix:177-199;inside:200-211;TMhelix:212-234;outside:235-236;
gene3191	Scaffold8	Paenarthrobacter_sp_F1	458	1	14.7799	14.7758	0.76033	inside:1-4;TMhelix:5-24;outside:25-458;
gene3195	Scaffold8	Paenarthrobacter_sp_F1	251	6	129.771	31.2309	0.96198	inside:1-12;TMhelix:13-32;outside:33-51;TMhelix:52-74;inside:75-94;TMhelix:95-117;outside:118-131;TMhelix:132-151;inside:152-163;TMhelix:164-186;outside:187-205;TMhelix:206-228;inside:229-251;
gene3196	Scaffold8	Paenarthrobacter_sp_F1	273	8	158.533	43.5699	0.99904	inside:1-6;TMhelix:7-26;outside:27-30;TMhelix:31-53;inside:54-59;TMhelix:60-77;outside:78-86;TMhelix:87-106;inside:107-126;TMhelix:127-149;outside:150-153;TMhelix:154-176;inside:177-182;TMhelix:183-200;outside:201-209;TMhelix:210-229;inside:230-273;
gene3199	Scaffold8	Paenarthrobacter_sp_F1	724	12	262.968	21.9119	0.99847	inside:1-11;TMhelix:12-34;outside:35-165;TMhelix:166-188;inside:189-192;TMhelix:193-215;outside:216-229;TMhelix:230-252;inside:253-272;TMhelix:273-295;outside:296-304;TMhelix:305-327;inside:328-373;TMhelix:374-393;outside:394-533;TMhelix:534-556;inside:557-560;TMhelix:561-583;outside:584-592;TMhelix:593-615;inside:616-627;TMhelix:628-650;outside:651-653;TMhelix:654-676;inside:677-724;
gene3206	Scaffold8	Paenarthrobacter_sp_F1	208	5	112.058	38.6608	0.90904	inside:1-6;TMhelix:7-29;outside:30-43;TMhelix:44-66;inside:67-117;TMhelix:118-140;outside:141-149;TMhelix:150-172;inside:173-187;TMhelix:188-207;outside:208-208;
gene3210	Scaffold8	Paenarthrobacter_sp_F1	481	14	299.497	30.1502	0.99515	inside:1-12;TMhelix:13-35;outside:36-49;TMhelix:50-72;inside:73-83;TMhelix:84-103;outside:104-106;TMhelix:107-129;inside:130-141;TMhelix:142-164;outside:165-173;TMhelix:174-193;inside:194-204;TMhelix:205-222;outside:223-234;TMhelix:235-257;inside:258-276;TMhelix:277-299;outside:300-318;TMhelix:319-341;inside:342-347;TMhelix:348-367;outside:368-376;TMhelix:377-399;inside:400-411;TMhelix:412-434;ou…
gene3212	Scaffold8	Paenarthrobacter_sp_F1	104	2	43.9503	24.1958	0.89466	inside:1-29;TMhelix:30-52;outside:53-57;TMhelix:58-80;inside:81-104;
gene3214	Scaffold8	Paenarthrobacter_sp_F1	498	0	14.6959	13.153	0.56467	outside:1-498;
gene3217	Scaffold8	Paenarthrobacter_sp_F1	490	2	43.7516	39.6761	0.03455	outside:1-12;TMhelix:13-35;inside:36-41;TMhelix:42-64;outside:65-490;
gene3219	Scaffold8	Paenarthrobacter_sp_F1	484	12	270.936	22.6153	0.96651	inside:1-35;TMhelix:36-58;outside:59-67;TMhelix:68-90;inside:91-101;TMhelix:102-124;outside:125-143;TMhelix:144-166;inside:167-177;TMhelix:178-200;outside:201-219;TMhelix:220-242;inside:243-261;TMhelix:262-284;outside:285-303;TMhelix:304-326;inside:327-355;TMhelix:356-378;outside:379-381;TMhelix:382-404;inside:405-423;TMhelix:424-446;outside:447-450;TMhelix:451-470;inside:471-484;
gene3224	Scaffold8	Paenarthrobacter_sp_F1	567	11	249.918	25.2483	0.98871	inside:1-31;TMhelix:32-54;outside:55-57;TMhelix:58-75;inside:76-79;TMhelix:80-102;outside:103-107;TMhelix:108-130;inside:131-142;TMhelix:143-165;outside:166-179;TMhelix:180-202;inside:203-208;TMhelix:209-231;outside:232-250;TMhelix:251-273;inside:274-334;TMhelix:335-352;outside:353-355;TMhelix:356-378;inside:379-389;TMhelix:390-412;outside:413-567;
gene3228	Scaffold8	Paenarthrobacter_sp_F1	200	6	114.625	31.0829	0.09004	outside:1-9;TMhelix:10-32;inside:33-51;TMhelix:52-74;outside:75-88;TMhelix:89-108;inside:109-127;TMhelix:128-150;outside:151-153;TMhelix:154-171;inside:172-177;TMhelix:178-195;outside:196-200;
gene3235	Scaffold8	Paenarthrobacter_sp_F1	264	5	108.936	36.991	0.9884	inside:1-19;TMhelix:20-37;outside:38-41;TMhelix:42-64;inside:65-70;TMhelix:71-93;outside:94-102;TMhelix:103-125;inside:126-235;TMhelix:236-258;outside:259-264;
gene3237	Scaffold8	Paenarthrobacter_sp_F1	206	4	103.515	33.7831	0.95876	inside:1-12;TMhelix:13-35;outside:36-49;TMhelix:50-72;inside:73-127;TMhelix:128-150;outside:151-159;TMhelix:160-182;inside:183-206;
gene3239	Scaffold8	Paenarthrobacter_sp_F1	86	1	32.4203	23.7531	0.58628	outside:1-46;TMhelix:47-69;inside:70-86;
gene3240	Scaffold8	Paenarthrobacter_sp_F1	130	3	62.3464	32.5217	0.01173	outside:1-9;TMhelix:10-32;inside:33-51;TMhelix:52-71;outside:72-74;TMhelix:75-97;inside:98-130;
gene3241	Scaffold8	Paenarthrobacter_sp_F1	92	2	58.7504	36.8237	0.36038	inside:1-4;TMhelix:5-27;outside:28-60;TMhelix:61-83;inside:84-92;
gene3242	Scaffold8	Paenarthrobacter_sp_F1	188	3	65.8613	37.4203	0.73609	inside:1-6;TMhelix:7-26;outside:27-30;TMhelix:31-53;inside:54-64;TMhelix:65-87;outside:88-188;
gene3243	Scaffold8	Paenarthrobacter_sp_F1	527	14	303.062	43.2035	0.05241	outside:1-3;TMhelix:4-26;inside:27-32;TMhelix:33-55;outside:56-74;TMhelix:75-97;inside:98-109;TMhelix:110-132;outside:133-136;TMhelix:137-159;inside:160-165;TMhelix:166-188;outside:189-211;TMhelix:212-234;inside:235-240;TMhelix:241-263;outside:264-272;TMhelix:273-295;inside:296-301;TMhelix:302-324;outside:325-327;TMhelix:328-350;inside:351-369;TMhelix:370-392;outside:393-406;TMhelix:407-429;insid…
gene3244	Scaffold8	Paenarthrobacter_sp_F1	166	3	65.0016	42.3916	0.00071	outside:1-4;TMhelix:5-23;inside:24-29;TMhelix:30-52;outside:53-71;TMhelix:72-94;inside:95-166;
gene3245	Scaffold8	Paenarthrobacter_sp_F1	1006	25	533.254	32.9336	0.27414	outside:1-3;TMhelix:4-19;inside:20-25;TMhelix:26-48;outside:49-75;TMhelix:76-98;inside:99-104;TMhelix:105-124;outside:125-127;TMhelix:128-150;inside:151-161;TMhelix:162-184;outside:185-198;TMhelix:199-221;inside:222-227;TMhelix:228-250;outside:251-269;TMhelix:270-292;inside:293-298;TMhelix:299-316;outside:317-325;TMhelix:326-348;inside:349-368;TMhelix:369-391;outside:392-410;TMhelix:411-432;insid…
gene3246	Scaffold8	Paenarthrobacter_sp_F1	467	12	260.625	21.4023	0.96701	inside:1-31;TMhelix:32-54;outside:55-63;TMhelix:64-86;inside:87-98;TMhelix:99-121;outside:122-124;TMhelix:125-144;inside:145-163;TMhelix:164-186;outside:187-200;TMhelix:201-223;inside:224-263;TMhelix:264-286;outside:287-295;TMhelix:296-318;inside:319-324;TMhelix:325-347;outside:348-361;TMhelix:362-384;inside:385-404;TMhelix:405-427;outside:428-430;TMhelix:431-453;inside:454-467;
gene3248	Scaffold8	Paenarthrobacter_sp_F1	399	9	234.251	40.8807	0.06292	outside:1-3;TMhelix:4-26;inside:27-32;TMhelix:33-49;outside:50-63;TMhelix:64-86;inside:87-97;TMhelix:98-120;outside:121-163;TMhelix:164-198;inside:199-217;TMhelix:218-240;outside:241-290;TMhelix:291-313;inside:314-325;TMhelix:326-348;outside:349-353;TMhelix:354-376;inside:377-399;
gene3250	Scaffold8	Paenarthrobacter_sp_F1	638	1	19.0807	18.9459	0.86159	inside:1-6;TMhelix:7-29;outside:30-638;
gene3252	Scaffold8	Paenarthrobacter_sp_F1	506	1	22.9816	22.7673	0.99803	inside:1-19;TMhelix:20-42;outside:43-506;
gene3272	Scaffold8	Paenarthrobacter_sp_F1	253	4	112.069	25.4232	0.39536	inside:1-28;TMhelix:29-51;outside:52-107;TMhelix:108-130;inside:131-136;TMhelix:137-159;outside:160-225;TMhelix:226-248;inside:249-253;
gene3284	Scaffold8	Paenarthrobacter_sp_F1	432	12	246.959	22.2368	0.52827	inside:1-34;TMhelix:35-57;outside:58-71;TMhelix:72-94;inside:95-106;TMhelix:107-126;outside:127-129;TMhelix:130-152;inside:153-164;TMhelix:165-187;outside:188-191;TMhelix:192-214;inside:215-249;TMhelix:250-272;outside:273-286;TMhelix:287-309;inside:310-315;TMhelix:316-335;outside:336-338;TMhelix:339-358;inside:359-378;TMhelix:379-401;outside:402-405;TMhelix:406-428;inside:429-432;
gene3287	Scaffold8	Paenarthrobacter_sp_F1	217	5	110.748	32.4169	0.00238	outside:1-19;TMhelix:20-42;inside:43-48;TMhelix:49-71;outside:72-74;TMhelix:75-97;inside:98-144;TMhelix:145-167;outside:168-186;TMhelix:187-209;inside:210-217;
gene3288	Scaffold8	Paenarthrobacter_sp_F1	212	5	102.112	29.6728	0.04105	outside:1-9;TMhelix:10-32;inside:33-52;TMhelix:53-75;outside:76-80;TMhelix:81-103;inside:104-115;TMhelix:116-138;outside:139-176;TMhelix:177-199;inside:200-212;
gene3301	Scaffold8	Paenarthrobacter_sp_F1	308	10	207.418	37.6814	0.18591	outside:1-3;TMhelix:4-26;inside:27-32;TMhelix:33-50;outside:51-59;TMhelix:60-82;inside:83-94;TMhelix:95-117;outside:118-120;TMhelix:121-143;inside:144-163;TMhelix:164-186;outside:187-190;TMhelix:191-213;inside:214-225;TMhelix:226-248;outside:249-252;TMhelix:253-275;inside:276-287;TMhelix:288-307;outside:308-308;
gene3314	Scaffold8	Paenarthrobacter_sp_F1	321	5	114.794	21.3701	0.36934	inside:1-29;TMhelix:30-52;outside:53-79;TMhelix:80-102;inside:103-113;TMhelix:114-136;outside:137-226;TMhelix:227-249;inside:250-261;TMhelix:262-284;outside:285-321;
gene3317	Scaffold8	Paenarthrobacter_sp_F1	332	1	22.6138	22.3614	0.77508	inside:1-11;TMhelix:12-34;outside:35-332;
gene3319	Scaffold8	Paenarthrobacter_sp_F1	761	16	348.274	22.67	0.98257	inside:1-33;TMhelix:34-56;outside:57-78;TMhelix:79-101;inside:102-120;TMhelix:121-143;outside:144-172;TMhelix:173-191;inside:192-192;TMhelix:193-215;outside:216-229;TMhelix:230-252;inside:253-272;TMhelix:273-295;outside:296-304;TMhelix:305-327;inside:328-346;TMhelix:347-369;outside:370-409;TMhelix:410-432;inside:433-443;TMhelix:444-466;outside:467-480;TMhelix:481-503;inside:504-532;TMhelix:533-55…
gene3333	Scaffold9	Paenarthrobacter_sp_F1	370	9	200.245	22.5506	0.17276	outside:1-29;TMhelix:30-52;inside:53-88;TMhelix:89-111;outside:112-120;TMhelix:121-140;inside:141-141;TMhelix:142-164;outside:165-178;TMhelix:179-201;inside:202-231;TMhelix:232-254;outside:255-276;TMhelix:277-299;inside:300-311;TMhelix:312-331;outside:332-340;TMhelix:341-363;inside:364-370;
gene3334	Scaffold9	Paenarthrobacter_sp_F1	371	8	194.522	14.4081	0.69403	inside:1-45;TMhelix:46-68;outside:69-127;TMhelix:128-150;inside:151-154;TMhelix:155-177;outside:178-186;TMhelix:187-209;inside:210-228;TMhelix:229-251;outside:252-278;TMhelix:279-301;inside:302-313;TMhelix:314-336;outside:337-345;TMhelix:346-363;inside:364-371;
gene3340	Scaffold9	Paenarthrobacter_sp_F1	100	2	39.2859	38.5902	0.52013	inside:1-12;TMhelix:13-35;outside:36-38;TMhelix:39-61;inside:62-100;
gene3343	Scaffold9	Paenarthrobacter_sp_F1	303	2	38.8568	38.8195	0.66637	inside:1-6;TMhelix:7-29;outside:30-32;TMhelix:33-55;inside:56-303;
gene3349	Scaffold9	Paenarthrobacter_sp_F1	314	1	22.2984	22.2944	0.99516	inside:1-6;TMhelix:7-29;outside:30-314;
gene3351	Scaffold9	Paenarthrobacter_sp_F1	153	4	78.954	43.2812	0.36304	outside:1-4;TMhelix:5-27;inside:28-38;TMhelix:39-61;outside:62-64;TMhelix:65-84;inside:85-124;TMhelix:125-147;outside:148-153;
gene3355	Scaffold9	Paenarthrobacter_sp_F1	371	1	17.9859	17.8473	0.72904	inside:1-4;TMhelix:5-27;outside:28-371;
gene3364	Scaffold9	Paenarthrobacter_sp_F1	502	12	263.402	19.8068	0.95841	inside:1-38;TMhelix:39-61;outside:62-65;TMhelix:66-88;inside:89-108;TMhelix:109-131;outside:132-150;TMhelix:151-173;inside:174-177;TMhelix:178-200;outside:201-219;TMhelix:220-242;inside:243-265;TMhelix:266-288;outside:289-307;TMhelix:308-330;inside:331-356;TMhelix:357-379;outside:380-382;TMhelix:383-405;inside:406-425;TMhelix:426-448;outside:449-451;TMhelix:452-471;inside:472-502;
gene3374	Scaffold9	Paenarthrobacter_sp_F1	402	11	239.003	37.0054	0.96202	inside:1-12;TMhelix:13-32;outside:33-41;TMhelix:42-64;inside:65-76;TMhelix:77-97;outside:98-111;TMhelix:112-134;inside:135-146;TMhelix:147-164;outside:165-167;TMhelix:168-185;inside:186-205;TMhelix:206-228;outside:229-237;TMhelix:238-260;inside:261-272;TMhelix:273-295;outside:296-304;TMhelix:305-327;inside:328-339;TMhelix:340-362;outside:363-402;
gene3381	Scaffold9	Paenarthrobacter_sp_F1	235	6	130.474	27.989	0.01624	outside:1-19;TMhelix:20-42;inside:43-54;TMhelix:55-77;outside:78-86;TMhelix:87-109;inside:110-129;TMhelix:130-152;outside:153-166;TMhelix:167-189;inside:190-201;TMhelix:202-224;outside:225-235;
gene3385	Scaffold9	Paenarthrobacter_sp_F1	159	4	85.5626	25.502	0.9992	inside:1-20;TMhelix:21-43;outside:44-57;TMhelix:58-80;inside:81-91;TMhelix:92-111;outside:112-125;TMhelix:126-145;inside:146-159;
gene3386	Scaffold9	Paenarthrobacter_sp_F1	682	1	21.7687	21.7416	0.99628	inside:1-12;TMhelix:13-35;outside:36-682;
gene3389	Scaffold9	Paenarthrobacter_sp_F1	452	12	255.309	18.8266	0.90757	inside:1-42;TMhelix:43-65;outside:66-74;TMhelix:75-97;inside:98-109;TMhelix:110-132;outside:133-141;TMhelix:142-164;inside:165-176;TMhelix:177-199;outside:200-208;TMhelix:209-228;inside:229-262;TMhelix:263-285;outside:286-299;TMhelix:300-322;inside:323-328;TMhelix:329-346;outside:347-355;TMhelix:356-378;inside:379-390;TMhelix:391-413;outside:414-422;TMhelix:423-442;inside:443-452;
gene3399	Scaffold9	Paenarthrobacter_sp_F1	509	12	264.553	14.5524	0.97336	inside:1-46;TMhelix:47-69;outside:70-73;TMhelix:74-96;inside:97-116;TMhelix:117-139;outside:140-158;TMhelix:159-181;inside:182-187;TMhelix:188-210;outside:211-229;TMhelix:230-252;inside:253-268;TMhelix:269-291;outside:292-305;TMhelix:306-328;inside:329-348;TMhelix:349-366;outside:367-375;TMhelix:376-398;inside:399-418;TMhelix:419-441;outside:442-455;TMhelix:456-478;inside:479-509;
gene3401	Scaffold9	Paenarthrobacter_sp_F1	167	4	99.1949	40.8762	0.87521	inside:1-4;TMhelix:5-27;outside:28-41;TMhelix:42-64;inside:65-84;TMhelix:85-107;outside:108-139;TMhelix:140-162;inside:163-167;
gene3404	Scaffold9	Paenarthrobacter_sp_F1	375	0	15.1147	14.948	0.69871	outside:1-375;
gene3405	Scaffold9	Paenarthrobacter_sp_F1	382	1	20.9825	20.6135	0.92419	inside:1-12;TMhelix:13-35;outside:36-382;
gene3406	Scaffold9	Paenarthrobacter_sp_F1	615	1	20.4451	20.2338	0.95728	inside:1-11;TMhelix:12-34;outside:35-615;
gene3407	Scaffold9	Paenarthrobacter_sp_F1	427	1	21.9467	21.7073	0.99046	inside:1-11;TMhelix:12-34;outside:35-427;
gene3408	Scaffold9	Paenarthrobacter_sp_F1	437	1	19.7014	16.5172	0.90964	inside:1-41;TMhelix:42-64;outside:65-437;
gene3409	Scaffold9	Paenarthrobacter_sp_F1	434	12	261.863	20.9802	0.87913	inside:1-34;TMhelix:35-57;outside:58-71;TMhelix:72-94;inside:95-106;TMhelix:107-129;outside:130-132;TMhelix:133-155;inside:156-166;TMhelix:167-189;outside:190-193;TMhelix:194-213;inside:214-249;TMhelix:250-272;outside:273-286;TMhelix:287-309;inside:310-320;TMhelix:321-343;outside:344-347;TMhelix:348-370;inside:371-381;TMhelix:382-404;outside:405-408;TMhelix:409-428;inside:429-434;
gene3411	Scaffold9	Paenarthrobacter_sp_F1	550	14	302.045	26.1322	0.97692	inside:1-19;TMhelix:20-42;outside:43-56;TMhelix:57-79;inside:80-85;TMhelix:86-108;outside:109-111;TMhelix:112-134;inside:135-146;TMhelix:147-169;outside:170-178;TMhelix:179-201;inside:202-213;TMhelix:214-231;outside:232-240;TMhelix:241-260;inside:261-280;TMhelix:281-303;outside:304-317;TMhelix:318-340;inside:341-346;TMhelix:347-369;outside:370-373;TMhelix:374-396;inside:397-415;TMhelix:416-438;ou…
gene3412	Scaffold9	Paenarthrobacter_sp_F1	489	12	263.976	29.2196	0.97716	inside:1-15;TMhelix:16-38;outside:39-52;TMhelix:53-75;inside:76-87;TMhelix:88-105;outside:106-108;TMhelix:109-131;inside:132-142;TMhelix:143-165;outside:166-179;TMhelix:180-202;inside:203-265;TMhelix:266-288;outside:289-302;TMhelix:303-325;inside:326-331;TMhelix:332-354;outside:355-373;TMhelix:374-396;inside:397-407;TMhelix:408-430;outside:431-434;TMhelix:435-454;inside:455-489;
gene3413	Scaffold9	Paenarthrobacter_sp_F1	412	12	256.743	22.3982	0.99853	inside:1-32;TMhelix:33-55;outside:56-69;TMhelix:70-92;inside:93-98;TMhelix:99-118;outside:119-127;TMhelix:128-150;inside:151-156;TMhelix:157-179;outside:180-182;TMhelix:183-205;inside:206-236;TMhelix:237-254;outside:255-257;TMhelix:258-280;inside:281-286;TMhelix:287-309;outside:310-313;TMhelix:314-336;inside:337-355;TMhelix:356-373;outside:374-382;TMhelix:383-405;inside:406-412;
gene3420	Scaffold9	Paenarthrobacter_sp_F1	253	6	131.695	25.3815	0.77679	inside:1-26;TMhelix:27-49;outside:50-58;TMhelix:59-81;inside:82-101;TMhelix:102-124;outside:125-138;TMhelix:139-161;inside:162-172;TMhelix:173-190;outside:191-225;TMhelix:226-248;inside:249-253;
gene3421	Scaffold9	Paenarthrobacter_sp_F1	486	12	254.047	22.2117	0.74731	inside:1-31;TMhelix:32-54;outside:55-58;TMhelix:59-81;inside:82-101;TMhelix:102-124;outside:125-133;TMhelix:134-153;inside:154-165;TMhelix:166-188;outside:189-211;TMhelix:212-234;inside:235-254;TMhelix:255-274;outside:275-283;TMhelix:284-306;inside:307-347;TMhelix:348-365;outside:366-374;TMhelix:375-397;inside:398-416;TMhelix:417-436;outside:437-439;TMhelix:440-462;inside:463-486;
gene3423	Scaffold9	Paenarthrobacter_sp_F1	349	9	188.651	22.1508	0.58354	inside:1-37;TMhelix:38-60;outside:61-74;TMhelix:75-97;inside:98-109;TMhelix:110-132;outside:133-136;TMhelix:137-156;inside:157-162;TMhelix:163-180;outside:181-209;TMhelix:210-227;inside:228-257;TMhelix:258-280;outside:281-294;TMhelix:295-317;inside:318-321;TMhelix:322-344;outside:345-349;
gene3424	Scaffold9	Paenarthrobacter_sp_F1	330	9	191.926	22.6246	0.97891	inside:1-12;TMhelix:13-35;outside:36-60;TMhelix:61-83;inside:84-89;TMhelix:90-112;outside:113-116;TMhelix:117-139;inside:140-147;TMhelix:148-170;outside:171-193;TMhelix:194-211;inside:212-240;TMhelix:241-263;outside:264-277;TMhelix:278-297;inside:298-301;TMhelix:302-324;outside:325-330;
gene3425	Scaffold9	Paenarthrobacter_sp_F1	316	1	17.4903	17.3276	0.77521	inside:1-6;TMhelix:7-29;outside:30-316;
gene3427	Scaffold9	Paenarthrobacter_sp_F1	679	9	191.593	23.0525	0.99959	inside:1-19;TMhelix:20-42;outside:43-70;TMhelix:71-93;inside:94-99;TMhelix:100-122;outside:123-154;TMhelix:155-174;inside:175-186;TMhelix:187-209;outside:210-231;TMhelix:232-254;inside:255-260;TMhelix:261-280;outside:281-289;TMhelix:290-312;inside:313-331;TMhelix:332-354;outside:355-679;
gene3437	Scaffold9	Paenarthrobacter_sp_F1	71	0	14.6253	14.6253	0.35084	outside:1-71;
gene3439	Scaffold9	Paenarthrobacter_sp_F1	306	10	215.137	42.9175	0.03665	outside:1-4;TMhelix:5-27;inside:28-39;TMhelix:40-62;outside:63-65;TMhelix:66-88;inside:89-94;TMhelix:95-117;outside:118-126;TMhelix:127-149;inside:150-160;TMhelix:161-183;outside:184-192;TMhelix:193-215;inside:216-221;TMhelix:222-244;outside:245-253;TMhelix:254-273;inside:274-285;TMhelix:286-305;outside:306-306;
gene3444	Scaffold9	Paenarthrobacter_sp_F1	239	1	19.1049	19.1041	0.73805	inside:1-11;TMhelix:12-34;outside:35-239;
gene3446	Scaffold9	Paenarthrobacter_sp_F1	575	0	13.4764	13.4598	0.63354	outside:1-575;
gene3448	Scaffold9	Paenarthrobacter_sp_F1	322	6	132.248	21.4231	0.99871	inside:1-39;TMhelix:40-62;outside:63-100;TMhelix:101-123;inside:124-135;TMhelix:136-154;outside:155-163;TMhelix:164-186;inside:187-240;TMhelix:241-263;outside:264-272;TMhelix:273-290;inside:291-322;
gene3449	Scaffold9	Paenarthrobacter_sp_F1	327	6	136.01	20.9583	0.99315	inside:1-8;TMhelix:9-31;outside:32-103;TMhelix:104-126;inside:127-138;TMhelix:139-161;outside:162-189;TMhelix:190-212;inside:213-246;TMhelix:247-269;outside:270-297;TMhelix:298-320;inside:321-327;
gene3453	Scaffold9	Paenarthrobacter_sp_F1	179	4	90.0498	22.9869	0.9992	inside:1-19;TMhelix:20-42;outside:43-66;TMhelix:67-89;inside:90-113;TMhelix:114-136;outside:137-145;TMhelix:146-168;inside:169-179;
gene3459	Scaffold9	Paenarthrobacter_sp_F1	467	12	257.263	28.7414	0.99408	inside:1-20;TMhelix:21-43;outside:44-57;TMhelix:58-80;inside:81-99;TMhelix:100-122;outside:123-131;TMhelix:132-154;inside:155-160;TMhelix:161-180;outside:181-194;TMhelix:195-217;inside:218-237;TMhelix:238-260;outside:261-287;TMhelix:288-310;inside:311-336;TMhelix:337-356;outside:357-360;TMhelix:361-383;inside:384-391;TMhelix:392-411;outside:412-414;TMhelix:415-434;inside:435-467;
gene3461	Scaffold9	Paenarthrobacter_sp_F1	237	6	130.609	10.7846	0.9848	inside:1-49;TMhelix:50-72;outside:73-76;TMhelix:77-99;inside:100-118;TMhelix:119-138;outside:139-142;TMhelix:143-165;inside:166-177;TMhelix:178-200;outside:201-209;TMhelix:210-232;inside:233-237;
gene3466	Scaffold9	Paenarthrobacter_sp_F1	142	4	86.8679	32.6638	0.97175	inside:1-4;TMhelix:5-22;outside:23-49;TMhelix:50-72;inside:73-78;TMhelix:79-101;outside:102-115;TMhelix:116-138;inside:139-142;
gene3474	Scaffold9	Paenarthrobacter_sp_F1	446	12	265.528	23.6703	0.99529	inside:1-22;TMhelix:23-45;outside:46-59;TMhelix:60-82;inside:83-94;TMhelix:95-113;outside:114-116;TMhelix:117-139;inside:140-159;TMhelix:160-182;outside:183-196;TMhelix:197-219;inside:220-255;TMhelix:256-278;outside:279-287;TMhelix:288-310;inside:311-322;TMhelix:323-345;outside:346-350;TMhelix:351-373;inside:374-385;TMhelix:386-408;outside:409-412;TMhelix:413-435;inside:436-446;
gene3495	Scaffold9	Paenarthrobacter_sp_F1	89	3	63.6642	42.3731	0.10739	outside:1-3;TMhelix:4-22;inside:23-28;TMhelix:29-51;outside:52-60;TMhelix:61-83;inside:84-89;
gene3499	Scaffold9	Paenarthrobacter_sp_F1	266	6	135.753	22.5895	0.99987	inside:1-22;TMhelix:23-45;outside:46-66;TMhelix:67-89;inside:90-101;TMhelix:102-124;outside:125-143;TMhelix:144-166;inside:167-191;TMhelix:192-214;outside:215-236;TMhelix:237-259;inside:260-266;
gene3503	Scaffold9	Paenarthrobacter_sp_F1	63	1	24.8545	24.8545	0.64291	outside:1-9;TMhelix:10-32;inside:33-63;
gene3505	Scaffold9	Paenarthrobacter_sp_F1	193	2	44.9672	22.3963	1	inside:1-20;TMhelix:21-43;outside:44-71;TMhelix:72-94;inside:95-193;
gene3506	Scaffold9	Paenarthrobacter_sp_F1	213	2	45.269	22.6531	0.99986	inside:1-11;TMhelix:12-34;outside:35-66;TMhelix:67-89;inside:90-213;
gene3513	Scaffold9	Paenarthrobacter_sp_F1	313	6	135.211	23.8637	0.99621	inside:1-34;TMhelix:35-57;outside:58-93;TMhelix:94-116;inside:117-128;TMhelix:129-151;outside:152-174;TMhelix:175-197;inside:198-226;TMhelix:227-249;outside:250-281;TMhelix:282-304;inside:305-313;
gene3514	Scaffold9	Paenarthrobacter_sp_F1	303	6	136.841	23.4386	0.94119	inside:1-32;TMhelix:33-55;outside:56-99;TMhelix:100-119;inside:120-131;TMhelix:132-154;outside:155-163;TMhelix:164-186;inside:187-206;TMhelix:207-229;outside:230-266;TMhelix:267-289;inside:290-303;
gene3517	Scaffold9	Paenarthrobacter_sp_F1	309	6	137.803	33.8316	0.57408	outside:1-19;TMhelix:20-39;inside:40-45;TMhelix:46-65;outside:66-84;TMhelix:85-107;inside:108-119;TMhelix:120-142;outside:143-156;TMhelix:157-179;inside:180-187;TMhelix:188-210;outside:211-309;
gene3518	Scaffold9	Paenarthrobacter_sp_F1	365	10	219.934	22.8539	0.9995	inside:1-27;TMhelix:28-50;outside:51-59;TMhelix:60-82;inside:83-102;TMhelix:103-125;outside:126-139;TMhelix:140-162;inside:163-168;TMhelix:169-188;outside:189-207;TMhelix:208-230;inside:231-250;TMhelix:251-273;outside:274-277;TMhelix:278-300;inside:301-306;TMhelix:307-329;outside:330-332;TMhelix:333-355;inside:356-365;
gene3520	Scaffold9	Paenarthrobacter_sp_F1	471	12	262.234	22.6134	0.99836	inside:1-28;TMhelix:29-51;outside:52-60;TMhelix:61-83;inside:84-95;TMhelix:96-118;outside:119-127;TMhelix:128-150;inside:151-168;TMhelix:169-191;outside:192-194;TMhelix:195-217;inside:218-237;TMhelix:238-260;outside:261-279;TMhelix:280-302;inside:303-308;TMhelix:309-328;outside:329-331;TMhelix:332-349;inside:350-368;TMhelix:369-391;outside:392-419;TMhelix:420-442;inside:443-471;
gene3522	Scaffold9	Paenarthrobacter_sp_F1	496	1	22.3648	22.3229	0.9928	inside:1-6;TMhelix:7-29;outside:30-496;
gene3525	Scaffold9	Paenarthrobacter_sp_F1	481	12	266.202	20.6449	0.90966	inside:1-36;TMhelix:37-59;outside:60-63;TMhelix:64-86;inside:87-106;TMhelix:107-129;outside:130-148;TMhelix:149-171;inside:172-175;TMhelix:176-198;outside:199-207;TMhelix:208-227;inside:228-247;TMhelix:248-270;outside:271-289;TMhelix:290-312;inside:313-331;TMhelix:332-351;outside:352-360;TMhelix:361-383;inside:384-409;TMhelix:410-432;outside:433-446;TMhelix:447-466;inside:467-481;
gene3529	Scaffold9	Paenarthrobacter_sp_F1	179	2	42.7244	26.5097	0.90545	inside:1-30;TMhelix:31-48;outside:49-52;TMhelix:53-75;inside:76-179;
gene3533	Scaffold9	Paenarthrobacter_sp_F1	516	13	289.584	27.2979	0.0049	outside:1-25;TMhelix:26-48;inside:49-54;TMhelix:55-77;outside:78-91;TMhelix:92-114;inside:115-120;TMhelix:121-143;outside:144-147;TMhelix:148-165;inside:166-176;TMhelix:177-199;outside:200-223;TMhelix:224-246;inside:247-266;TMhelix:267-289;outside:290-308;TMhelix:309-331;inside:332-363;TMhelix:364-386;outside:387-389;TMhelix:390-412;inside:413-423;TMhelix:424-446;outside:447-455;TMhelix:456-478;i…
gene3535	Scaffold9	Paenarthrobacter_sp_F1	76	2	43.3547	43.3547	0.99907	inside:1-4;TMhelix:5-27;outside:28-30;TMhelix:31-53;inside:54-76;
gene3538	Scaffold9	Paenarthrobacter_sp_F1	308	10	201.975	40.1834	0.97228	inside:1-11;TMhelix:12-34;outside:35-38;TMhelix:39-56;inside:57-68;TMhelix:69-88;outside:89-92;TMhelix:93-112;inside:113-118;TMhelix:119-137;outside:138-140;TMhelix:141-163;inside:164-169;TMhelix:170-192;outside:193-201;TMhelix:202-224;inside:225-230;TMhelix:231-253;outside:254-257;TMhelix:258-275;inside:276-308;
gene3546	Scaffold9	Paenarthrobacter_sp_F1	463	14	303.552	39.557	0.99995	inside:1-6;TMhelix:7-29;outside:30-43;TMhelix:44-62;inside:63-73;TMhelix:74-93;outside:94-102;TMhelix:103-125;inside:126-133;TMhelix:134-156;outside:157-160;TMhelix:161-183;inside:184-195;TMhelix:196-214;outside:215-223;TMhelix:224-243;inside:244-263;TMhelix:264-286;outside:287-295;TMhelix:296-315;inside:316-327;TMhelix:328-347;outside:348-356;TMhelix:357-379;inside:380-399;TMhelix:400-422;outsid…
gene3551	Scaffold10	Paenarthrobacter_sp_F1	232	6	134.585	31.1719	0.99502	inside:1-19;TMhelix:20-42;outside:43-51;TMhelix:52-74;inside:75-101;TMhelix:102-124;outside:125-138;TMhelix:139-161;inside:162-180;TMhelix:181-203;outside:204-206;TMhelix:207-229;inside:230-232;
gene3552	Scaffold10	Paenarthrobacter_sp_F1	313	6	131.137	13.9216	0.9997	inside:1-47;TMhelix:48-70;outside:71-112;TMhelix:113-135;inside:136-143;TMhelix:144-161;outside:162-170;TMhelix:171-193;inside:194-218;TMhelix:219-241;outside:242-274;TMhelix:275-297;inside:298-313;
gene3553	Scaffold10	Paenarthrobacter_sp_F1	308	6	135.411	24.7153	0.99985	inside:1-31;TMhelix:32-54;outside:55-88;TMhelix:89-111;inside:112-117;TMhelix:118-140;outside:141-171;TMhelix:172-194;inside:195-230;TMhelix:231-253;outside:254-277;TMhelix:278-300;inside:301-308;
gene3554	Scaffold10	Paenarthrobacter_sp_F1	426	1	21.5973	21.5744	0.94607	inside:1-6;TMhelix:7-29;outside:30-426;
gene3561	Scaffold10	Paenarthrobacter_sp_F1	921	1	19.2307	19.2254	0.9359	inside:1-11;TMhelix:12-31;outside:32-921;
gene3563	Scaffold10	Paenarthrobacter_sp_F1	390	11	242.353	36.4975	0.96223	inside:1-12;TMhelix:13-30;outside:31-44;TMhelix:45-67;inside:68-73;TMhelix:74-96;outside:97-99;TMhelix:100-122;inside:123-133;TMhelix:134-156;outside:157-165;TMhelix:166-188;inside:189-212;TMhelix:213-235;outside:236-244;TMhelix:245-267;inside:268-278;TMhelix:279-298;outside:299-302;TMhelix:303-325;inside:326-354;TMhelix:355-377;outside:378-390;
gene3566	Scaffold10	Paenarthrobacter_sp_F1	67	2	42.1082	41.6339	0.98639	inside:1-12;TMhelix:13-32;outside:33-41;TMhelix:42-59;inside:60-67;
gene3571	Scaffold10	Paenarthrobacter_sp_F1	129	3	73.972	26.4929	0.98417	inside:1-19;TMhelix:20-51;outside:52-65;TMhelix:66-88;inside:89-100;TMhelix:101-123;outside:124-129;
gene3574	Scaffold10	Paenarthrobacter_sp_F1	430	11	238.092	19.6317	0.22007	outside:1-31;TMhelix:32-51;inside:52-57;TMhelix:58-80;outside:81-94;TMhelix:95-117;inside:118-158;TMhelix:159-181;outside:182-190;TMhelix:191-210;inside:211-247;TMhelix:248-270;outside:271-279;TMhelix:280-302;inside:303-308;TMhelix:309-328;outside:329-342;TMhelix:343-362;inside:363-368;TMhelix:369-391;outside:392-400;TMhelix:401-420;inside:421-430;
gene3580	Scaffold10	Paenarthrobacter_sp_F1	464	14	301.671	32.9533	0.66217	inside:1-19;TMhelix:20-42;outside:43-51;TMhelix:52-74;inside:75-80;TMhelix:81-103;outside:104-106;TMhelix:107-129;inside:130-141;TMhelix:142-164;outside:165-168;TMhelix:169-191;inside:192-203;TMhelix:204-226;outside:227-230;TMhelix:231-253;inside:254-265;TMhelix:266-288;outside:289-293;TMhelix:294-316;inside:317-327;TMhelix:328-350;outside:351-353;TMhelix:354-376;inside:377-396;TMhelix:397-419;ou…
gene3584	Scaffold10	Paenarthrobacter_sp_F1	124	4	82.0724	42.6168	0.9994	inside:1-11;TMhelix:12-34;outside:35-38;TMhelix:39-61;inside:62-65;TMhelix:66-88;outside:89-97;TMhelix:98-115;inside:116-124;
gene3585	Scaffold10	Paenarthrobacter_sp_F1	104	4	70.8281	39.7204	0.38426	outside:1-3;TMhelix:4-21;inside:22-32;TMhelix:33-50;outside:51-54;TMhelix:55-77;inside:78-83;TMhelix:84-103;outside:104-104;
gene3589	Scaffold10	Paenarthrobacter_sp_F1	133	4	80.4187	36.8897	0.88522	inside:1-4;TMhelix:5-27;outside:28-30;TMhelix:31-53;inside:54-64;TMhelix:65-84;outside:85-87;TMhelix:88-110;inside:111-133;
gene3595	Scaffold10	Paenarthrobacter_sp_F1	268	1	22.9347	22.7535	0.89229	inside:1-11;TMhelix:12-34;outside:35-268;
gene3596	Scaffold10	Paenarthrobacter_sp_F1	270	6	132.602	23.2489	0.99629	inside:1-12;TMhelix:13-35;outside:36-59;TMhelix:60-82;inside:83-94;TMhelix:95-117;outside:118-136;TMhelix:137-159;inside:160-179;TMhelix:180-202;outside:203-238;TMhelix:239-261;inside:262-270;
gene3606	Scaffold10	Paenarthrobacter_sp_F1	110	2	45.5356	26.8148	0.99474	inside:1-19;TMhelix:20-42;outside:43-56;TMhelix:57-79;inside:80-110;
gene3609	Scaffold10	Paenarthrobacter_sp_F1	268	6	132.564	20.661	0.99824	inside:1-37;TMhelix:38-60;outside:61-103;TMhelix:104-126;inside:127-134;TMhelix:135-157;outside:158-176;TMhelix:177-199;inside:200-205;TMhelix:206-224;outside:225-233;TMhelix:234-256;inside:257-268;
gene3611	Scaffold10	Paenarthrobacter_sp_F1	415	12	255.83	33.6771	0.98893	inside:1-11;TMhelix:12-34;outside:35-48;TMhelix:49-71;inside:72-82;TMhelix:83-105;outside:106-108;TMhelix:109-131;inside:132-137;TMhelix:138-160;outside:161-164;TMhelix:165-187;inside:188-222;TMhelix:223-245;outside:246-254;TMhelix:255-274;inside:275-286;TMhelix:287-309;outside:310-313;TMhelix:314-336;inside:337-342;TMhelix:343-365;outside:366-368;TMhelix:369-391;inside:392-415;
gene3620	Scaffold10	Paenarthrobacter_sp_F1	662	7	140.236	43.7634	0.8742	inside:1-4;TMhelix:5-27;outside:28-32;TMhelix:33-55;inside:56-476;TMhelix:477-499;outside:500-508;TMhelix:509-531;inside:532-537;TMhelix:538-560;outside:561-579;TMhelix:580-602;inside:603-614;TMhelix:615-637;outside:638-662;
gene3627	Scaffold10	Paenarthrobacter_sp_F1	292	0	13.7521	12.9007	0.30402	outside:1-292;
gene3630	Scaffold10	Paenarthrobacter_sp_F1	179	0	13.3787	13.3781	0.66921	outside:1-179;
gene3632	Scaffold10	Paenarthrobacter_sp_F1	154	2	57.7501	19.9991	0.63623	outside:1-49;TMhelix:50-72;inside:73-119;TMhelix:120-142;outside:143-154;
gene3636	Scaffold10	Paenarthrobacter_sp_F1	437	1	21.0802	21.0594	0.93413	inside:1-19;TMhelix:20-42;outside:43-437;
gene3637	Scaffold10	Paenarthrobacter_sp_F1	313	6	133.049	22.0756	0.98713	inside:1-30;TMhelix:31-53;outside:54-89;TMhelix:90-112;inside:113-118;TMhelix:119-141;outside:142-174;TMhelix:175-197;inside:198-217;TMhelix:218-240;outside:241-280;TMhelix:281-303;inside:304-313;
gene3638	Scaffold10	Paenarthrobacter_sp_F1	300	6	134.442	22.4912	0.9999	inside:1-30;TMhelix:31-53;outside:54-94;TMhelix:95-117;inside:118-128;TMhelix:129-151;outside:152-160;TMhelix:161-183;inside:184-203;TMhelix:204-226;outside:227-262;TMhelix:263-285;inside:286-300;
gene3643	Scaffold10	Paenarthrobacter_sp_F1	137	4	77.7687	28.804	0.99987	inside:1-12;TMhelix:13-35;outside:36-54;TMhelix:55-77;inside:78-83;TMhelix:84-103;outside:104-106;TMhelix:107-126;inside:127-137;
gene3645	Scaffold10	Paenarthrobacter_sp_F1	126	3	78.0147	41.4625	0.95922	inside:1-4;TMhelix:5-23;outside:24-37;TMhelix:38-60;inside:61-66;TMhelix:67-89;outside:90-126;
gene3648	Scaffold10	Paenarthrobacter_sp_F1	127	4	86.6846	33.1122	0.1002	outside:1-5;TMhelix:6-28;inside:29-48;TMhelix:49-71;outside:72-80;TMhelix:81-100;inside:101-104;TMhelix:105-126;outside:127-127;
gene3652	Scaffold10	Paenarthrobacter_sp_F1	440	12	262.083	21.3537	0.92962	inside:1-25;TMhelix:26-48;outside:49-60;TMhelix:61-83;inside:84-94;TMhelix:95-117;outside:118-126;TMhelix:127-149;inside:150-160;TMhelix:161-183;outside:184-192;TMhelix:193-215;inside:216-247;TMhelix:248-270;outside:271-284;TMhelix:285-302;inside:303-314;TMhelix:315-337;outside:338-340;TMhelix:341-363;inside:364-375;TMhelix:376-398;outside:399-407;TMhelix:408-426;inside:427-440;
gene3653	Scaffold10	Paenarthrobacter_sp_F1	58	2	32.5429	32.5429	0.65026	inside:1-4;TMhelix:5-22;outside:23-25;TMhelix:26-45;inside:46-58;
gene3654	Scaffold10	Paenarthrobacter_sp_F1	150	4	82.4121	42.3054	0.99976	inside:1-11;TMhelix:12-31;outside:32-34;TMhelix:35-57;inside:58-63;TMhelix:64-86;outside:87-90;TMhelix:91-110;inside:111-150;
gene3656	Scaffold10	Paenarthrobacter_sp_F1	67	2	41.2355	41.235	0.91191	inside:1-11;TMhelix:12-31;outside:32-35;TMhelix:36-58;inside:59-67;
gene3658	Scaffold10	Paenarthrobacter_sp_F1	611	0	11.7587	10.452	0.52107	outside:1-611;
gene3659	Scaffold10	Paenarthrobacter_sp_F1	62	2	41.8615	41.8608	0.99224	inside:1-8;TMhelix:9-31;outside:32-34;TMhelix:35-54;inside:55-62;
gene3661	Scaffold10	Paenarthrobacter_sp_F1	315	8	176.012	20.7498	0.99889	inside:1-23;TMhelix:24-46;outside:47-75;TMhelix:76-98;inside:99-104;TMhelix:105-127;outside:128-141;TMhelix:142-164;inside:165-168;TMhelix:169-191;outside:192-205;TMhelix:206-225;inside:226-231;TMhelix:232-254;outside:255-283;TMhelix:284-306;inside:307-315;
gene3666	Scaffold10	Paenarthrobacter_sp_F1	154	2	36.4579	36.3123	0.98792	inside:1-16;TMhelix:17-34;outside:35-37;TMhelix:38-57;inside:58-154;
gene3668	Scaffold10	Paenarthrobacter_sp_F1	73	2	38.8631	38.8631	0.99303	inside:1-6;TMhelix:7-24;outside:25-28;TMhelix:29-51;inside:52-73;
gene3670	Scaffold10	Paenarthrobacter_sp_F1	53	2	39.658	39.658	0.66829	inside:1-4;TMhelix:5-22;outside:23-26;TMhelix:27-46;inside:47-53;
gene3678	Scaffold10	Paenarthrobacter_sp_F1	577	6	134.632	24.9195	0.71886	inside:1-19;TMhelix:20-42;outside:43-56;TMhelix:57-79;inside:80-127;TMhelix:128-150;outside:151-154;TMhelix:155-177;inside:178-236;TMhelix:237-259;outside:260-273;TMhelix:274-296;inside:297-577;
gene3684	Scaffold10	Paenarthrobacter_sp_F1	145	4	89.6351	39.5148	0.99449	inside:1-12;TMhelix:13-35;outside:36-44;TMhelix:45-67;inside:68-90;TMhelix:91-113;outside:114-116;TMhelix:117-139;inside:140-145;
gene3689	Scaffold10	Paenarthrobacter_sp_F1	58	1	31.3115	31.3115	0.49031	outside:1-29;TMhelix:30-47;inside:48-58;
gene3698	Scaffold10	Paenarthrobacter_sp_F1	294	1	17.6014	16.6714	0.6752	inside:1-4;TMhelix:5-27;outside:28-294;
gene3700	Scaffold10	Paenarthrobacter_sp_F1	219	5	120.729	27.822	0.06118	outside:1-19;TMhelix:20-42;inside:43-54;TMhelix:55-77;outside:78-81;TMhelix:82-104;inside:105-134;TMhelix:135-157;outside:158-189;TMhelix:190-212;inside:213-219;
gene3702	Scaffold10	Paenarthrobacter_sp_F1	511	14	305.528	35.3519	0.9994	inside:1-11;TMhelix:12-34;outside:35-48;TMhelix:49-66;inside:67-77;TMhelix:78-97;outside:98-101;TMhelix:102-124;inside:125-135;TMhelix:136-158;outside:159-167;TMhelix:168-190;inside:191-202;TMhelix:203-225;outside:226-229;TMhelix:230-252;inside:253-272;TMhelix:273-295;outside:296-299;TMhelix:300-322;inside:323-334;TMhelix:335-357;outside:358-360;TMhelix:361-383;inside:384-410;TMhelix:411-430;outs…
gene3705	Scaffold10	Paenarthrobacter_sp_F1	677	1	19.2656	19.2394	0.86745	inside:1-19;TMhelix:20-42;outside:43-677;
gene3709	Scaffold10	Paenarthrobacter_sp_F1	464	12	255.636	30.2042	0.97713	inside:1-18;TMhelix:19-41;outside:42-50;TMhelix:51-73;inside:74-84;TMhelix:85-104;outside:105-113;TMhelix:114-136;inside:137-140;TMhelix:141-163;outside:164-172;TMhelix:173-190;inside:191-264;TMhelix:265-287;outside:288-301;TMhelix:302-321;inside:322-327;TMhelix:328-347;outside:348-351;TMhelix:352-374;inside:375-386;TMhelix:387-409;outside:410-418;TMhelix:419-441;inside:442-464;
gene3719	Scaffold10	Paenarthrobacter_sp_F1	766	10	230.653	20.8283	0.0305	outside:1-34;TMhelix:35-57;inside:58-63;TMhelix:64-86;outside:87-105;TMhelix:106-128;inside:129-132;TMhelix:133-155;outside:156-186;TMhelix:187-209;inside:210-215;TMhelix:216-238;outside:239-257;TMhelix:258-280;inside:281-299;TMhelix:300-322;outside:323-336;TMhelix:337-368;inside:369-387;TMhelix:388-410;outside:411-766;
gene3720	Scaffold10	Paenarthrobacter_sp_F1	84	2	45.6423	35.7868	0.99991	inside:1-6;TMhelix:7-29;outside:30-48;TMhelix:49-71;inside:72-84;
gene3723	Scaffold10	Paenarthrobacter_sp_F1	438	11	239.157	43.3978	0.00947	outside:1-9;TMhelix:10-29;inside:30-35;TMhelix:36-58;outside:59-89;TMhelix:90-112;inside:113-118;TMhelix:119-141;outside:142-160;TMhelix:161-183;inside:184-195;TMhelix:196-214;outside:215-228;TMhelix:229-248;inside:249-254;TMhelix:255-274;outside:275-278;TMhelix:279-301;inside:302-312;TMhelix:313-335;outside:336-349;TMhelix:350-372;inside:373-438;
gene3724	Scaffold10	Paenarthrobacter_sp_F1	413	12	261.562	21.7588	0.98804	inside:1-29;TMhelix:30-52;outside:53-66;TMhelix:67-89;inside:90-95;TMhelix:96-118;outside:119-121;TMhelix:122-144;inside:145-156;TMhelix:157-179;outside:180-183;TMhelix:184-206;inside:207-226;TMhelix:227-249;outside:250-263;TMhelix:264-281;inside:282-292;TMhelix:293-315;outside:316-319;TMhelix:320-342;inside:343-348;TMhelix:349-371;outside:372-375;TMhelix:376-398;inside:399-413;
gene3726	Scaffold10	Paenarthrobacter_sp_F1	731	1	25.0862	23.4111	0.98692	inside:1-19;TMhelix:20-42;outside:43-731;
gene3729	Scaffold10	Paenarthrobacter_sp_F1	479	10	250.592	15.6008	0.92092	inside:1-103;TMhelix:104-123;outside:124-132;TMhelix:133-155;inside:156-161;TMhelix:162-184;outside:185-193;TMhelix:194-211;inside:212-279;TMhelix:280-302;outside:303-316;TMhelix:317-339;inside:340-345;TMhelix:346-365;outside:366-369;TMhelix:370-392;inside:393-403;TMhelix:404-426;outside:427-430;TMhelix:431-453;inside:454-479;
gene3730	Scaffold10	Paenarthrobacter_sp_F1	524	0	14.0284	13.821	0.62271	outside:1-524;
gene3732	Scaffold10	Paenarthrobacter_sp_F1	227	4	83.0943	45.0779	0.03902	outside:1-4;TMhelix:5-24;inside:25-30;TMhelix:31-48;outside:49-51;TMhelix:52-69;inside:70-80;TMhelix:81-103;outside:104-227;
gene3744	Scaffold10	Paenarthrobacter_sp_F1	332	6	135.626	11.2365	0.99959	inside:1-49;TMhelix:50-72;outside:73-106;TMhelix:107-129;inside:130-141;TMhelix:142-161;outside:162-187;TMhelix:188-210;inside:211-235;TMhelix:236-258;outside:259-298;TMhelix:299-321;inside:322-332;
gene3745	Scaffold10	Paenarthrobacter_sp_F1	301	6	134.931	22.5649	0.90623	inside:1-32;TMhelix:33-55;outside:56-95;TMhelix:96-118;inside:119-129;TMhelix:130-152;outside:153-161;TMhelix:162-184;inside:185-204;TMhelix:205-227;outside:228-265;TMhelix:266-288;inside:289-301;
gene3747	Scaffold10	Paenarthrobacter_sp_F1	101	2	44.3009	21.8644	0.98396	inside:1-18;TMhelix:19-41;outside:42-72;TMhelix:73-95;inside:96-101;
gene3753	Scaffold10	Paenarthrobacter_sp_F1	502	12	251.075	21.2402	0.58788	inside:1-33;TMhelix:34-56;outside:57-65;TMhelix:66-88;inside:89-94;TMhelix:95-117;outside:118-120;TMhelix:121-143;inside:144-149;TMhelix:150-172;outside:173-181;TMhelix:182-204;inside:205-210;TMhelix:211-233;outside:234-247;TMhelix:248-270;inside:271-333;TMhelix:334-353;outside:354-357;TMhelix:358-380;inside:381-392;TMhelix:393-410;outside:411-419;TMhelix:420-442;inside:443-502;
gene3757	Scaffold10	Paenarthrobacter_sp_F1	224	3	62.4559	46.2747	0.35614	outside:1-3;TMhelix:4-26;inside:27-32;TMhelix:33-55;outside:56-64;TMhelix:65-87;inside:88-224;
gene3778	Scaffold11	Paenarthrobacter_sp_F1	288	6	138.305	23.3972	0.99994	inside:1-6;TMhelix:7-29;outside:30-67;TMhelix:68-90;inside:91-96;TMhelix:97-119;outside:120-145;TMhelix:146-168;inside:169-203;TMhelix:204-226;outside:227-260;TMhelix:261-283;inside:284-288;
gene3779	Scaffold11	Paenarthrobacter_sp_F1	294	6	133.958	22.7467	0.9989	inside:1-30;TMhelix:31-53;outside:54-90;TMhelix:91-113;inside:114-119;TMhelix:120-142;outside:143-154;TMhelix:155-177;inside:178-197;TMhelix:198-220;outside:221-257;TMhelix:258-280;inside:281-294;
gene3781	Scaffold11	Paenarthrobacter_sp_F1	453	12	244.695	19.3931	0.83829	inside:1-37;TMhelix:38-60;outside:61-74;TMhelix:75-97;inside:98-103;TMhelix:104-126;outside:127-135;TMhelix:136-158;inside:159-164;TMhelix:165-187;outside:188-191;TMhelix:192-214;inside:215-271;TMhelix:272-294;outside:295-303;TMhelix:304-326;inside:327-338;TMhelix:339-356;outside:357-365;TMhelix:366-388;inside:389-400;TMhelix:401-423;outside:424-426;TMhelix:427-446;inside:447-453;
gene3788	Scaffold11	Paenarthrobacter_sp_F1	269	8	167.889	36.8629	0.99994	inside:1-12;TMhelix:13-35;outside:36-44;TMhelix:45-67;inside:68-87;TMhelix:88-110;outside:111-113;TMhelix:114-136;inside:137-148;TMhelix:149-171;outside:172-175;TMhelix:176-195;inside:196-201;TMhelix:202-219;outside:220-233;TMhelix:234-256;inside:257-269;
gene3789	Scaffold11	Paenarthrobacter_sp_F1	288	8	172.083	27.3768	0.97743	inside:1-20;TMhelix:21-43;outside:44-57;TMhelix:58-77;inside:78-96;TMhelix:97-116;outside:117-119;TMhelix:120-138;inside:139-150;TMhelix:151-173;outside:174-182;TMhelix:183-205;inside:206-211;TMhelix:212-234;outside:235-243;TMhelix:244-266;inside:267-288;
gene3795	Scaffold11	Paenarthrobacter_sp_F1	196	2	39.2976	14.4562	0.90559	inside:1-42;TMhelix:43-65;outside:66-69;TMhelix:70-92;inside:93-196;
gene3799	Scaffold11	Paenarthrobacter_sp_F1	1129	0	14.1944	14.19	0.65022	outside:1-1129;
gene3803	Scaffold11	Paenarthrobacter_sp_F1	563	2	58.4721	22.006	0.86171	inside:1-12;TMhelix:13-35;outside:36-65;TMhelix:66-88;inside:89-563;
gene3805	Scaffold11	Paenarthrobacter_sp_F1	520	2	37.4777	32.5175	0.18283	outside:1-25;TMhelix:26-45;inside:46-46;TMhelix:47-66;outside:67-520;
gene3807	Scaffold11	Paenarthrobacter_sp_F1	260	1	20.72	20.7102	0.99163	inside:1-6;TMhelix:7-29;outside:30-260;
gene3808	Scaffold11	Paenarthrobacter_sp_F1	114	2	44.8474	19.6756	0.24724	outside:1-41;TMhelix:42-64;inside:65-89;TMhelix:90-112;outside:113-114;
gene3811	Scaffold11	Paenarthrobacter_sp_F1	357	1	15.5408	15.4161	0.80198	inside:1-6;TMhelix:7-25;outside:26-357;
gene3814	Scaffold11	Paenarthrobacter_sp_F1	388	1	22.9663	22.383	0.88849	inside:1-4;TMhelix:5-27;outside:28-388;
gene3815	Scaffold11	Paenarthrobacter_sp_F1	327	6	140.802	34.5042	0.49804	inside:1-26;TMhelix:27-49;outside:50-58;TMhelix:59-76;inside:77-95;TMhelix:96-115;outside:116-134;TMhelix:135-157;inside:158-169;TMhelix:170-192;outside:193-206;TMhelix:207-229;inside:230-327;
gene3822	Scaffold11	Paenarthrobacter_sp_F1	950	0	12.7997	12.7975	0.62165	outside:1-950;
gene3823	Scaffold11	Paenarthrobacter_sp_F1	2094	3	66.9112	18.4546	0.83297	inside:1-15;TMhelix:16-38;outside:39-1807;TMhelix:1808-1830;inside:1831-1836;TMhelix:1837-1859;outside:1860-2094;
gene3839	Scaffold11	Paenarthrobacter_sp_F1	292	0	15.5129	15.336	0.72629	outside:1-292;
gene3840	Scaffold11	Paenarthrobacter_sp_F1	202	1	20.2468	20.2423	0.8717	inside:1-6;TMhelix:7-29;outside:30-202;
gene3841	Scaffold11	Paenarthrobacter_sp_F1	154	1	22.5841	22.5463	0.94555	inside:1-11;TMhelix:12-34;outside:35-154;
gene3847	Scaffold11	Paenarthrobacter_sp_F1	277	5	110.492	35.266	0.99795	inside:1-19;TMhelix:20-42;outside:43-46;TMhelix:47-69;inside:70-80;TMhelix:81-103;outside:104-117;TMhelix:118-135;inside:136-155;TMhelix:156-178;outside:179-277;
gene3848	Scaffold11	Paenarthrobacter_sp_F1	218	1	22.1671	22.1647	0.98653	inside:1-6;TMhelix:7-29;outside:30-218;
gene3849	Scaffold11	Paenarthrobacter_sp_F1	112	4	82.317	43.0789	0.98823	inside:1-6;TMhelix:7-29;outside:30-32;TMhelix:33-52;inside:53-58;TMhelix:59-81;outside:82-90;TMhelix:91-108;inside:109-112;
gene3852	Scaffold11	Paenarthrobacter_sp_F1	35	0	14.2895	14.2895	0.64902	inside:1-35;
gene3854	Scaffold11	Paenarthrobacter_sp_F1	231	6	142.034	41.6967	0.88424	inside:1-11;TMhelix:12-31;outside:32-34;TMhelix:35-57;inside:58-69;TMhelix:70-92;outside:93-117;TMhelix:118-152;inside:153-164;TMhelix:165-187;outside:188-196;TMhelix:197-216;inside:217-231;
gene3858	Scaffold11	Paenarthrobacter_sp_F1	351	0	16.1532	12.2238	0.53926	outside:1-351;
gene3859	Scaffold11	Paenarthrobacter_sp_F1	262	4	119.994	19.5656	0.88995	inside:1-73;TMhelix:74-96;outside:97-110;TMhelix:111-133;inside:134-187;TMhelix:188-210;outside:211-224;TMhelix:225-244;inside:245-262;
gene3860	Scaffold11	Paenarthrobacter_sp_F1	257	6	131.196	21.5303	0.99832	inside:1-6;TMhelix:7-29;outside:30-59;TMhelix:60-82;inside:83-94;TMhelix:95-117;outside:118-121;TMhelix:122-144;inside:145-164;TMhelix:165-187;outside:188-216;TMhelix:217-239;inside:240-257;
gene3863	Scaffold11	Paenarthrobacter_sp_F1	162	4	83.6466	36.0882	0.9675	inside:1-20;TMhelix:21-39;outside:40-42;TMhelix:43-62;inside:63-88;TMhelix:89-111;outside:112-115;TMhelix:116-138;inside:139-162;
gene3870	Scaffold11	Paenarthrobacter_sp_F1	143	0	15.0607	15.0393	0.63019	outside:1-143;
gene3880	Scaffold11	Paenarthrobacter_sp_F1	75	2	44.4289	34.6587	0.9783	inside:1-21;TMhelix:22-44;outside:45-47;TMhelix:48-70;inside:71-75;
gene3898	Scaffold11	Paenarthrobacter_sp_F1	86	3	63.3245	46.4564	0.02717	outside:1-3;TMhelix:4-26;inside:27-32;TMhelix:33-55;outside:56-58;TMhelix:59-76;inside:77-86;
gene3909	Scaffold11	Paenarthrobacter_sp_F1	549	9	235.866	15.6676	0.79558	inside:1-87;TMhelix:88-110;outside:111-136;TMhelix:137-159;inside:160-220;TMhelix:221-238;outside:239-247;TMhelix:248-270;inside:271-300;TMhelix:301-323;outside:324-361;TMhelix:362-384;inside:385-413;TMhelix:414-436;outside:437-492;TMhelix:493-515;inside:516-521;TMhelix:522-544;outside:545-549;
gene3912	Scaffold11	Paenarthrobacter_sp_F1	709	0	11.5946	11.5882	0.54116	outside:1-709;
gene3923	Scaffold12	Paenarthrobacter_sp_F1	197	2	45.0451	25.617	0.99812	inside:1-20;TMhelix:21-43;outside:44-57;TMhelix:58-80;inside:81-197;
gene3925	Scaffold12	Paenarthrobacter_sp_F1	2038	1	22.007	22.0039	0.99958	inside:1-19;TMhelix:20-42;outside:43-2038;
gene3926	Scaffold12	Paenarthrobacter_sp_F1	2029	1	21.1039	21.1037	0.98881	inside:1-18;TMhelix:19-41;outside:42-2029;
gene3929	Scaffold12	Paenarthrobacter_sp_F1	831	8	176.764	19.2895	0.97713	inside:1-37;TMhelix:38-60;outside:61-69;TMhelix:70-87;inside:88-91;TMhelix:92-114;outside:115-117;TMhelix:118-140;inside:141-152;TMhelix:153-175;outside:176-184;TMhelix:185-207;inside:208-255;TMhelix:256-278;outside:279-658;TMhelix:659-681;inside:682-831;
gene3936	Scaffold12	Paenarthrobacter_sp_F1	230	1	38.9581	16.1011	0.53243	outside:1-199;TMhelix:200-222;inside:223-230;
gene3943	Scaffold12	Paenarthrobacter_sp_F1	369	1	22.4424	22.4073	0.97634	inside:1-20;TMhelix:21-43;outside:44-369;
gene3947	Scaffold12	Paenarthrobacter_sp_F1	571	1	37.9055	22.021	0.74424	inside:1-15;TMhelix:16-38;outside:39-571;
gene3948	Scaffold12	Paenarthrobacter_sp_F1	480	11	246.385	43.0579	0.97351	inside:1-1;TMhelix:2-19;outside:20-22;TMhelix:23-45;inside:46-56;TMhelix:57-79;outside:80-98;TMhelix:99-130;inside:131-136;TMhelix:137-159;outside:160-173;TMhelix:174-196;inside:197-278;TMhelix:279-313;outside:314-327;TMhelix:328-350;inside:351-362;TMhelix:363-385;outside:386-394;TMhelix:395-414;inside:415-455;TMhelix:456-478;outside:479-480;
gene3952	Scaffold12	Paenarthrobacter_sp_F1	182	1	19.1265	19.1085	0.84752	inside:1-6;TMhelix:7-29;outside:30-182;
gene3955	Scaffold12	Paenarthrobacter_sp_F1	307	6	132.216	22.3594	0.9978	inside:1-34;TMhelix:35-57;outside:58-88;TMhelix:89-111;inside:112-122;TMhelix:123-144;outside:145-158;TMhelix:159-181;inside:182-200;TMhelix:201-223;outside:224-272;TMhelix:273-292;inside:293-307;
gene3956	Scaffold12	Paenarthrobacter_sp_F1	552	0	12.0232	12.0053	0.53073	outside:1-552;
gene3963	Scaffold12	Paenarthrobacter_sp_F1	365	1	16.6072	16.4888	0.84113	inside:1-6;TMhelix:7-24;outside:25-365;
gene3972	Scaffold12	Paenarthrobacter_sp_F1	257	7	143.459	20.1891	0.99314	inside:1-12;TMhelix:13-32;outside:33-59;TMhelix:60-82;inside:83-110;TMhelix:111-133;outside:134-147;TMhelix:148-166;inside:167-178;TMhelix:179-196;outside:197-199;TMhelix:200-222;inside:223-228;TMhelix:229-251;outside:252-257;
gene3976	Scaffold12	Paenarthrobacter_sp_F1	136	1	18.4922	18.4922	0.025	outside:1-3;TMhelix:4-23;inside:24-136;
gene3981	Scaffold12	Paenarthrobacter_sp_F1	331	10	213.642	38.1889	0.98011	inside:1-6;TMhelix:7-29;outside:30-43;TMhelix:44-66;inside:67-86;TMhelix:87-106;outside:107-109;TMhelix:110-129;inside:130-141;TMhelix:142-161;outside:162-170;TMhelix:171-190;inside:191-201;TMhelix:202-224;outside:225-238;TMhelix:239-261;inside:262-265;TMhelix:266-288;outside:289-292;TMhelix:293-315;inside:316-331;
gene3985	Scaffold12	Paenarthrobacter_sp_F1	489	8	175.451	22.6532	0.99351	inside:1-27;TMhelix:28-50;outside:51-166;TMhelix:167-186;inside:187-192;TMhelix:193-215;outside:216-219;TMhelix:220-242;inside:243-248;TMhelix:249-267;outside:268-286;TMhelix:287-309;inside:310-349;TMhelix:350-372;outside:373-391;TMhelix:392-414;inside:415-489;
gene3992	Scaffold12	Paenarthrobacter_sp_F1	427	4	84.8985	43.3341	0.00022	outside:1-12;TMhelix:13-30;inside:31-36;TMhelix:37-59;outside:60-73;TMhelix:74-92;inside:93-100;TMhelix:101-123;outside:124-427;
gene3993	Scaffold12	Paenarthrobacter_sp_F1	828	12	277.885	21.5826	0.99931	inside:1-15;TMhelix:16-38;outside:39-66;TMhelix:67-89;inside:90-95;TMhelix:96-118;outside:119-127;TMhelix:128-150;inside:151-161;TMhelix:162-179;outside:180-182;TMhelix:183-200;inside:201-220;TMhelix:221-243;outside:244-280;TMhelix:281-303;inside:304-314;TMhelix:315-337;outside:338-349;TMhelix:350-372;inside:373-392;TMhelix:393-410;outside:411-444;TMhelix:445-467;inside:468-828;
gene3994	Scaffold12	Paenarthrobacter_sp_F1	59	2	37.6668	37.6668	0.9581	inside:1-11;TMhelix:12-29;outside:30-32;TMhelix:33-52;inside:53-59;
gene3995	Scaffold12	Paenarthrobacter_sp_F1	407	12	263.491	30.1234	0.99867	inside:1-16;TMhelix:17-39;outside:40-53;TMhelix:54-76;inside:77-82;TMhelix:83-104;outside:105-108;TMhelix:109-131;inside:132-143;TMhelix:144-166;outside:167-170;TMhelix:171-193;inside:194-220;TMhelix:221-243;outside:244-257;TMhelix:258-280;inside:281-286;TMhelix:287-306;outside:307-315;TMhelix:316-338;inside:339-349;TMhelix:350-372;outside:373-375;TMhelix:376-398;inside:399-407;
gene3997	Scaffold12	Paenarthrobacter_sp_F1	207	4	103.278	35.0152	0.61392	inside:1-20;TMhelix:21-43;outside:44-46;TMhelix:47-69;inside:70-89;TMhelix:90-109;outside:110-167;TMhelix:168-190;inside:191-207;
gene3998	Scaffold12	Paenarthrobacter_sp_F1	301	9	182.818	28.3951	0.40222	outside:1-3;TMhelix:4-21;inside:22-49;TMhelix:50-69;outside:70-72;TMhelix:73-92;inside:93-103;TMhelix:104-122;outside:123-136;TMhelix:137-156;inside:157-162;TMhelix:163-185;outside:186-199;TMhelix:200-222;inside:223-228;TMhelix:229-251;outside:252-260;TMhelix:261-280;inside:281-301;
gene4002	Scaffold12	Paenarthrobacter_sp_F1	168	1	17.95	17.8971	0.63572	inside:1-1;TMhelix:2-24;outside:25-168;
gene4007	Scaffold12	Paenarthrobacter_sp_F1	311	6	151.128	19.0686	0.68994	inside:1-39;TMhelix:40-62;outside:63-102;TMhelix:103-125;inside:126-136;TMhelix:137-159;outside:160-178;TMhelix:179-201;inside:202-220;TMhelix:221-240;outside:241-243;TMhelix:244-261;inside:262-311;
gene4010	Scaffold12	Paenarthrobacter_sp_F1	488	13	285.757	36.286	0.01755	outside:1-4;TMhelix:5-27;inside:28-46;TMhelix:47-69;outside:70-73;TMhelix:74-96;inside:97-115;TMhelix:116-134;outside:135-148;TMhelix:149-171;inside:172-182;TMhelix:183-205;outside:206-224;TMhelix:225-247;inside:248-259;TMhelix:260-282;outside:283-317;TMhelix:318-340;inside:341-352;TMhelix:353-375;outside:376-378;TMhelix:379-401;inside:402-407;TMhelix:408-430;outside:431-439;TMhelix:440-462;insid…
gene4011	Scaffold12	Paenarthrobacter_sp_F1	120	2	45.4365	14.1584	0.99957	inside:1-47;TMhelix:48-70;outside:71-79;TMhelix:80-102;inside:103-120;
gene4013	Scaffold12	Paenarthrobacter_sp_F1	397	1	24.3117	22.3482	0.5467	inside:1-4;TMhelix:5-27;outside:28-397;
gene4014	Scaffold12	Paenarthrobacter_sp_F1	126	2	45.5646	22.8434	0.89976	inside:1-33;TMhelix:34-56;outside:57-70;TMhelix:71-93;inside:94-126;
gene4015	Scaffold12	Paenarthrobacter_sp_F1	538	13	290.591	21.4574	0.02269	outside:1-17;TMhelix:18-40;inside:41-60;TMhelix:61-83;outside:84-87;TMhelix:88-110;inside:111-129;TMhelix:130-152;outside:153-166;TMhelix:167-189;inside:190-200;TMhelix:201-223;outside:224-255;TMhelix:256-278;inside:279-290;TMhelix:291-313;outside:314-348;TMhelix:349-371;inside:372-391;TMhelix:392-414;outside:415-418;TMhelix:419-441;inside:442-447;TMhelix:448-470;outside:471-482;TMhelix:483-505;i…
gene4017	Scaffold12	Paenarthrobacter_sp_F1	201	5	109.875	38.7495	0.98645	inside:1-12;TMhelix:13-35;outside:36-44;TMhelix:45-67;inside:68-73;TMhelix:74-96;outside:97-105;TMhelix:106-125;inside:126-144;TMhelix:145-167;outside:168-201;
gene4018	Scaffold12	Paenarthrobacter_sp_F1	135	3	77.2123	37.3937	0.95974	inside:1-12;TMhelix:13-35;outside:36-49;TMhelix:50-72;inside:73-78;TMhelix:79-101;outside:102-135;
gene4039	Scaffold13	Paenarthrobacter_sp_F1	362	4	98.6433	18.3299	0.89486	inside:1-42;TMhelix:43-65;outside:66-68;TMhelix:69-88;inside:89-169;TMhelix:170-192;outside:193-211;TMhelix:212-234;inside:235-362;
gene4046	Scaffold13	Paenarthrobacter_sp_F1	288	1	20.1098	20.101	0.90808	inside:1-4;TMhelix:5-27;outside:28-288;
gene4049	Scaffold13	Paenarthrobacter_sp_F1	308	2	42.7609	19.8055	0.97575	inside:1-6;TMhelix:7-24;outside:25-197;TMhelix:198-220;inside:221-308;
gene4050	Scaffold13	Paenarthrobacter_sp_F1	147	1	50.7345	27.4134	0.96013	inside:1-86;TMhelix:87-109;outside:110-147;
gene4055	Scaffold13	Paenarthrobacter_sp_F1	402	12	261.389	26.1868	0.99987	inside:1-20;TMhelix:21-43;outside:44-57;TMhelix:58-80;inside:81-86;TMhelix:87-106;outside:107-115;TMhelix:116-138;inside:139-142;TMhelix:143-165;outside:166-174;TMhelix:175-197;inside:198-217;TMhelix:218-240;outside:241-252;TMhelix:253-275;inside:276-281;TMhelix:282-300;outside:301-303;TMhelix:304-326;inside:327-345;TMhelix:346-368;outside:369-371;TMhelix:372-394;inside:395-402;
gene4056	Scaffold13	Paenarthrobacter_sp_F1	307	5	110.908	23.6612	0.07982	outside:1-9;TMhelix:10-32;inside:33-77;TMhelix:78-100;outside:101-114;TMhelix:115-137;inside:138-161;TMhelix:162-184;outside:185-193;TMhelix:194-213;inside:214-307;
gene4062	Scaffold13	Paenarthrobacter_sp_F1	434	12	250.686	35.5713	0.86573	inside:1-19;TMhelix:20-42;outside:43-45;TMhelix:46-68;inside:69-80;TMhelix:81-100;outside:101-103;TMhelix:104-126;inside:127-138;TMhelix:139-161;outside:162-164;TMhelix:165-187;inside:188-248;TMhelix:249-271;outside:272-290;TMhelix:291-310;inside:311-316;TMhelix:317-336;outside:337-340;TMhelix:341-363;inside:364-375;TMhelix:376-398;outside:399-402;TMhelix:403-425;inside:426-434;
gene4065	Scaffold13	Paenarthrobacter_sp_F1	52	2	39.4374	39.4374	0.06319	outside:1-3;TMhelix:4-21;inside:22-27;TMhelix:28-50;outside:51-52;
gene4069	Scaffold13	Paenarthrobacter_sp_F1	119	1	23.4226	22.5594	0.92952	inside:1-26;TMhelix:27-49;outside:50-119;
gene4082	Scaffold13	Paenarthrobacter_sp_F1	200	5	99.9988	33.2887	0.24029	outside:1-22;TMhelix:23-40;inside:41-44;TMhelix:45-62;outside:63-105;TMhelix:106-128;inside:129-140;TMhelix:141-163;outside:164-166;TMhelix:167-189;inside:190-200;
gene4089	Scaffold13	Paenarthrobacter_sp_F1	162	2	43.1738	35.7007	0.55104	inside:1-15;TMhelix:16-38;outside:39-47;TMhelix:48-70;inside:71-162;
gene4095	Scaffold13	Paenarthrobacter_sp_F1	515	5	107.953	23.8596	0.91654	inside:1-4;TMhelix:5-27;outside:28-65;TMhelix:66-86;inside:87-92;TMhelix:93-115;outside:116-118;TMhelix:119-138;inside:139-165;TMhelix:166-188;outside:189-515;
gene4096	Scaffold13	Paenarthrobacter_sp_F1	421	3	69.4997	43.965	0.09939	outside:1-5;TMhelix:6-28;inside:29-34;TMhelix:35-57;outside:58-71;TMhelix:72-94;inside:95-421;
gene4105	Scaffold13	Paenarthrobacter_sp_F1	144	4	87.205	28.8836	0.99714	inside:1-20;TMhelix:21-43;outside:44-52;TMhelix:53-75;inside:76-81;TMhelix:82-104;outside:105-118;TMhelix:119-138;inside:139-144;
gene4106	Scaffold13	Paenarthrobacter_sp_F1	117	4	84.357	42.5191	0.10323	outside:1-3;TMhelix:4-25;inside:26-33;TMhelix:34-56;outside:57-65;TMhelix:66-88;inside:89-92;TMhelix:93-115;outside:116-117;
gene4115	Scaffold13	Paenarthrobacter_sp_F1	255	5	111.48	19.3095	0.96532	inside:1-42;TMhelix:43-65;outside:66-69;TMhelix:70-92;inside:93-167;TMhelix:168-190;outside:191-199;TMhelix:200-222;inside:223-228;TMhelix:229-251;outside:252-255;
gene4117	Scaffold13	Paenarthrobacter_sp_F1	265	8	161.71	36.8446	0.93175	inside:1-12;TMhelix:13-35;outside:36-49;TMhelix:50-72;inside:73-78;TMhelix:79-101;outside:102-110;TMhelix:111-130;inside:131-142;TMhelix:143-160;outside:161-163;TMhelix:164-183;inside:184-195;TMhelix:196-218;outside:219-237;TMhelix:238-260;inside:261-265;
gene4121	Scaffold13	Paenarthrobacter_sp_F1	251	6	132.59	25.206	0.99998	inside:1-20;TMhelix:21-43;outside:44-57;TMhelix:58-80;inside:81-100;TMhelix:101-123;outside:124-137;TMhelix:138-160;inside:161-164;TMhelix:165-187;outside:188-228;TMhelix:229-246;inside:247-251;
gene4123	Scaffold13	Paenarthrobacter_sp_F1	245	0	12.8118	12.804	0.59845	outside:1-245;
gene4127	Scaffold13	Paenarthrobacter_sp_F1	443	4	91.0339	22.2228	0.89271	inside:1-4;TMhelix:5-27;outside:28-127;TMhelix:128-150;inside:151-355;TMhelix:356-378;outside:379-413;TMhelix:414-436;inside:437-443;
gene4131	Scaffold13	Paenarthrobacter_sp_F1	439	0	12.0312	11.9677	0.53586	outside:1-439;
gene4132	Scaffold13	Paenarthrobacter_sp_F1	310	6	133.589	23.1076	0.99965	inside:1-28;TMhelix:29-51;outside:52-89;TMhelix:90-112;inside:113-118;TMhelix:119-141;outside:142-160;TMhelix:161-183;inside:184-231;TMhelix:232-254;outside:255-273;TMhelix:274-294;inside:295-310;
gene4133	Scaffold13	Paenarthrobacter_sp_F1	299	6	134.527	22.8813	0.99875	inside:1-33;TMhelix:34-56;outside:57-97;TMhelix:98-120;inside:121-132;TMhelix:133-152;outside:153-161;TMhelix:162-184;inside:185-217;TMhelix:218-240;outside:241-261;TMhelix:262-284;inside:285-299;
gene4153	Scaffold14	Paenarthrobacter_sp_F1	156	1	22.3354	22.3195	0.98059	inside:1-6;TMhelix:7-29;outside:30-156;
gene4158	Scaffold14	Paenarthrobacter_sp_F1	118	1	20.83	20.8297	0.90575	inside:1-6;TMhelix:7-29;outside:30-118;
gene4162	Scaffold14	Paenarthrobacter_sp_F1	183	1	21.4896	20.7434	0.2167	outside:1-14;TMhelix:15-34;inside:35-183;
gene4164	Scaffold14	Paenarthrobacter_sp_F1	427	1	22.2789	21.9976	0.77879	inside:1-4;TMhelix:5-27;outside:28-427;
gene4168	Scaffold14	Paenarthrobacter_sp_F1	113	2	54.66	33.0775	0.16601	outside:1-4;TMhelix:5-27;inside:28-50;TMhelix:51-73;outside:74-113;
gene4172	Scaffold14	Paenarthrobacter_sp_F1	513	1	21.6467	21.6058	0.95387	inside:1-6;TMhelix:7-29;outside:30-513;
gene4178	Scaffold14	Paenarthrobacter_sp_F1	244	6	143.958	27.6931	0.24053	inside:1-24;TMhelix:25-47;outside:48-56;TMhelix:57-79;inside:80-122;TMhelix:123-145;outside:146-159;TMhelix:160-182;inside:183-188;TMhelix:189-206;outside:207-209;TMhelix:210-229;inside:230-244;
gene4179	Scaffold14	Paenarthrobacter_sp_F1	253	7	143.509	21.8971	0.48691	inside:1-25;TMhelix:26-45;outside:46-71;TMhelix:72-94;inside:95-100;TMhelix:101-123;outside:124-137;TMhelix:138-160;inside:161-172;TMhelix:173-195;outside:196-198;TMhelix:199-218;inside:219-229;TMhelix:230-252;outside:253-253;
gene4186	Scaffold14	Paenarthrobacter_sp_F1	756	16	353.365	20.1772	0.99827	inside:1-39;TMhelix:40-62;outside:63-66;TMhelix:67-86;inside:87-119;TMhelix:120-142;outside:143-151;TMhelix:152-171;inside:172-191;TMhelix:192-214;outside:215-223;TMhelix:224-246;inside:247-250;TMhelix:251-273;outside:274-287;TMhelix:288-310;inside:311-316;TMhelix:317-339;outside:340-353;TMhelix:354-376;inside:377-396;TMhelix:397-419;outside:420-499;TMhelix:500-519;inside:520-549;TMhelix:550-569;…
gene4191	Scaffold14	Paenarthrobacter_sp_F1	163	0	12.1711	12.124	0.15656	outside:1-163;
gene4192	Scaffold14	Paenarthrobacter_sp_F1	1511	0	14.0816	13.9496	0.67064	outside:1-1511;
gene4197	Scaffold14	Paenarthrobacter_sp_F1	476	14	292.681	26.444	0.99812	inside:1-20;TMhelix:21-43;outside:44-57;TMhelix:58-80;inside:81-86;TMhelix:87-106;outside:107-115;TMhelix:116-134;inside:135-146;TMhelix:147-169;outside:170-172;TMhelix:173-195;inside:196-207;TMhelix:208-230;outside:231-233;TMhelix:234-256;inside:257-276;TMhelix:277-299;outside:300-308;TMhelix:309-331;inside:332-337;TMhelix:338-360;outside:361-364;TMhelix:365-387;inside:388-399;TMhelix:400-422;ou…
gene4207	Scaffold14	Paenarthrobacter_sp_F1	415	12	264.882	41.6715	0.99997	inside:1-6;TMhelix:7-29;outside:30-43;TMhelix:44-66;inside:67-72;TMhelix:73-95;outside:96-98;TMhelix:99-121;inside:122-132;TMhelix:133-155;outside:156-158;TMhelix:159-181;inside:182-215;TMhelix:216-238;outside:239-252;TMhelix:253-275;inside:276-281;TMhelix:282-301;outside:302-305;TMhelix:306-328;inside:329-340;TMhelix:341-363;outside:364-366;TMhelix:367-389;inside:390-415;
gene4211	Scaffold14	Paenarthrobacter_sp_F1	318	6	135.915	22.431	0.99993	inside:1-11;TMhelix:12-34;outside:35-102;TMhelix:103-125;inside:126-136;TMhelix:137-159;outside:160-178;TMhelix:179-201;inside:202-251;TMhelix:252-274;outside:275-288;TMhelix:289-311;inside:312-318;
gene4212	Scaffold14	Paenarthrobacter_sp_F1	706	6	127.129	22.3557	0.99513	inside:1-20;TMhelix:21-43;outside:44-84;TMhelix:85-107;inside:108-119;TMhelix:120-142;outside:143-145;TMhelix:146-168;inside:169-193;TMhelix:194-216;outside:217-247;TMhelix:248-270;inside:271-706;
gene4219	Scaffold14	Paenarthrobacter_sp_F1	678	6	132.791	21.4703	0.96818	inside:1-20;TMhelix:21-43;outside:44-477;TMhelix:478-500;inside:501-520;TMhelix:521-543;outside:544-557;TMhelix:558-580;inside:581-584;TMhelix:585-607;outside:608-638;TMhelix:639-661;inside:662-678;
gene4221	Scaffold14	Paenarthrobacter_sp_F1	200	4	88.0544	41.8477	0.99085	inside:1-12;TMhelix:13-32;outside:33-35;TMhelix:36-58;inside:59-62;TMhelix:63-85;outside:86-107;TMhelix:108-130;inside:131-200;
gene4224	Scaffold14	Paenarthrobacter_sp_F1	285	6	129	22.8738	0.89862	inside:1-20;TMhelix:21-43;outside:44-88;TMhelix:89-111;inside:112-117;TMhelix:118-140;outside:141-144;TMhelix:145-164;inside:165-209;TMhelix:210-232;outside:233-246;TMhelix:247-269;inside:270-285;
gene4225	Scaffold14	Paenarthrobacter_sp_F1	342	6	136.504	22.367	0.9998	inside:1-35;TMhelix:36-58;outside:59-124;TMhelix:125-147;inside:148-159;TMhelix:160-182;outside:183-201;TMhelix:202-224;inside:225-258;TMhelix:259-281;outside:282-302;TMhelix:303-324;inside:325-342;
gene4226	Scaffold14	Paenarthrobacter_sp_F1	561	1	21.391	21.3881	0.95945	inside:1-20;TMhelix:21-43;outside:44-561;
gene4230	Scaffold14	Paenarthrobacter_sp_F1	310	10	210.584	41.8828	0.99918	inside:1-6;TMhelix:7-26;outside:27-35;TMhelix:36-55;inside:56-63;TMhelix:64-86;outside:87-90;TMhelix:91-113;inside:114-119;TMhelix:120-137;outside:138-141;TMhelix:142-164;inside:165-170;TMhelix:171-193;outside:194-207;TMhelix:208-230;inside:231-241;TMhelix:242-261;outside:262-265;TMhelix:266-288;inside:289-310;
gene4236	Scaffold14	Paenarthrobacter_sp_F1	492	2	44.936	22.5491	0.87074	inside:1-20;TMhelix:21-43;outside:44-173;TMhelix:174-196;inside:197-492;
gene4237	Scaffold14	Paenarthrobacter_sp_F1	280	1	20.3936	16.0619	0.8829	inside:1-43;TMhelix:44-66;outside:67-280;
gene4242	Scaffold14	Paenarthrobacter_sp_F1	156	4	87.732	31.2848	0.99022	inside:1-8;TMhelix:9-31;outside:32-50;TMhelix:51-72;inside:73-87;TMhelix:88-110;outside:111-124;TMhelix:125-147;inside:148-156;
gene4255	Scaffold14	Paenarthrobacter_sp_F1	191	0	12.9087	12.9085	0.59405	outside:1-191;
gene4257	Scaffold14	Paenarthrobacter_sp_F1	44	0	10.0095	10.0095	0.3864	outside:1-44;
gene4259	Scaffold14	Paenarthrobacter_sp_F1	126	4	84.5376	35.9933	0.60092	inside:1-18;TMhelix:19-38;outside:39-42;TMhelix:43-65;inside:66-71;TMhelix:72-94;outside:95-97;TMhelix:98-120;inside:121-126;
gene4266	Scaffold15	Paenarthrobacter_sp_F1	516	12	293.613	22.1192	0.94244	inside:1-26;TMhelix:27-49;outside:50-58;TMhelix:59-81;inside:82-93;TMhelix:94-113;outside:114-117;TMhelix:118-140;inside:141-152;TMhelix:153-175;outside:176-179;TMhelix:180-202;inside:203-213;TMhelix:214-233;outside:234-237;TMhelix:238-260;inside:261-279;TMhelix:280-302;outside:303-316;TMhelix:317-339;inside:340-345;TMhelix:346-365;outside:366-486;TMhelix:487-509;inside:510-516;
gene4269	Scaffold15	Paenarthrobacter_sp_F1	157	3	83.0843	35.1671	0.64167	inside:1-2;TMhelix:3-25;outside:26-94;TMhelix:95-117;inside:118-129;TMhelix:130-152;outside:153-157;
gene4272	Scaffold15	Paenarthrobacter_sp_F1	683	7	154.183	42.8997	0.98417	inside:1-6;TMhelix:7-26;outside:27-29;TMhelix:30-52;inside:53-58;TMhelix:59-81;outside:82-100;TMhelix:101-123;inside:124-190;TMhelix:191-213;outside:214-232;TMhelix:233-255;inside:256-275;TMhelix:276-298;outside:299-683;
gene4273	Scaffold15	Paenarthrobacter_sp_F1	361	4	89.678	17.4698	0.92988	inside:1-30;TMhelix:31-48;outside:49-83;TMhelix:84-106;inside:107-151;TMhelix:152-174;outside:175-183;TMhelix:184-206;inside:207-361;
gene4274	Scaffold15	Paenarthrobacter_sp_F1	252	5	115.313	23.4184	0.85252	inside:1-12;TMhelix:13-35;outside:36-66;TMhelix:67-89;inside:90-128;TMhelix:129-151;outside:152-178;TMhelix:179-201;inside:202-207;TMhelix:208-230;outside:231-252;
gene4275	Scaffold15	Paenarthrobacter_sp_F1	91	2	45.2406	34.0607	0.12846	outside:1-14;TMhelix:15-37;inside:38-48;TMhelix:49-71;outside:72-91;
gene4276	Scaffold15	Paenarthrobacter_sp_F1	269	5	111.852	21.6581	0.83738	inside:1-4;TMhelix:5-27;outside:28-62;TMhelix:63-85;inside:86-105;TMhelix:106-128;outside:129-205;TMhelix:206-228;inside:229-240;TMhelix:241-263;outside:264-269;
gene4277	Scaffold15	Paenarthrobacter_sp_F1	178	1	20.1229	20.1221	0.16403	outside:1-4;TMhelix:5-24;inside:25-178;
gene4280	Scaffold15	Paenarthrobacter_sp_F1	273	1	21.7564	21.6878	0.98529	inside:1-19;TMhelix:20-42;outside:43-273;
gene4281	Scaffold15	Paenarthrobacter_sp_F1	272	4	84.2177	39.5823	0.91039	inside:1-1;TMhelix:2-19;outside:20-23;TMhelix:24-46;inside:47-141;TMhelix:142-164;outside:165-178;TMhelix:179-201;inside:202-272;
gene4291	Scaffold15	Paenarthrobacter_sp_F1	544	2	41.8329	19.6856	0.94499	inside:1-25;TMhelix:26-45;outside:46-425;TMhelix:426-448;inside:449-544;
gene4313	Scaffold15	Paenarthrobacter_sp_F1	512	12	269.643	23.8197	0.94927	inside:1-25;TMhelix:26-48;outside:49-57;TMhelix:58-80;inside:81-99;TMhelix:100-122;outside:123-152;TMhelix:153-175;inside:176-181;TMhelix:182-204;outside:205-223;TMhelix:224-246;inside:247-265;TMhelix:266-288;outside:289-302;TMhelix:303-325;inside:326-361;TMhelix:362-384;outside:385-393;TMhelix:394-416;inside:417-427;TMhelix:428-450;outside:451-464;TMhelix:465-487;inside:488-512;
gene4314	Scaffold15	Paenarthrobacter_sp_F1	181	1	21.2401	20.9151	0.85031	inside:1-6;TMhelix:7-29;outside:30-181;
gene4320	Scaffold15	Paenarthrobacter_sp_F1	441	12	263.768	22.9958	0.94988	inside:1-24;TMhelix:25-47;outside:48-61;TMhelix:62-84;inside:85-95;TMhelix:96-118;outside:119-127;TMhelix:128-150;inside:151-161;TMhelix:162-184;outside:185-193;TMhelix:194-213;inside:214-253;TMhelix:254-276;outside:277-285;TMhelix:286-308;inside:309-314;TMhelix:315-334;outside:335-343;TMhelix:344-366;inside:367-378;TMhelix:379-401;outside:402-405;TMhelix:406-428;inside:429-441;
gene4338	Scaffold15	Paenarthrobacter_sp_F1	293	6	132.501	22.9315	0.99792	inside:1-8;TMhelix:9-31;outside:32-70;TMhelix:71-93;inside:94-105;TMhelix:106-128;outside:129-165;TMhelix:166-188;inside:189-207;TMhelix:208-230;outside:231-261;TMhelix:262-284;inside:285-293;
gene4339	Scaffold15	Paenarthrobacter_sp_F1	301	6	134.975	22.7079	0.99994	inside:1-33;TMhelix:34-56;outside:57-96;TMhelix:97-119;inside:120-131;TMhelix:132-151;outside:152-165;TMhelix:166-188;inside:189-208;TMhelix:209-231;outside:232-264;TMhelix:265-287;inside:288-301;
gene4342	Scaffold15	Paenarthrobacter_sp_F1	129	3	59.8275	19.2513	0.10715	outside:1-4;TMhelix:5-24;inside:25-68;TMhelix:69-86;outside:87-90;TMhelix:91-113;inside:114-129;
gene4345	Scaffold15	Paenarthrobacter_sp_F1	163	5	105.124	43.7931	6e-05	outside:1-4;TMhelix:5-27;inside:28-38;TMhelix:39-61;outside:62-64;TMhelix:65-84;inside:85-96;TMhelix:97-115;outside:116-129;TMhelix:130-149;inside:150-163;
gene4348	Scaffold15	Paenarthrobacter_sp_F1	292	1	22.9119	22.5633	0.90876	inside:1-37;TMhelix:38-60;outside:61-292;
gene4358	Scaffold15	Paenarthrobacter_sp_F1	333	6	132.949	19.6911	0.99804	inside:1-11;TMhelix:12-29;outside:30-111;TMhelix:112-134;inside:135-146;TMhelix:147-169;outside:170-193;TMhelix:194-216;inside:217-252;TMhelix:253-275;outside:276-303;TMhelix:304-326;inside:327-333;
gene4363	Scaffold15	Paenarthrobacter_sp_F1	425	12	261.969	26.0512	0.9955	inside:1-20;TMhelix:21-43;outside:44-57;TMhelix:58-80;inside:81-84;TMhelix:85-107;outside:108-110;TMhelix:111-133;inside:134-139;TMhelix:140-162;outside:163-171;TMhelix:172-191;inside:192-225;TMhelix:226-248;outside:249-257;TMhelix:258-280;inside:281-284;TMhelix:285-307;outside:308-310;TMhelix:311-333;inside:334-353;TMhelix:354-376;outside:377-380;TMhelix:381-403;inside:404-425;
gene4366	Scaffold15	Paenarthrobacter_sp_F1	310	6	138.501	21.294	0.9952	inside:1-38;TMhelix:39-61;outside:62-99;TMhelix:100-122;inside:123-134;TMhelix:135-157;outside:158-171;TMhelix:172-194;inside:195-214;TMhelix:215-237;outside:238-272;TMhelix:273-295;inside:296-310;
gene4367	Scaffold15	Paenarthrobacter_sp_F1	545	8	177.151	18.6801	0.97207	inside:1-41;TMhelix:42-64;outside:65-67;TMhelix:68-86;inside:87-97;TMhelix:98-120;outside:121-312;TMhelix:313-335;inside:336-347;TMhelix:348-370;outside:371-398;TMhelix:399-421;inside:422-441;TMhelix:442-464;outside:465-512;TMhelix:513-535;inside:536-545;
gene4375	Scaffold16	Paenarthrobacter_sp_F1	145	3	59.7981	15.7173	0.72313	inside:1-43;TMhelix:44-63;outside:64-66;TMhelix:67-89;inside:90-108;TMhelix:109-126;outside:127-145;
gene4390	Scaffold16	Paenarthrobacter_sp_F1	177	4	88.1293	21.7547	0.99984	inside:1-26;TMhelix:27-49;outside:50-68;TMhelix:69-91;inside:92-103;TMhelix:104-126;outside:127-149;TMhelix:150-172;inside:173-177;
gene4394	Scaffold16	Paenarthrobacter_sp_F1	202	4	83.3518	19.3288	0.98351	inside:1-19;TMhelix:20-38;outside:39-80;TMhelix:81-98;inside:99-104;TMhelix:105-127;outside:128-146;TMhelix:147-169;inside:170-202;
gene4396	Scaffold16	Paenarthrobacter_sp_F1	95	2	46.3271	24.0609	0.49091	outside:1-3;TMhelix:4-26;inside:27-67;TMhelix:68-90;outside:91-95;
gene4406	Scaffold16	Paenarthrobacter_sp_F1	369	10	210.245	30.9929	0.00505	outside:1-4;TMhelix:5-27;inside:28-52;TMhelix:53-75;outside:76-84;TMhelix:85-102;inside:103-121;TMhelix:122-140;outside:141-159;TMhelix:160-182;inside:183-194;TMhelix:195-217;outside:218-241;TMhelix:242-259;inside:260-265;TMhelix:266-288;outside:289-291;TMhelix:292-314;inside:315-345;TMhelix:346-368;outside:369-369;
gene4409	Scaffold16	Paenarthrobacter_sp_F1	598	1	22.2539	22.2425	0.99953	inside:1-19;TMhelix:20-42;outside:43-598;
gene4410	Scaffold16	Paenarthrobacter_sp_F1	220	1	22.6965	10.1282	0.83528	inside:1-50;TMhelix:51-73;outside:74-220;
gene4413	Scaffold16	Paenarthrobacter_sp_F1	122	2	43.1692	20.4087	0.47181	outside:1-37;TMhelix:38-60;inside:61-66;TMhelix:67-89;outside:90-122;
gene4418	Scaffold16	Paenarthrobacter_sp_F1	446	1	21.1046	20.9397	0.90734	inside:1-11;TMhelix:12-34;outside:35-446;
gene4435	Scaffold16	Paenarthrobacter_sp_F1	193	4	90.9552	26.1916	0.99971	inside:1-19;TMhelix:20-42;outside:43-56;TMhelix:57-79;inside:80-91;TMhelix:92-114;outside:115-135;TMhelix:136-158;inside:159-193;
gene4436	Scaffold16	Paenarthrobacter_sp_F1	402	12	259.323	42.4317	0.99803	inside:1-4;TMhelix:5-27;outside:28-39;TMhelix:40-62;inside:63-68;TMhelix:69-88;outside:89-97;TMhelix:98-120;inside:121-126;TMhelix:127-149;outside:150-158;TMhelix:159-181;inside:182-200;TMhelix:201-223;outside:224-235;TMhelix:236-255;inside:256-266;TMhelix:267-286;outside:287-289;TMhelix:290-309;inside:310-328;TMhelix:329-351;outside:352-355;TMhelix:356-378;inside:379-402;
gene4447	Scaffold16	Paenarthrobacter_sp_F1	448	8	182.593	22.7983	0.99982	inside:1-21;TMhelix:22-44;outside:45-63;TMhelix:64-86;inside:87-92;TMhelix:93-115;outside:116-142;TMhelix:143-165;inside:166-185;TMhelix:186-208;outside:209-222;TMhelix:223-245;inside:246-299;TMhelix:300-322;outside:323-331;TMhelix:332-354;inside:355-448;
gene4448	Scaffold16	Paenarthrobacter_sp_F1	571	3	64.642	42.033	0.95864	inside:1-6;TMhelix:7-29;outside:30-32;TMhelix:33-55;inside:56-191;TMhelix:192-214;outside:215-571;
gene4455	Scaffold16	Paenarthrobacter_sp_F1	249	5	113.873	16.9861	0.99882	inside:1-43;TMhelix:44-66;outside:67-75;TMhelix:76-98;inside:99-110;TMhelix:111-133;outside:134-161;TMhelix:162-184;inside:185-215;TMhelix:216-238;outside:239-249;
gene4466	Scaffold17	Paenarthrobacter_sp_F1	357	3	64.0707	21.853	0.16761	outside:1-17;TMhelix:18-40;inside:41-266;TMhelix:267-289;outside:290-308;TMhelix:309-331;inside:332-357;
gene4469	Scaffold17	Paenarthrobacter_sp_F1	300	6	135.64	23.0552	0.8194	inside:1-26;TMhelix:27-49;outside:50-87;TMhelix:88-110;inside:111-116;TMhelix:117-139;outside:140-158;TMhelix:159-181;inside:182-207;TMhelix:208-230;outside:231-265;TMhelix:266-285;inside:286-300;
gene4471	Scaffold17	Paenarthrobacter_sp_F1	762	1	21.8002	21.7513	0.9421	inside:1-6;TMhelix:7-29;outside:30-762;
gene4473	Scaffold17	Paenarthrobacter_sp_F1	305	6	134.327	23.3154	0.97095	inside:1-24;TMhelix:25-47;outside:48-84;TMhelix:85-107;inside:108-119;TMhelix:120-142;outside:143-166;TMhelix:167-189;inside:190-218;TMhelix:219-241;outside:242-273;TMhelix:274-296;inside:297-305;
gene4474	Scaffold17	Paenarthrobacter_sp_F1	318	7	157.633	16.4872	0.67887	inside:1-44;TMhelix:45-67;outside:68-111;TMhelix:112-134;inside:135-145;TMhelix:146-168;outside:169-177;TMhelix:178-200;inside:201-220;TMhelix:221-243;outside:244-247;TMhelix:248-270;inside:271-281;TMhelix:282-304;outside:305-318;
gene4475	Scaffold17	Paenarthrobacter_sp_F1	451	0	15.92	15.9069	0.72782	outside:1-451;
gene4480	Scaffold17	Paenarthrobacter_sp_F1	207	1	20.1305	19.9491	0.83777	inside:1-6;TMhelix:7-29;outside:30-207;
gene4487	Scaffold17	Paenarthrobacter_sp_F1	106	1	27.2135	26.1753	0.90528	inside:1-6;TMhelix:7-29;outside:30-106;
gene4489	Scaffold18	Paenarthrobacter_sp_F1	151	1	35.0087	25.7996	0.95031	inside:1-11;TMhelix:12-34;outside:35-151;
gene4490	Scaffold18	Paenarthrobacter_sp_F1	284	1	21.4339	20.7059	0.84609	inside:1-15;TMhelix:16-38;outside:39-284;
gene4491	Scaffold18	Paenarthrobacter_sp_F1	171	1	21.1892	20.9815	0.98731	inside:1-19;TMhelix:20-42;outside:43-171;
gene4492	Scaffold18	Paenarthrobacter_sp_F1	423	1	23.9174	22.3776	0.99477	inside:1-22;TMhelix:23-45;outside:46-423;
gene4493	Scaffold18	Paenarthrobacter_sp_F1	345	10	221.587	24.6751	0.02173	outside:1-19;TMhelix:20-42;inside:43-62;TMhelix:63-85;outside:86-89;TMhelix:90-112;inside:113-118;TMhelix:119-136;outside:137-140;TMhelix:141-163;inside:164-183;TMhelix:184-206;outside:207-209;TMhelix:210-227;inside:228-246;TMhelix:247-269;outside:270-288;TMhelix:289-311;inside:312-317;TMhelix:318-335;outside:336-345;
gene4497	Scaffold18	Paenarthrobacter_sp_F1	86	3	60.0717	39.5797	0.37957	outside:1-3;TMhelix:4-20;inside:21-26;TMhelix:27-49;outside:50-58;TMhelix:59-81;inside:82-86;
gene4499	Scaffold18	Paenarthrobacter_sp_F1	572	14	303.165	27.7176	0.89364	inside:1-19;TMhelix:20-42;outside:43-51;TMhelix:52-74;inside:75-86;TMhelix:87-106;outside:107-110;TMhelix:111-133;inside:134-144;TMhelix:145-167;outside:168-170;TMhelix:171-190;inside:191-210;TMhelix:211-233;outside:234-247;TMhelix:248-267;inside:268-287;TMhelix:288-310;outside:311-324;TMhelix:325-347;inside:348-353;TMhelix:354-374;outside:375-383;TMhelix:384-406;inside:407-426;TMhelix:427-449;ou…
gene4500	Scaffold18	Paenarthrobacter_sp_F1	600	12	262.938	40.7827	0.11228	outside:1-3;TMhelix:4-20;inside:21-26;TMhelix:27-44;outside:45-58;TMhelix:59-81;inside:82-101;TMhelix:102-124;outside:125-138;TMhelix:139-161;inside:162-172;TMhelix:173-195;outside:196-423;TMhelix:424-446;inside:447-452;TMhelix:453-475;outside:476-478;TMhelix:479-501;inside:502-505;TMhelix:506-528;outside:529-532;TMhelix:533-555;inside:556-575;TMhelix:576-598;outside:599-600;
gene4501	Scaffold18	Paenarthrobacter_sp_F1	134	0	12.4214	12.4155	0.53813	outside:1-134;
gene4503	Scaffold18	Paenarthrobacter_sp_F1	198	4	90.4897	30.1704	0.99316	inside:1-12;TMhelix:13-35;outside:36-54;TMhelix:55-77;inside:78-137;TMhelix:138-160;outside:161-169;TMhelix:170-192;inside:193-198;
gene4504	Scaffold18	Paenarthrobacter_sp_F1	488	2	45.5171	44.6989	0.00141	outside:1-9;TMhelix:10-32;inside:33-38;TMhelix:39-61;outside:62-488;
gene4505	Scaffold18	Paenarthrobacter_sp_F1	354	8	185.777	41.8549	0.52494	inside:1-12;TMhelix:13-35;outside:36-39;TMhelix:40-62;inside:63-73;TMhelix:74-96;outside:97-156;TMhelix:157-179;inside:180-214;TMhelix:215-237;outside:238-240;TMhelix:241-263;inside:264-269;TMhelix:270-292;outside:293-311;TMhelix:312-343;inside:344-354;
gene4506	Scaffold18	Paenarthrobacter_sp_F1	125	2	43.1326	40.9861	0.95146	inside:1-6;TMhelix:7-27;outside:28-41;TMhelix:42-61;inside:62-125;
gene4507	Scaffold18	Paenarthrobacter_sp_F1	403	10	223.398	22.4059	0.98586	inside:1-20;TMhelix:21-43;outside:44-78;TMhelix:79-101;inside:102-107;TMhelix:108-130;outside:131-144;TMhelix:145-167;inside:168-173;TMhelix:174-193;outside:194-196;TMhelix:197-219;inside:220-265;TMhelix:266-288;outside:289-297;TMhelix:298-317;inside:318-329;TMhelix:330-352;outside:353-379;TMhelix:380-402;inside:403-403;
gene4508	Scaffold18	Paenarthrobacter_sp_F1	251	7	147.173	42.0825	0.01917	outside:1-4;TMhelix:5-27;inside:28-33;TMhelix:34-53;outside:54-62;TMhelix:63-85;inside:86-125;TMhelix:126-148;outside:149-167;TMhelix:168-190;inside:191-198;TMhelix:199-221;outside:222-230;TMhelix:231-250;inside:251-251;
gene4509	Scaffold18	Paenarthrobacter_sp_F1	31	1	18.2672	18.2672	0.96733	inside:1-11;TMhelix:12-29;outside:30-31;
gene4511	Scaffold19	Paenarthrobacter_sp_F1	144	1	26.6075	25.7836	0.81153	inside:1-6;TMhelix:7-29;outside:30-144;
gene4515	Scaffold19	Paenarthrobacter_sp_F1	346	0	12.3282	12.3145	0.57591	outside:1-346;
gene4518	Scaffold19	Paenarthrobacter_sp_F1	416	1	21.6757	21.1192	0.99923	inside:1-23;TMhelix:24-41;outside:42-416;
gene4519	Scaffold19	Paenarthrobacter_sp_F1	433	11	241.804	39.7997	0.01341	outside:1-3;TMhelix:4-26;inside:27-30;TMhelix:31-48;outside:49-62;TMhelix:63-82;inside:83-94;TMhelix:95-117;outside:118-172;TMhelix:173-195;inside:196-207;TMhelix:208-227;outside:228-241;TMhelix:242-264;inside:265-295;TMhelix:296-313;outside:314-316;TMhelix:317-339;inside:340-351;TMhelix:352-374;outside:375-383;TMhelix:384-406;inside:407-433;
gene4522	Scaffold19	Paenarthrobacter_sp_F1	449	12	258.826	21.0215	0.89408	inside:1-32;TMhelix:33-55;outside:56-64;TMhelix:65-87;inside:88-98;TMhelix:99-121;outside:122-130;TMhelix:131-153;inside:154-165;TMhelix:166-188;outside:189-197;TMhelix:198-217;inside:218-253;TMhelix:254-276;outside:277-290;TMhelix:291-313;inside:314-319;TMhelix:320-342;outside:343-345;TMhelix:346-368;inside:369-380;TMhelix:381-403;outside:404-412;TMhelix:413-435;inside:436-449;
gene4527	Scaffold20	Paenarthrobacter_sp_F1	422	11	252.596	34.6895	0.99205	inside:1-12;TMhelix:13-35;outside:36-49;TMhelix:50-72;inside:73-80;TMhelix:81-100;outside:101-104;TMhelix:105-127;inside:128-147;TMhelix:148-170;outside:171-230;TMhelix:231-253;inside:254-265;TMhelix:266-288;outside:289-297;TMhelix:298-315;inside:316-321;TMhelix:322-344;outside:345-358;TMhelix:359-381;inside:382-387;TMhelix:388-407;outside:408-422;
gene4533	Scaffold22	Paenarthrobacter_sp_F1	183	1	21.4514	21.4402	0.93536	inside:1-12;TMhelix:13-35;outside:36-183;
gene4534	Scaffold22	Paenarthrobacter_sp_F1	906	1	18.1064	18.0977	0.79505	inside:1-12;TMhelix:13-35;outside:36-906;
gene4548	Scaffold31	Paenarthrobacter_sp_F1	174	0	17.1305	16.6812	0.84121	outside:1-174;
