# Supplementary material for: Genomic Analysis of Paenarthrobacter sp. FR1 Reveals Its Marine-Adapted Pectin-Degrading System and Ecological Role in Carbon Cycling
Source: Microorganisms. 2025 Dec 23;14(1):39. doi: 10.3390/microorganisms14010039 (PMC12844168; doi:10.3390/microorganisms14010039)
Supplement: Supplementary file 1 [file microorganisms-14-00039-s001.zip › Table_S1_CAZyme.xlsx]

## Sheet: Sheet1
Table S1_Details of the Pectin-Degradation-Related CAZyme Enzymatic System
Functional Module	CAZy Family	Enzyme functions	Protein ID
De-esterification (Core Initiation)	CE8	Pectin methylesterase	WP_434372502.1
	CE12	Rhamnogalacturonan acetylesterase	WP_434371323.1
HG Backbone Cleavage	PL1	Pectin lyase	WP_434372503.1
	PL11	Rhamnogalacturonan endolyase	WP_434374095.1
	GH28	Endorhamnogalacturonase	WP_144647454.1, WP_434373709.1
RG Backbone Cleavage	GH43	α-L-Arabinofuranosidase	WP_144652631.1, WP_434371581.1, WP_434374669.1
	GH2	β-Galactosidase	WP_434371168.1, WP_434372917.1, WP_434374638.1
Side Chain Degradation	GH78	α-L-Rhamnosidase	WP_434371998.1, WP_434371982.1, WP_434371327.1
	GH51	α-L-Arabinofuranosidase	WP_434372529.1, WP_434373312.1
	GH35	β-Galactosidase	WP_434371077.1, WP_434373890.1, WP_434374630.1
Oxidative Cell Wall Disruption	AA7	Cellooligosaccharide dehydrogenase	WP_144652103.1, WP_434372555.1, WP_434373944.1
Protopectin Release Cooperation	GH78	α-L-Rhamnosidase (Cell wall disruption cooperation)	WP_434371998.1, WP_434371982.1, WP_434371327.1
